# Supplementary material for: Comparative Analysis of Age- and Gender-Associated Microbiome in Lung Adenocarcinoma and Lung Squamous Cell Carcinoma
Source: Cancers (Basel). 2020 Jun 2;12(6):1447. doi: 10.3390/cancers12061447 (PMC7352186; doi:10.3390/cancers12061447)
Supplement: Supplementary file 1 [file cancers-12-01447-s001.zip]

Archive with 8 entries (7 files):
- cancers-813686-suppl-proofreading/
- cancers-813686-suppl-proofreading/cancers-813686-suppl-proofreading.docx
- cancers-813686-suppl-proofreading/Supplementary Data 1A. GSEA Data for Significant LUAD Microbes.xlsx
- cancers-813686-suppl-proofreading/Supplementary Data 1B. GSEA Data for Significant LUAD Microbes.xlsx
- cancers-813686-suppl-proofreading/Table S1.xlsx
- cancers-813686-suppl-proofreading/Table S2 - Multivariate analysis of microbe abundance vs. clinical variables.xlsx
- cancers-813686-suppl-proofreading/Table S3 -Patient cohort size.xlsx
- cancers-813686-suppl-proofreading/Table S4 - Pathologic Stage of LUAD and LUSC Cancer Cohorts.xlsx
