# Supplementary material for: Comparative Analysis of Age- and Gender-Associated Microbiome in Lung Adenocarcinoma and Lung Squamous Cell Carcinoma
Source: Cancers (Basel). 2020 Jun 2;12(6):1447. doi: 10.3390/cancers12061447 (PMC7352186; doi:10.3390/cancers12061447)
Supplement: Supplementary file 1 [file cancers-12-01447-s001.zip › cancers-813686-suppl-proofreading/Supplementary Data 1A. GSEA Data for Significant LUAD Microbes.xlsx]

## Sheet: Paracoccus denitrificans+
Supplementary Data 1A. GSEA Data for Significant LUAD Microbes
Paracoccus denitrificans+
NAME	GS<br> follow link to MSigDB	GS DETAILS	SIZE	ES	NES	NOM p-val	FDR q-val	FWER p-val	RANK AT MAX	LEADING EDGE
GSE9960_HEALTHY_VS_GRAM_POS_SEPSIS_PBMC_UP	GSE9960_HEALTHY_VS_GRAM_POS_SEPSIS_PBMC_UP	Details ...	158	0.531925	2.06866	0	0.466757	0.14	3648	tags=54%, list=22%, signal=69%
GSE39864_WT_VS_GATA3_KO_TREG_DN	GSE39864_WT_VS_GATA3_KO_TREG_DN	Details ...	178	0.497288	2.01235	0	0.505158	0.242	3478	tags=45%, list=21%, signal=56%
GSE14000_TRANSLATED_RNA_VS_MRNA_4H_LPS_DC_DN	GSE14000_TRANSLATED_RNA_VS_MRNA_4H_LPS_DC_DN	Details ...	150	0.559135	1.95735	0.00236407	0.700473	0.355	3729	tags=54%, list=22%, signal=69%
GSE17721_CTRL_VS_POLYIC_6H_BMDC_UP	GSE17721_CTRL_VS_POLYIC_6H_BMDC_UP	Details ...	168	0.446336	1.8811	0	1	0.547	3694	tags=46%, list=22%, signal=58%
GSE14000_TRANSLATED_RNA_VS_MRNA_16H_LPS_DC_DN	GSE14000_TRANSLATED_RNA_VS_MRNA_16H_LPS_DC_DN	Details ...	153	0.561677	1.88006	0.00452489	1	0.551	3491	tags=55%, list=21%, signal=69%
GSE17721_CTRL_VS_POLYIC_8H_BMDC_UP	GSE17721_CTRL_VS_POLYIC_8H_BMDC_UP	Details ...	177	0.473929	1.87506	0.00230947	0.922749	0.564	2028	tags=32%, list=12%, signal=36%
GSE39820_TGFBETA1_VS_TGFBETA3_IN_IL6_TREATED_CD4_TCELL_DN	GSE39820_TGFBETA1_VS_TGFBETA3_IN_IL6_TREATED_CD4_TCELL_DN	Details ...	151	0.486386	1.86947	0.00465116	0.841542	0.577	4254	tags=54%, list=25%, signal=71%
GSE2770_IL12_ACT_VS_ACT_CD4_TCELL_48H_UP	GSE2770_IL12_ACT_VS_ACT_CD4_TCELL_48H_UP	Details ...	174	0.437105	1.85303	0	0.88123	0.618	3531	tags=41%, list=21%, signal=51%
GSE42021_TREG_PLN_VS_CD24HI_TREG_THYMUS_DN	GSE42021_TREG_PLN_VS_CD24HI_TREG_THYMUS_DN	Details ...	180	0.449347	1.84702	0.0043573	0.835044	0.632	4388	tags=50%, list=26%, signal=67%
GSE37301_LYMPHOID_PRIMED_MPP_VS_PRO_BCELL_UP	GSE37301_LYMPHOID_PRIMED_MPP_VS_PRO_BCELL_UP	Details ...	171	0.408605	1.84656	0.00250627	0.75554	0.632	4739	tags=46%, list=28%, signal=64%
GSE14000_TRANSLATED_RNA_VS_MRNA_DC_DN	GSE14000_TRANSLATED_RNA_VS_MRNA_DC_DN	Details ...	152	0.599466	1.84564	0.0285714	0.692193	0.635	3353	tags=59%, list=20%, signal=73%
GSE46606_IRF4HIGH_VS_IRF4MID_CD40L_IL2_IL5_DAY3_STIMULATED_BCELL_UP	GSE46606_IRF4HIGH_VS_IRF4MID_CD40L_IL2_IL5_DAY3_STIMULATED_BCELL_UP	Details ...	180	0.465952	1.84436	0.00678733	0.643423	0.638	3820	tags=45%, list=23%, signal=58%
GSE23308_WT_VS_MINERALCORTICOID_REC_KO_MACROPHAGE_CORTICOSTERONE_TREATED_UP	GSE23308_WT_VS_MINERALCORTICOID_REC_KO_MACROPHAGE_CORTICOSTERONE_TREATED_UP	Details ...	175	0.401831	1.84423	0	0.594327	0.639	3672	tags=41%, list=22%, signal=51%
GSE17721_0.5H_VS_4H_POLYIC_BMDC_UP	GSE17721_0.5H_VS_4H_POLYIC_BMDC_UP	Details ...	165	0.434258	1.84288	0	0.557215	0.641	3355	tags=38%, list=20%, signal=47%
GSE32034_UNTREATED_VS_ROSIGLIZATONE_TREATED_LY6C_HIGH_MONOCYTE_DN	GSE32034_UNTREATED_VS_ROSIGLIZATONE_TREATED_LY6C_HIGH_MONOCYTE_DN	Details ...	165	0.469207	1.82398	0.00487805	0.624527	0.683	2911	tags=42%, list=17%, signal=50%
GSE6674_ANTI_IGM_VS_PL2_3_STIM_BCELL_UP	GSE6674_ANTI_IGM_VS_PL2_3_STIM_BCELL_UP	Details ...	155	0.472386	1.82061	0.00659341	0.605725	0.689	5714	tags=62%, list=34%, signal=93%
GSE5589_UNSTIM_VS_45MIN_LPS_STIM_MACROPHAGE_DN	GSE5589_UNSTIM_VS_45MIN_LPS_STIM_MACROPHAGE_DN	Details ...	163	0.424406	1.8187	0	0.581109	0.69	3015	tags=37%, list=18%, signal=44%
GSE14769_UNSTIM_VS_60MIN_LPS_BMDM_UP	GSE14769_UNSTIM_VS_60MIN_LPS_BMDM_UP	Details ...	176	0.437781	1.8078	0.00697674	0.607786	0.706	3692	tags=41%, list=22%, signal=53%
GSE37301_HEMATOPOIETIC_STEM_CELL_VS_PRO_BCELL_DN	GSE37301_HEMATOPOIETIC_STEM_CELL_VS_PRO_BCELL_DN	Details ...	139	0.499462	1.80609	0.00925926	0.585377	0.708	4430	tags=53%, list=26%, signal=71%
YAP1_UP	YAP1_UP	Details ...	42	0.482248	1.80192	0.00923787	0.581008	0.716	3846	tags=48%, list=23%, signal=62%
KEGG_SNARE_INTERACTIONS_IN_VESICULAR_TRANSPORT	KEGG_SNARE_INTERACTIONS_IN_VESICULAR_TRANSPORT		34	0.522087	1.79831	0.00235849	0.57291	0.725	4152	tags=56%, list=25%, signal=74%
REACTOME_INSULIN_RECEPTOR_RECYCLING	REACTOME_INSULIN_RECEPTOR_RECYCLING		20	0.612577	1.79443	0.0172786	0.567301	0.729	1091	tags=30%, list=7%, signal=32%
GSE7831_CPG_VS_INFLUENZA_STIM_PDC_4H_UP	GSE7831_CPG_VS_INFLUENZA_STIM_PDC_4H_UP		169	0.395606	1.7854	0	0.591279	0.746	3625	tags=38%, list=22%, signal=49%
GSE17721_4H_VS_24H_POLYIC_BMDC_DN	GSE17721_4H_VS_24H_POLYIC_BMDC_DN		183	0.399607	1.78288	0	0.580059	0.754	4037	tags=42%, list=24%, signal=54%
GSE30971_CTRL_VS_LPS_STIM_MACROPHAGE_WBP7_HET_4H_DN	GSE30971_CTRL_VS_LPS_STIM_MACROPHAGE_WBP7_HET_4H_DN		168	0.417511	1.78019	0.00677201	0.570288	0.755	5110	tags=48%, list=30%, signal=68%
GSE39820_TGFBETA1_IL6_VS_TGFBETA1_IL6_IL23A_TREATED_CD4_TCELL_DN	GSE39820_TGFBETA1_IL6_VS_TGFBETA1_IL6_IL23A_TREATED_CD4_TCELL_DN		167	0.495262	1.77917	0.022779	0.553269	0.756	3821	tags=51%, list=23%, signal=65%
GSE5589_LPS_VS_LPS_AND_IL10_STIM_IL6_KO_MACROPHAGE_180MIN_UP	GSE5589_LPS_VS_LPS_AND_IL10_STIM_IL6_KO_MACROPHAGE_180MIN_UP		182	0.359466	1.77575	0	0.55032	0.765	4470	tags=41%, list=27%, signal=55%
GSE17721_LPS_VS_POLYIC_4H_BMDC_DN	GSE17721_LPS_VS_POLYIC_4H_BMDC_DN		171	0.407554	1.77233	0	0.547644	0.773	4063	tags=40%, list=24%, signal=53%
GSE26030_TH1_VS_TH17_RESTIMULATED_DAY15_POST_POLARIZATION_DN	GSE26030_TH1_VS_TH17_RESTIMULATED_DAY15_POST_POLARIZATION_DN		181	0.509233	1.76899	0.0215517	0.545656	0.779	3704	tags=51%, list=22%, signal=65%
GSE19888_ADENOSINE_A3R_INH_PRETREAT_AND_ACT_BY_A3R_VS_TCELL_MEMBRANES_ACT_MAST_CELL_DN	GSE19888_ADENOSINE_A3R_INH_PRETREAT_AND_ACT_BY_A3R_VS_TCELL_MEMBRANES_ACT_MAST_CELL_DN		167	0.394535	1.7685	0.00477327	0.529481	0.779	4280	tags=43%, list=26%, signal=57%
GSE16385_IFNG_TNF_VS_IL4_STIM_MACROPHAGE_ROSIGLITAZONE_TREATED_DN	GSE16385_IFNG_TNF_VS_IL4_STIM_MACROPHAGE_ROSIGLITAZONE_TREATED_DN		181	0.444505	1.76674	0.00917431	0.520335	0.781	3421	tags=40%, list=20%, signal=49%
REACTOME_TIGHT_JUNCTION_INTERACTIONS	REACTOME_TIGHT_JUNCTION_INTERACTIONS		21	0.556079	1.76625	0.00997506	0.506194	0.783	3490	tags=48%, list=21%, signal=60%
GSE22886_DAY1_VS_DAY7_MONOCYTE_IN_CULTURE_DN	GSE22886_DAY1_VS_DAY7_MONOCYTE_IN_CULTURE_DN		180	0.508728	1.76073	0.0177778	0.517519	0.793	4462	tags=52%, list=27%, signal=70%
GSE42021_CD24LO_TREG_VS_CD24LO_TCONV_THYMUS_DN	GSE42021_CD24LO_TREG_VS_CD24LO_TCONV_THYMUS_DN		179	0.46619	1.75879	0.0107759	0.510943	0.795	4405	tags=50%, list=26%, signal=67%
GSE19825_NAIVE_VS_DAY3_EFF_CD8_TCELL_DN	GSE19825_NAIVE_VS_DAY3_EFF_CD8_TCELL_DN		173	0.467641	1.75656	0.0149254	0.507478	0.8	3821	tags=48%, list=23%, signal=62%
GSE14908_ATOPIC_VS_NONATOPIC_PATIENT_HDM_STIM_CD4_TCELL_UP	GSE14908_ATOPIC_VS_NONATOPIC_PATIENT_HDM_STIM_CD4_TCELL_UP		169	0.425184	1.75468	0.00236407	0.502192	0.804	4492	tags=44%, list=27%, signal=59%
GSE30083_SP1_VS_SP3_THYMOCYTE_UP	GSE30083_SP1_VS_SP3_THYMOCYTE_UP		168	0.40143	1.75454	0.00531915	0.4893	0.804	3963	tags=45%, list=24%, signal=59%
GSE24102_GRANULOCYSTIC_MDSC_VS_NEUTROPHIL_UP	GSE24102_GRANULOCYSTIC_MDSC_VS_NEUTROPHIL_UP		165	0.358873	1.74734	0	0.507976	0.814	3308	tags=32%, list=20%, signal=39%
GSE45837_WT_VS_GFI1_KO_PDC_DN	GSE45837_WT_VS_GFI1_KO_PDC_DN		188	0.56343	1.74638	0.0314465	0.499113	0.816	4647	tags=66%, list=28%, signal=90%
GSE4748_CTRL_VS_LPS_STIM_DC_3H_DN	GSE4748_CTRL_VS_LPS_STIM_DC_3H_DN		163	0.369547	1.7367	0	0.527036	0.826	4305	tags=43%, list=26%, signal=57%
GSE34156_UNTREATED_VS_6H_TLR1_TLR2_LIGAND_TREATED_MONOCYTE_DN	GSE34156_UNTREATED_VS_6H_TLR1_TLR2_LIGAND_TREATED_MONOCYTE_DN		157	0.393022	1.73583	0.00704225	0.518294	0.828	3956	tags=39%, list=24%, signal=51%
BIOCARTA_CERAMIDE_PATHWAY	BIOCARTA_CERAMIDE_PATHWAY		22	0.555566	1.73557	0.0172043	0.507029	0.829	4069	tags=45%, list=24%, signal=60%
GSE26030_TH1_VS_TH17_RESTIMULATED_DAY5_POST_POLARIZATION_UP	GSE26030_TH1_VS_TH17_RESTIMULATED_DAY5_POST_POLARIZATION_UP		175	0.496152	1.73526	0.0299539	0.496812	0.829	4849	tags=60%, list=29%, signal=84%
GSE39820_CTRL_VS_TGFBETA3_IL6_IL23A_CD4_TCELL_DN	GSE39820_CTRL_VS_TGFBETA3_IL6_IL23A_CD4_TCELL_DN		170	0.417005	1.73371	0	0.492236	0.83	3464	tags=39%, list=21%, signal=49%
GSE15330_LYMPHOID_MULTIPOTENT_VS_PRO_BCELL_UP	GSE15330_LYMPHOID_MULTIPOTENT_VS_PRO_BCELL_UP		147	0.375327	1.7334	0.00243309	0.482475	0.832	2463	tags=29%, list=15%, signal=33%
GSE38681_WT_VS_LYL1_KO_LYMPHOID_PRIMED_MULTIPOTENT_PROGENITOR_UP	GSE38681_WT_VS_LYL1_KO_LYMPHOID_PRIMED_MULTIPOTENT_PROGENITOR_UP		163	0.451197	1.73233	0.00443459	0.476409	0.832	3940	tags=44%, list=24%, signal=56%
GSE22886_CTRL_VS_LPS_24H_DC_UP	GSE22886_CTRL_VS_LPS_24H_DC_UP		183	0.446175	1.73167	0.0271493	0.468835	0.833	5053	tags=52%, list=30%, signal=74%
GSE43955_1H_VS_42H_ACT_CD4_TCELL_WITH_TGFB_IL6_UP	GSE43955_1H_VS_42H_ACT_CD4_TCELL_WITH_TGFB_IL6_UP		176	0.395783	1.73023	0.00731707	0.46428	0.834	4967	tags=48%, list=30%, signal=67%
REACTOME_RNA_POL_III_TRANSCRIPTION_TERMINATION	REACTOME_RNA_POL_III_TRANSCRIPTION_TERMINATION		18	0.625033	1.72726	0.011655	0.465667	0.835	2287	tags=44%, list=14%, signal=51%
GSE27241_WT_VS_RORGT_KO_TH17_POLARIZED_CD4_TCELL_DN	GSE27241_WT_VS_RORGT_KO_TH17_POLARIZED_CD4_TCELL_DN		152	0.460378	1.72382	0.0248869	0.469932	0.838	3714	tags=41%, list=22%, signal=53%
GSE2405_HEAT_KILLED_VS_LIVE_A_PHAGOCYTOPHILUM_STIM_NEUTROPHIL_9H_UP	GSE2405_HEAT_KILLED_VS_LIVE_A_PHAGOCYTOPHILUM_STIM_NEUTROPHIL_9H_UP		177	0.447362	1.72196	0.0183066	0.468267	0.842	4523	tags=54%, list=27%, signal=73%
GSE17721_CTRL_VS_CPG_1H_BMDC_UP	GSE17721_CTRL_VS_CPG_1H_BMDC_UP		177	0.390239	1.7199	0.00472813	0.467794	0.848	3646	tags=39%, list=22%, signal=49%
GSE2770_TGFB_AND_IL4_VS_TGFB_AND_IL12_TREATED_ACT_CD4_TCELL_6H_UP	GSE2770_TGFB_AND_IL4_VS_TGFB_AND_IL12_TREATED_ACT_CD4_TCELL_6H_UP		148	0.382028	1.71986	0.00249377	0.459205	0.848	3187	tags=35%, list=19%, signal=43%
GSE29164_UNTREATED_VS_CD8_TCELL_TREATED_MELANOMA_DAY3_UP	GSE29164_UNTREATED_VS_CD8_TCELL_TREATED_MELANOMA_DAY3_UP		174	0.406636	1.71949	0.00477327	0.452523	0.849	4619	tags=49%, list=28%, signal=67%
GSE17721_4_VS_24H_GARDIQUIMOD_BMDC_DN	GSE17721_4_VS_24H_GARDIQUIMOD_BMDC_DN		174	0.403673	1.71945	0.00251256	0.444407	0.849	4580	tags=48%, list=27%, signal=66%
KEGG_VIBRIO_CHOLERAE_INFECTION	KEGG_VIBRIO_CHOLERAE_INFECTION		47	0.471144	1.71874	0.0115207	0.438726	0.85	2162	tags=34%, list=13%, signal=39%
GSE14000_UNSTIM_VS_16H_LPS_DC_UP	GSE14000_UNSTIM_VS_16H_LPS_DC_UP		174	0.409361	1.71683	0.00753769	0.437874	0.853	3946	tags=42%, list=24%, signal=54%
GSE411_WT_VS_SOCS3_KO_MACROPHAGE_IL6_STIM_400MIN_DN	GSE411_WT_VS_SOCS3_KO_MACROPHAGE_IL6_STIM_400MIN_DN		173	0.361692	1.71636	0	0.432235	0.853	4459	tags=42%, list=27%, signal=56%
GSE40666_WT_VS_STAT4_KO_CD8_TCELL_DN	GSE40666_WT_VS_STAT4_KO_CD8_TCELL_DN		179	0.365881	1.71483	0.00236407	0.430196	0.854	2441	tags=27%, list=15%, signal=31%
GSE35543_IN_VITRO_ITREG_VS_CONVERTED_EX_ITREG_DN	GSE35543_IN_VITRO_ITREG_VS_CONVERTED_EX_ITREG_DN		140	0.378759	1.71385	0.00527705	0.426411	0.855	3282	tags=36%, list=20%, signal=45%
GSE17721_0.5H_VS_4H_GARDIQUIMOD_BMDC_UP	GSE17721_0.5H_VS_4H_GARDIQUIMOD_BMDC_UP		172	0.406137	1.71241	0.00477327	0.424608	0.855	3448	tags=40%, list=21%, signal=49%
GSE2706_UNSTIM_VS_8H_LPS_DC_UP	GSE2706_UNSTIM_VS_8H_LPS_DC_UP		166	0.377153	1.70925	0.0078329	0.428884	0.861	3810	tags=36%, list=23%, signal=46%
GSE9601_NFKB_INHIBITOR_VS_PI3K_INHIBITOR_TREATED_HCMV_INF_MONOCYTE_UP	GSE9601_NFKB_INHIBITOR_VS_PI3K_INHIBITOR_TREATED_HCMV_INF_MONOCYTE_UP		172	0.402826	1.70707	0.00691244	0.429803	0.868	4135	tags=41%, list=25%, signal=54%
GSE12392_WT_VS_IFNAR_KO_CD8A_NEG_SPLEEN_DC_DN	GSE12392_WT_VS_IFNAR_KO_CD8A_NEG_SPLEEN_DC_DN		154	0.37097	1.70162	0.00250627	0.441767	0.875	4257	tags=38%, list=25%, signal=51%
KEGG_OXIDATIVE_PHOSPHORYLATION	KEGG_OXIDATIVE_PHOSPHORYLATION		107	0.646777	1.70099	0.0326087	0.436878	0.876	3515	tags=65%, list=21%, signal=82%
GSE2706_2H_VS_8H_LPS_STIM_DC_UP	GSE2706_2H_VS_8H_LPS_STIM_DC_UP		160	0.382371	1.69848	0.00258398	0.438687	0.879	3495	tags=38%, list=21%, signal=48%
GSE18791_CTRL_VS_NEWCASTLE_VIRUS_DC_6H_UP	GSE18791_CTRL_VS_NEWCASTLE_VIRUS_DC_6H_UP		170	0.42572	1.69811	0.0120482	0.433479	0.879	4158	tags=46%, list=25%, signal=61%
GSE26290_WT_VS_PDK1_KO_ANTI_CD3_AND_IL2_STIM_CD8_TCELL_DN	GSE26290_WT_VS_PDK1_KO_ANTI_CD3_AND_IL2_STIM_CD8_TCELL_DN		172	0.377252	1.69184	0.00243309	0.448987	0.884	4750	tags=45%, list=28%, signal=63%
EIF4E_UP	EIF4E_UP		82	0.480282	1.69115	0.0258216	0.444756	0.886	3818	tags=51%, list=23%, signal=66%
GSE17721_0.5H_VS_8H_POLYIC_BMDC_UP	GSE17721_0.5H_VS_8H_POLYIC_BMDC_UP		170	0.41781	1.69081	0.0115473	0.439673	0.886	4545	tags=42%, list=27%, signal=58%
GSE22935_WT_VS_MYD88_KO_MACROPHAGE_24H_MBOVIS_BCG_STIM_UP	GSE22935_WT_VS_MYD88_KO_MACROPHAGE_24H_MBOVIS_BCG_STIM_UP		172	0.401709	1.6906	0.00707547	0.434277	0.886	2713	tags=31%, list=16%, signal=37%
GSE37605_TREG_VS_TCONV_C57BL6_FOXP3_IRES_GFP_DN	GSE37605_TREG_VS_TCONV_C57BL6_FOXP3_IRES_GFP_DN		130	0.474149	1.69006	0.0426009	0.430186	0.887	3960	tags=48%, list=24%, signal=63%
BCAT_BILD_ET_AL_UP	BCAT_BILD_ET_AL_UP		38	0.492571	1.68964	0.0224215	0.425951	0.887	4700	tags=45%, list=28%, signal=62%
REACTOME_ENOS_ACTIVATION_AND_REGULATION	REACTOME_ENOS_ACTIVATION_AND_REGULATION		17	0.597628	1.68861	0.0192308	0.423806	0.887	2545	tags=41%, list=15%, signal=48%
GSE22886_NAIVE_CD4_TCELL_VS_48H_ACT_TH2_UP	GSE22886_NAIVE_CD4_TCELL_VS_48H_ACT_TH2_UP		166	0.377114	1.68653	0.0078534	0.425652	0.892	3799	tags=36%, list=23%, signal=46%
GSE17721_CTRL_VS_CPG_6H_BMDC_UP	GSE17721_CTRL_VS_CPG_6H_BMDC_UP		181	0.376046	1.68586	0.0126582	0.42275	0.894	2934	tags=33%, list=18%, signal=39%
GSE45365_WT_VS_IFNAR_KO_CD8A_DC_UP	GSE45365_WT_VS_IFNAR_KO_CD8A_DC_UP		178	0.386783	1.6857	0.0118203	0.417774	0.894	4118	tags=42%, list=25%, signal=55%
GSE2770_IL12_VS_IL4_TREATED_ACT_CD4_TCELL_48H_UP	GSE2770_IL12_VS_IL4_TREATED_ACT_CD4_TCELL_48H_UP		165	0.419762	1.68557	0.00952381	0.412881	0.894	3858	tags=41%, list=23%, signal=53%
GSE369_IFNG_KO_VS_WT_LIVER_DN	GSE369_IFNG_KO_VS_WT_LIVER_DN		173	0.459331	1.68553	0.0292793	0.40778	0.894	4679	tags=53%, list=28%, signal=73%
GSE37301_MULTIPOTENT_PROGENITOR_VS_CD4_TCELL_DN	GSE37301_MULTIPOTENT_PROGENITOR_VS_CD4_TCELL_DN		175	0.406931	1.6833	0.00941176	0.410383	0.896	3495	tags=37%, list=21%, signal=46%
GSE21774_CD56_BRIGHT_VS_DIM_CD62L_POSITIVE_NK_CELL_DN	GSE21774_CD56_BRIGHT_VS_DIM_CD62L_POSITIVE_NK_CELL_DN		156	0.380239	1.68124	0.00262467	0.411667	0.897	4253	tags=41%, list=25%, signal=54%
GSE43863_NAIVE_VS_LY6C_LOW_CXCR5NEG_CD4_EFF_TCELL_D6_LCMV_DN	GSE43863_NAIVE_VS_LY6C_LOW_CXCR5NEG_CD4_EFF_TCELL_D6_LCMV_DN		159	0.414089	1.67951	0.0229358	0.412389	0.899	4541	tags=47%, list=27%, signal=63%
GSE37301_RAG2_KO_VS_RAG2_AND_ETS1_KO_NK_CELL_DN	GSE37301_RAG2_KO_VS_RAG2_AND_ETS1_KO_NK_CELL_DN		164	0.385375	1.67919	0	0.408485	0.899	4388	tags=46%, list=26%, signal=62%
GSE22886_NAIVE_CD4_TCELL_VS_DC_DN	GSE22886_NAIVE_CD4_TCELL_VS_DC_DN		183	0.463364	1.67784	0.0321199	0.407836	0.899	4951	tags=52%, list=30%, signal=74%
GSE28737_FOLLICULAR_VS_MARGINAL_ZONE_BCELL_UP	GSE28737_FOLLICULAR_VS_MARGINAL_ZONE_BCELL_UP		176	0.373599	1.67603	0.00263158	0.408418	0.902	3355	tags=33%, list=20%, signal=41%
GSE42021_CD24INT_TREG_VS_CD24INT_TCONV_THYMUS_UP	GSE42021_CD24INT_TREG_VS_CD24INT_TCONV_THYMUS_UP		184	0.415016	1.67588	0.00886918	0.403999	0.902	4450	tags=47%, list=27%, signal=64%
GSE17721_POLYIC_VS_PAM3CSK4_1H_BMDC_UP	GSE17721_POLYIC_VS_PAM3CSK4_1H_BMDC_UP		185	0.388619	1.67563	0.0139535	0.400003	0.903	4913	tags=46%, list=29%, signal=65%
GSE40666_UNTREATED_VS_IFNA_STIM_CD8_TCELL_90MIN_DN	GSE40666_UNTREATED_VS_IFNA_STIM_CD8_TCELL_90MIN_DN		170	0.39861	1.67464	0.0142857	0.398813	0.904	4865	tags=49%, list=29%, signal=69%
GSE29618_LAIV_VS_TIV_FLU_VACCINE_DAY7_BCELL_DN	GSE29618_LAIV_VS_TIV_FLU_VACCINE_DAY7_BCELL_DN		183	0.403256	1.6744	0.0117647	0.394986	0.904	3732	tags=39%, list=22%, signal=50%
GSE21546_WT_VS_ELK1_KO_DP_THYMOCYTES_UP	GSE21546_WT_VS_ELK1_KO_DP_THYMOCYTES_UP		170	0.361562	1.67418	0	0.391284	0.905	3694	tags=36%, list=22%, signal=46%
GSE7509_FCGRIIB_VS_TNFA_IL1B_IL6_PGE_STIM_DC_UP	GSE7509_FCGRIIB_VS_TNFA_IL1B_IL6_PGE_STIM_DC_UP		167	0.464992	1.6714	0.0201342	0.395141	0.91	4863	tags=54%, list=29%, signal=75%
GSE17721_POLYIC_VS_PAM3CSK4_8H_BMDC_DN	GSE17721_POLYIC_VS_PAM3CSK4_8H_BMDC_DN		180	0.428846	1.67065	0.00904977	0.393132	0.91	4703	tags=48%, list=28%, signal=66%
GSE20727_CTRL_VS_ROS_INH_AND_DNFB_ALLERGEN_TREATED_DC_DN	GSE20727_CTRL_VS_ROS_INH_AND_DNFB_ALLERGEN_TREATED_DC_DN		162	0.436494	1.66822	0.0223714	0.396549	0.911	3054	tags=36%, list=18%, signal=44%
GSE37416_CTRL_VS_48H_F_TULARENSIS_LVS_NEUTROPHIL_DN	GSE37416_CTRL_VS_48H_F_TULARENSIS_LVS_NEUTROPHIL_DN		171	0.414485	1.66805	0.0256959	0.392717	0.911	4727	tags=50%, list=28%, signal=69%
GSE2585_CD80_HIGH_VS_LOW_MTEC_DN	GSE2585_CD80_HIGH_VS_LOW_MTEC_DN		137	0.355189	1.66758	0.0030581	0.389783	0.912	2750	tags=31%, list=16%, signal=37%
GSE11864_UNTREATED_VS_CSF1_IFNG_IN_MAC_UP	GSE11864_UNTREATED_VS_CSF1_IFNG_IN_MAC_UP		166	0.354075	1.66746	0	0.386057	0.912	4262	tags=40%, list=25%, signal=53%
GSE2770_IL12_ACT_VS_ACT_CD4_TCELL_6H_UP	GSE2770_IL12_ACT_VS_ACT_CD4_TCELL_6H_UP		165	0.406269	1.6652	0.0119048	0.389655	0.918	4550	tags=45%, list=27%, signal=62%
GSE32901_TH1_VS_TH17_ENRICHED_CD4_TCELL_DN	GSE32901_TH1_VS_TH17_ENRICHED_CD4_TCELL_DN		133	0.410882	1.66075	0.00717703	0.399046	0.92	4412	tags=44%, list=26%, signal=60%
GSE11864_CSF1_IFNG_VS_CSF1_IFNG_PAM3CYS_IN_MAC_UP	GSE11864_CSF1_IFNG_VS_CSF1_IFNG_PAM3CYS_IN_MAC_UP		171	0.394063	1.65834	0.00455581	0.402813	0.926	4939	tags=47%, list=29%, signal=66%
GSE30971_2H_VS_4H_LPS_STIM_MACROPHAGE_WBP7_HET_UP	GSE30971_2H_VS_4H_LPS_STIM_MACROPHAGE_WBP7_HET_UP		141	0.408379	1.65761	0.0187793	0.401221	0.927	3182	tags=38%, list=19%, signal=47%
GSE17721_PAM3CSK4_VS_CPG_24H_BMDC_UP	GSE17721_PAM3CSK4_VS_CPG_24H_BMDC_UP		161	0.385451	1.65667	0.0148883	0.400276	0.928	5160	tags=48%, list=31%, signal=68%
GSE17721_CTRL_VS_PAM3CSK4_2H_BMDC_UP	GSE17721_CTRL_VS_PAM3CSK4_2H_BMDC_UP		161	0.363819	1.65454	0.0070922	0.402995	0.928	4549	tags=43%, list=27%, signal=58%
GSE17721_CTRL_VS_CPG_2H_BMDC_UP	GSE17721_CTRL_VS_CPG_2H_BMDC_UP		172	0.370784	1.65392	0.00243902	0.400825	0.929	4959	tags=46%, list=30%, signal=65%
GSE411_WT_VS_SOCS3_KO_MACROPHAGE_IL6_STIM_100MIN_DN	GSE411_WT_VS_SOCS3_KO_MACROPHAGE_IL6_STIM_100MIN_DN		165	0.354301	1.65345	0	0.398222	0.929	3285	tags=34%, list=20%, signal=42%
GSE7509_UNSTIM_VS_FCGRIIB_STIM_MONOCYTE_UP	GSE7509_UNSTIM_VS_FCGRIIB_STIM_MONOCYTE_UP		154	0.489775	1.65155	0.0373832	0.399791	0.929	3855	tags=52%, list=23%, signal=67%
GSE27434_WT_VS_DNMT1_KO_TREG_UP	GSE27434_WT_VS_DNMT1_KO_TREG_UP		174	0.415641	1.65095	0.017316	0.397803	0.929	4416	tags=49%, list=26%, signal=66%
GSE2770_IL12_AND_TGFB_ACT_VS_ACT_CD4_TCELL_2H_DN	GSE2770_IL12_AND_TGFB_ACT_VS_ACT_CD4_TCELL_2H_DN		160	0.376352	1.64794	0.019656	0.402747	0.932	3263	tags=35%, list=19%, signal=43%
REACTOME_RNA_POL_III_CHAIN_ELONGATION	REACTOME_RNA_POL_III_CHAIN_ELONGATION		16	0.62139	1.64584	0.030445	0.404897	0.934	2287	tags=44%, list=14%, signal=51%
GSE14308_TH1_VS_NAIVE_CD4_TCELL_UP	GSE14308_TH1_VS_NAIVE_CD4_TCELL_UP		172	0.396437	1.64579	0.0208333	0.401403	0.934	4285	tags=43%, list=26%, signal=57%
GSE2706_UNSTIM_VS_8H_LPS_AND_R848_DC_UP	GSE2706_UNSTIM_VS_8H_LPS_AND_R848_DC_UP		172	0.37814	1.64568	0.00934579	0.398032	0.934	3464	tags=32%, list=21%, signal=40%
GSE14308_TH1_VS_NATURAL_TREG_UP	GSE14308_TH1_VS_NATURAL_TREG_UP		168	0.386194	1.64551	0.00729927	0.395053	0.934	4285	tags=41%, list=26%, signal=55%
GSE2770_TGFB_AND_IL4_VS_IL4_TREATED_ACT_CD4_TCELL_48H_DN	GSE2770_TGFB_AND_IL4_VS_IL4_TREATED_ACT_CD4_TCELL_48H_DN		167	0.353923	1.6446	0.00505051	0.394016	0.934	3204	tags=32%, list=19%, signal=39%
GSE21380_TFH_VS_GERMINAL_CENTER_TFH_CD4_TCELL_DN	GSE21380_TFH_VS_GERMINAL_CENTER_TFH_CD4_TCELL_DN		165	0.40565	1.64075	0.0194175	0.402428	0.939	4258	tags=42%, list=25%, signal=56%
GSE17721_0.5H_VS_4H_LPS_BMDC_UP	GSE17721_0.5H_VS_4H_LPS_BMDC_UP		174	0.403131	1.6398	0.0115207	0.40192	0.941	4417	tags=45%, list=26%, signal=60%
KEGG_PORPHYRIN_AND_CHLOROPHYLL_METABOLISM	KEGG_PORPHYRIN_AND_CHLOROPHYLL_METABOLISM		25	0.547671	1.63819	0.0365854	0.403334	0.942	3819	tags=52%, list=23%, signal=67%
GSE28737_WT_VS_BCL6_HET_MARGINAL_ZONE_BCELL_UP	GSE28737_WT_VS_BCL6_HET_MARGINAL_ZONE_BCELL_UP		168	0.332011	1.63805	0.0030581	0.400346	0.942	4050	tags=34%, list=24%, signal=44%
GSE2770_UNTREATED_VS_TGFB_AND_IL12_TREATED_ACT_CD4_TCELL_48H_UP	GSE2770_UNTREATED_VS_TGFB_AND_IL12_TREATED_ACT_CD4_TCELL_48H_UP		161	0.352815	1.63718	0.00262467	0.399678	0.943	3702	tags=37%, list=22%, signal=47%
GSE23505_IL6_IL1_VS_IL6_IL1_TGFB_TREATED_CD4_TCELL_DN	GSE23505_IL6_IL1_VS_IL6_IL1_TGFB_TREATED_CD4_TCELL_DN		172	0.418847	1.63637	0.0351288	0.398554	0.943	3384	tags=40%, list=20%, signal=49%
GSE17721_PAM3CSK4_VS_CPG_12H_BMDC_UP	GSE17721_PAM3CSK4_VS_CPG_12H_BMDC_UP		171	0.447658	1.63596	0.0434783	0.39654	0.943	3972	tags=46%, list=24%, signal=60%
GSE12845_IGD_POS_BLOOD_VS_PRE_GC_TONSIL_BCELL_UP	GSE12845_IGD_POS_BLOOD_VS_PRE_GC_TONSIL_BCELL_UP		176	0.361124	1.63588	0.00717703	0.393376	0.943	5000	tags=44%, list=30%, signal=62%
GSE360_DC_VS_MAC_L_MAJOR_UP	GSE360_DC_VS_MAC_L_MAJOR_UP		151	0.353356	1.63217	0.00266667	0.400695	0.944	5315	tags=47%, list=32%, signal=68%
GSE14908_RESTING_VS_HDM_STIM_CD4_TCELL_ATOPIC_PATIENT_UP	GSE14908_RESTING_VS_HDM_STIM_CD4_TCELL_ATOPIC_PATIENT_UP		174	0.414189	1.63208	0.0301624	0.397647	0.944	4463	tags=43%, list=27%, signal=58%
GSE17721_0.5H_VS_24H_GARDIQUIMOD_BMDC_UP	GSE17721_0.5H_VS_24H_GARDIQUIMOD_BMDC_UP		172	0.373845	1.63158	0.00947867	0.395872	0.945	3716	tags=37%, list=22%, signal=47%
GSE22935_UNSTIM_VS_12H_MBOVIS_BCG_STIM_MACROPHAGE_DN	GSE22935_UNSTIM_VS_12H_MBOVIS_BCG_STIM_MACROPHAGE_DN		179	0.375553	1.63099	0.0215827	0.394372	0.945	4703	tags=47%, list=28%, signal=65%
GSE339_EX_VIVO_VS_IN_CULTURE_CD4POS_DC_UP	GSE339_EX_VIVO_VS_IN_CULTURE_CD4POS_DC_UP		177	0.375682	1.62979	0.0145985	0.394498	0.946	4859	tags=49%, list=29%, signal=68%
KEGG_N_GLYCAN_BIOSYNTHESIS	KEGG_N_GLYCAN_BIOSYNTHESIS		44	0.488508	1.62914	0.0517647	0.393062	0.946	2272	tags=32%, list=14%, signal=37%
GSE18148_CBFB_KO_VS_WT_TREG_UP	GSE18148_CBFB_KO_VS_WT_TREG_UP		133	0.328205	1.62753	0.00374532	0.394177	0.948	3141	tags=29%, list=19%, signal=35%
GSE22886_IGM_MEMORY_BCELL_VS_BM_PLASMA_CELL_DN	GSE22886_IGM_MEMORY_BCELL_VS_BM_PLASMA_CELL_DN		168	0.429439	1.62609	0.0334076	0.394958	0.948	4801	tags=52%, list=29%, signal=73%
GSE45365_HEALTHY_VS_MCMV_INFECTION_CD8A_DC_IFNAR_KO_UP	GSE45365_HEALTHY_VS_MCMV_INFECTION_CD8A_DC_IFNAR_KO_UP		165	0.392155	1.62501	0.0214797	0.395299	0.949	4243	tags=44%, list=25%, signal=59%
GSE2770_TGFB_AND_IL4_VS_IL12_TREATED_ACT_CD4_TCELL_48H_UP	GSE2770_TGFB_AND_IL4_VS_IL12_TREATED_ACT_CD4_TCELL_48H_UP		163	0.366825	1.62461	0.0145631	0.393562	0.949	3596	tags=37%, list=21%, signal=47%
GSE18281_SUBCAPSULAR_CORTICAL_REGION_VS_WHOLE_CORTEX_THYMUS_UP	GSE18281_SUBCAPSULAR_CORTICAL_REGION_VS_WHOLE_CORTEX_THYMUS_UP		174	0.332808	1.62165	0.00289017	0.399648	0.95	3794	tags=34%, list=23%, signal=43%
REACTOME_TRANSFERRIN_ENDOCYTOSIS_AND_RECYCLING	REACTOME_TRANSFERRIN_ENDOCYTOSIS_AND_RECYCLING		22	0.538981	1.62159	0.0503432	0.396755	0.95	1091	tags=27%, list=7%, signal=29%
GSE17721_CTRL_VS_CPG_12H_BMDC_UP	GSE17721_CTRL_VS_CPG_12H_BMDC_UP		169	0.37358	1.62052	0.0270936	0.396966	0.95	4189	tags=40%, list=25%, signal=53%
GSE42021_CD24HI_TREG_VS_CD24HI_TCONV_THYMUS_UP	GSE42021_CD24HI_TREG_VS_CD24HI_TCONV_THYMUS_UP		170	0.428998	1.61964	0.0285088	0.396469	0.95	5029	tags=50%, list=30%, signal=71%
REACTOME_RESPIRATORY_ELECTRON_TRANSPORT_ATP_SYNTHESIS_BY_CHEMIOSMOTIC_COUPLING_AND_HEAT_PRODUCTION_BY_UNCOUPLING_PROTEINS_	REACTOME_RESPIRATORY_ELECTRON_TRANSPORT_ATP_SYNTHESIS_BY_CHEMIOSMOTIC_COUPLING_AND_HEAT_PRODUCTION_BY_UNCOUPLING_PROTEINS_		79	0.687933	1.61953	0.0731183	0.393763	0.95	2807	tags=67%, list=17%, signal=80%
GSE41176_WT_VS_TAK1_KO_ANTI_IGM_STIM_BCELL_3H_UP	GSE41176_WT_VS_TAK1_KO_ANTI_IGM_STIM_BCELL_3H_UP		145	0.365535	1.61933	0.010582	0.391603	0.95	3765	tags=41%, list=22%, signal=52%
KEGG_TYROSINE_METABOLISM	KEGG_TYROSINE_METABOLISM		33	0.482431	1.61915	0.0169972	0.38925	0.95	3156	tags=45%, list=19%, signal=56%
GSE22033_WT_VS_PPARG_KO_MEF_DN	GSE22033_WT_VS_PPARG_KO_MEF_DN		154	0.38274	1.61852	0.0217918	0.388246	0.95	5060	tags=47%, list=30%, signal=67%
GSE2197_CPG_DNA_VS_UNTREATED_IN_DC_DN	GSE2197_CPG_DNA_VS_UNTREATED_IN_DC_DN		166	0.355785	1.6179	0.0141509	0.387293	0.95	3824	tags=34%, list=23%, signal=44%
GSE6674_CPG_VS_PL2_3_STIM_BCELL_UP	GSE6674_CPG_VS_PL2_3_STIM_BCELL_UP		163	0.424269	1.61674	0.0380048	0.38749	0.951	2973	tags=39%, list=18%, signal=47%
GSE27786_LSK_VS_CD8_TCELL_DN	GSE27786_LSK_VS_CD8_TCELL_DN		173	0.348315	1.6151	0.00257732	0.388875	0.952	3138	tags=32%, list=19%, signal=39%
REACTOME_TCA_CYCLE_AND_RESPIRATORY_ELECTRON_TRANSPORT	REACTOME_TCA_CYCLE_AND_RESPIRATORY_ELECTRON_TRANSPORT		114	0.597206	1.61495	0.0762527	0.386573	0.952	2807	tags=54%, list=17%, signal=65%
GSE23505_UNTREATED_VS_4DAY_IL6_IL1_TREATED_CD4_TCELL_UP	GSE23505_UNTREATED_VS_4DAY_IL6_IL1_TREATED_CD4_TCELL_UP		182	0.433816	1.61425	0.0399061	0.385703	0.953	3345	tags=40%, list=20%, signal=49%
REACTOME_IRON_UPTAKE_AND_TRANSPORT	REACTOME_IRON_UPTAKE_AND_TRANSPORT		31	0.499206	1.61363	0.0345622	0.384626	0.953	1810	tags=29%, list=11%, signal=32%
GSE23308_WT_VS_MINERALCORTICOID_REC_KO_MACROPHAGE_UP	GSE23308_WT_VS_MINERALCORTICOID_REC_KO_MACROPHAGE_UP		177	0.348656	1.61264	0.00721154	0.384379	0.953	4450	tags=41%, list=27%, signal=56%
GSE36527_CD62L_HIGH_CD69_NEG_VS_CD62L_LOW_CD69_POS_TREG_KLRG1_NEG_UP	GSE36527_CD62L_HIGH_CD69_NEG_VS_CD62L_LOW_CD69_POS_TREG_KLRG1_NEG_UP		158	0.348206	1.61248	0.00872093	0.382182	0.953	3247	tags=32%, list=19%, signal=39%
GSE21546_WT_VS_ELK1_KO_DP_THYMOCYTES_DN	GSE21546_WT_VS_ELK1_KO_DP_THYMOCYTES_DN		143	0.351007	1.61245	0.00787402	0.379636	0.953	2718	tags=27%, list=16%, signal=31%
GSE17721_CTRL_VS_GARDIQUIMOD_6H_BMDC_UP	GSE17721_CTRL_VS_GARDIQUIMOD_6H_BMDC_UP		170	0.35893	1.61165	0.00961539	0.37919	0.954	3329	tags=32%, list=20%, signal=39%
GSE17721_CTRL_VS_LPS_4H_BMDC_UP	GSE17721_CTRL_VS_LPS_4H_BMDC_UP		183	0.372948	1.61147	0.00691244	0.377184	0.954	4417	tags=42%, list=26%, signal=57%
GSE22601_IMMATURE_CD4_SINGLE_POSITIVE_VS_CD4_SINGLE_POSITIVE_THYMOCYTE_UP	GSE22601_IMMATURE_CD4_SINGLE_POSITIVE_VS_CD4_SINGLE_POSITIVE_THYMOCYTE_UP		182	0.336992	1.6094	0.00263852	0.379909	0.956	3733	tags=35%, list=22%, signal=44%
GSE18893_TCONV_VS_TREG_24H_TNF_STIM_DN	GSE18893_TCONV_VS_TREG_24H_TNF_STIM_DN		165	0.372177	1.60887	0.0182292	0.37877	0.956	3446	tags=39%, list=21%, signal=48%
GSE3982_MAC_VS_CENT_MEMORY_CD4_TCELL_UP	GSE3982_MAC_VS_CENT_MEMORY_CD4_TCELL_UP		169	0.418575	1.60838	0.0433735	0.377931	0.957	4537	tags=45%, list=27%, signal=61%
GSE17721_0.5H_VS_8H_PAM3CSK4_BMDC_UP	GSE17721_0.5H_VS_8H_PAM3CSK4_BMDC_UP		166	0.375916	1.6071	0.0239808	0.37881	0.958	2817	tags=33%, list=17%, signal=39%
GSE41867_MEMORY_VS_EXHAUSTED_CD8_TCELL_DAY30_LCMV_DN	GSE41867_MEMORY_VS_EXHAUSTED_CD8_TCELL_DAY30_LCMV_DN		164	0.376365	1.60672	0.0268949	0.377426	0.958	2217	tags=29%, list=13%, signal=33%
GSE17721_CTRL_VS_LPS_8H_BMDC_UP	GSE17721_CTRL_VS_LPS_8H_BMDC_UP		166	0.369901	1.60634	0.020979	0.375852	0.958	3596	tags=38%, list=21%, signal=48%
GSE17721_12H_VS_24H_GARDIQUIMOD_BMDC_DN	GSE17721_12H_VS_24H_GARDIQUIMOD_BMDC_DN		172	0.39656	1.60624	0.0300231	0.373653	0.958	3558	tags=40%, list=21%, signal=50%
GSE17721_POLYIC_VS_CPG_4H_BMDC_UP	GSE17721_POLYIC_VS_CPG_4H_BMDC_UP		178	0.349155	1.60461	0.00560224	0.375918	0.96	2755	tags=29%, list=16%, signal=34%
REACTOME_MITOCHONDRIAL_PROTEIN_IMPORT	REACTOME_MITOCHONDRIAL_PROTEIN_IMPORT		48	0.608639	1.60261	0.0666667	0.378691	0.962	3954	tags=60%, list=24%, signal=79%
GSE42724_B1_BCELL_VS_PLASMABLAST_DN	GSE42724_B1_BCELL_VS_PLASMABLAST_DN		178	0.345459	1.60196	0.00726392	0.37793	0.963	5467	tags=46%, list=33%, signal=68%
GSE17721_LPS_VS_GARDIQUIMOD_6H_BMDC_DN	GSE17721_LPS_VS_GARDIQUIMOD_6H_BMDC_DN		175	0.37964	1.60145	0.0216346	0.376975	0.963	3501	tags=37%, list=21%, signal=46%
ERB2_UP.V1_UP	ERB2_UP.V1_UP		167	0.378614	1.60057	0.0234375	0.377269	0.964	4523	tags=44%, list=27%, signal=60%
REACTOME_RESPIRATORY_ELECTRON_TRANSPORT	REACTOME_RESPIRATORY_ELECTRON_TRANSPORT		64	0.699036	1.60019	0.0715835	0.375911	0.964	2807	tags=70%, list=17%, signal=84%
GSE17721_LPS_VS_PAM3CSK4_1H_BMDC_UP	GSE17721_LPS_VS_PAM3CSK4_1H_BMDC_UP		162	0.409037	1.59924	0.0334129	0.375979	0.964	4554	tags=43%, list=27%, signal=59%
GSE15330_MEGAKARYOCYTE_ERYTHROID_VS_GRANULOCYTE_MONOCYTE_PROGENITOR_IKAROS_KO_UP	GSE15330_MEGAKARYOCYTE_ERYTHROID_VS_GRANULOCYTE_MONOCYTE_PROGENITOR_IKAROS_KO_UP		176	0.425001	1.59783	0.0539326	0.377586	0.968	4492	tags=47%, list=27%, signal=63%
GSE17186_NAIVE_VS_CD21HIGH_TRANSITIONAL_BCELL_CORD_BLOOD_UP	GSE17186_NAIVE_VS_CD21HIGH_TRANSITIONAL_BCELL_CORD_BLOOD_UP		175	0.363592	1.59751	0.0167064	0.376106	0.969	4449	tags=40%, list=27%, signal=54%
REACTOME_ACTIVATION_OF_GENES_BY_ATF4	REACTOME_ACTIVATION_OF_GENES_BY_ATF4		23	0.520955	1.59685	0.0388128	0.375386	0.969	1925	tags=39%, list=11%, signal=44%
GSE9650_NAIVE_VS_EXHAUSTED_CD8_TCELL_UP	GSE9650_NAIVE_VS_EXHAUSTED_CD8_TCELL_UP		178	0.373078	1.59489	0.0216867	0.378186	0.969	5082	tags=46%, list=30%, signal=65%
REACTOME_ENDOSOMAL_SORTING_COMPLEX_REQUIRED_FOR_TRANSPORT_ESCRT	REACTOME_ENDOSOMAL_SORTING_COMPLEX_REQUIRED_FOR_TRANSPORT_ESCRT		26	0.579506	1.59411	0.0486258	0.377824	0.969	3790	tags=58%, list=23%, signal=74%
GSE27241_WT_CTRL_VS_DIGOXIN_TREATED_RORGT_KO_CD4_TCELL_IN_TH17_POLARIZING_CONDITIONS_DN	GSE27241_WT_CTRL_VS_DIGOXIN_TREATED_RORGT_KO_CD4_TCELL_IN_TH17_POLARIZING_CONDITIONS_DN		152	0.395058	1.5941	0.0222717	0.3756	0.969	4173	tags=40%, list=25%, signal=53%
GSE12845_PRE_GC_VS_DARKZONE_GC_TONSIL_BCELL_DN	GSE12845_PRE_GC_VS_DARKZONE_GC_TONSIL_BCELL_DN		172	0.374548	1.59346	0.016317	0.374822	0.969	2909	tags=32%, list=17%, signal=38%
GSE17974_CTRL_VS_ACT_IL4_AND_ANTI_IL12_1H_CD4_TCELL_UP	GSE17974_CTRL_VS_ACT_IL4_AND_ANTI_IL12_1H_CD4_TCELL_UP		149	0.356221	1.58971	0.0183246	0.382576	0.969	3460	tags=35%, list=21%, signal=44%
GSE17721_0.5H_VS_12H_POLYIC_BMDC_UP	GSE17721_0.5H_VS_12H_POLYIC_BMDC_UP		155	0.412279	1.58819	0.028777	0.384266	0.969	3598	tags=38%, list=21%, signal=48%
GSE20198_IL12_VS_IFNA_TREATED_ACT_CD4_TCELL_UP	GSE20198_IL12_VS_IFNA_TREATED_ACT_CD4_TCELL_UP		180	0.378222	1.58795	0.0300926	0.382673	0.969	4029	tags=40%, list=24%, signal=52%
GSE17580_UNINFECTED_VS_S_MANSONI_INF_TREG_DN	GSE17580_UNINFECTED_VS_S_MANSONI_INF_TREG_DN		175	0.411192	1.58769	0.0522388	0.381245	0.97	3159	tags=37%, list=19%, signal=45%
KEGG_PARKINSONS_DISEASE	KEGG_PARKINSONS_DISEASE		104	0.580538	1.58561	0.0989011	0.38454	0.97	4462	tags=65%, list=27%, signal=89%
GSE21670_TGFB_VS_IL6_TREATED_CD4_TCELL_DN	GSE21670_TGFB_VS_IL6_TREATED_CD4_TCELL_DN		156	0.359848	1.58292	0.021164	0.389466	0.971	3000	tags=30%, list=18%, signal=36%
GSE9509_10MIN_VS_30MIN_LPS_STIM_IL10_KO_MACROPHAGE_UP	GSE9509_10MIN_VS_30MIN_LPS_STIM_IL10_KO_MACROPHAGE_UP		174	0.41725	1.58281	0.0427928	0.387575	0.971	3971	tags=44%, list=24%, signal=57%
GSE5542_IFNG_VS_IFNA_TREATED_EPITHELIAL_CELLS_24H_DN	GSE5542_IFNG_VS_IFNA_TREATED_EPITHELIAL_CELLS_24H_DN		158	0.351823	1.5826	0.0149626	0.385982	0.971	3333	tags=35%, list=20%, signal=43%
GSE17721_LPS_VS_POLYIC_2H_BMDC_DN	GSE17721_LPS_VS_POLYIC_2H_BMDC_DN		172	0.356963	1.58126	0.0167866	0.387298	0.972	4416	tags=41%, list=26%, signal=55%
GSE5589_WT_VS_IL6_KO_LPS_STIM_MACROPHAGE_180MIN_UP	GSE5589_WT_VS_IL6_KO_LPS_STIM_MACROPHAGE_180MIN_UP		98	0.379561	1.58075	0.00775194	0.386535	0.973	3626	tags=35%, list=22%, signal=44%
GSE36891_UNSTIM_VS_PAM_TLR2_STIM_PERITONEAL_MACROPHAGE_DN	GSE36891_UNSTIM_VS_PAM_TLR2_STIM_PERITONEAL_MACROPHAGE_DN		140	0.403318	1.58059	0.0313901	0.384858	0.973	4703	tags=45%, list=28%, signal=62%
GSE9946_IMMATURE_VS_LISTERIA_INF_MATURE_DC_DN	GSE9946_IMMATURE_VS_LISTERIA_INF_MATURE_DC_DN		93	0.358343	1.57941	0.0118343	0.385865	0.973	4203	tags=38%, list=25%, signal=50%
GSE36527_CD69_NEG_VS_POS_TREG_CD62L_LOS_KLRG1_NEG_DN	GSE36527_CD69_NEG_VS_POS_TREG_CD62L_LOS_KLRG1_NEG_DN		175	0.400732	1.57861	0.0475162	0.385825	0.973	2664	tags=31%, list=16%, signal=37%
GSE37605_FOXP3_FUSION_GFP_VS_IRES_GFP_TREG_NOD_UP	GSE37605_FOXP3_FUSION_GFP_VS_IRES_GFP_TREG_NOD_UP		171	0.435895	1.57785	0.0616438	0.385511	0.974	4510	tags=46%, list=27%, signal=62%
GSE43863_NAIVE_VS_MEMORY_LY6C_INT_CXCR5POS_CD4_TCELL_D150_LCMV_DN	GSE43863_NAIVE_VS_MEMORY_LY6C_INT_CXCR5POS_CD4_TCELL_D150_LCMV_DN		179	0.400823	1.57695	0.043573	0.385891	0.974	3211	tags=32%, list=19%, signal=40%
GSE22886_DAY0_VS_DAY7_MONOCYTE_IN_CULTURE_DN	GSE22886_DAY0_VS_DAY7_MONOCYTE_IN_CULTURE_DN		176	0.441553	1.57491	0.044843	0.388961	0.974	3614	tags=41%, list=22%, signal=52%
GSE2405_0H_VS_6H_A_PHAGOCYTOPHILUM_STIM_NEUTROPHIL_UP	GSE2405_0H_VS_6H_A_PHAGOCYTOPHILUM_STIM_NEUTROPHIL_UP		169	0.351377	1.57474	0.00744417	0.387307	0.974	3173	tags=33%, list=19%, signal=40%
GSE29164_UNTREATED_VS_CD8_TCELL_AND_IL12_TREATED_MELANOMA_DAY3_UP	GSE29164_UNTREATED_VS_CD8_TCELL_AND_IL12_TREATED_MELANOMA_DAY3_UP		164	0.341556	1.57435	0.00246914	0.386403	0.975	3782	tags=35%, list=23%, signal=45%
GSE42724_B1_BCELL_VS_PLASMABLAST_UP	GSE42724_B1_BCELL_VS_PLASMABLAST_UP		164	0.355858	1.574	0.0108108	0.385365	0.975	4031	tags=39%, list=24%, signal=51%
GSE31082_DN_VS_DP_THYMOCYTE_UP	GSE31082_DN_VS_DP_THYMOCYTE_UP		177	0.456531	1.57395	0.0647321	0.38346	0.975	3954	tags=47%, list=24%, signal=61%
GSE37533_PPARG1_FOXP3_VS_PPARG2_FOXP3_TRANSDUCED_CD4_TCELL_PIOGLITAZONE_TREATED_UP	GSE37533_PPARG1_FOXP3_VS_PPARG2_FOXP3_TRANSDUCED_CD4_TCELL_PIOGLITAZONE_TREATED_UP		154	0.330834	1.57306	0.00289017	0.383944	0.975	3848	tags=33%, list=23%, signal=43%
GSE10239_KLRG1INT_VS_KLRG1HIGH_EFF_CD8_TCELL_UP	GSE10239_KLRG1INT_VS_KLRG1HIGH_EFF_CD8_TCELL_UP		160	0.430695	1.57275	0.0386364	0.38276	0.975	4450	tags=47%, list=27%, signal=63%
GSE25088_CTRL_VS_IL4_AND_ROSIGLITAZONE_STIM_MACROPHAGE_DN	GSE25088_CTRL_VS_IL4_AND_ROSIGLITAZONE_STIM_MACROPHAGE_DN		172	0.333085	1.57264	0.0128866	0.381079	0.975	4338	tags=38%, list=26%, signal=51%
GSE11924_TFH_VS_TH17_CD4_TCELL_DN	GSE11924_TFH_VS_TH17_CD4_TCELL_DN		164	0.391088	1.57239	0.0418848	0.379827	0.975	3780	tags=38%, list=23%, signal=48%
GSE17721_CTRL_VS_GARDIQUIMOD_8H_BMDC_UP	GSE17721_CTRL_VS_GARDIQUIMOD_8H_BMDC_UP		168	0.388129	1.57177	0.0327869	0.379486	0.976	4360	tags=46%, list=26%, signal=61%
GSE17721_LPS_VS_CPG_8H_BMDC_DN	GSE17721_LPS_VS_CPG_8H_BMDC_DN		171	0.381789	1.57153	0.0425532	0.378054	0.976	4647	tags=42%, list=28%, signal=58%
GSE411_100MIN_VS_400MIN_IL6_STIM_SOCS3_KO_MACROPHAGE_UP	GSE411_100MIN_VS_400MIN_IL6_STIM_SOCS3_KO_MACROPHAGE_UP		174	0.374942	1.57103	0.0184211	0.377415	0.976	3316	tags=34%, list=20%, signal=43%
GSE17721_CTRL_VS_PAM3CSK4_1H_BMDC_UP	GSE17721_CTRL_VS_PAM3CSK4_1H_BMDC_UP		168	0.372509	1.57098	0.022831	0.375605	0.976	4934	tags=46%, list=29%, signal=65%
KEGG_HUNTINGTONS_DISEASE	KEGG_HUNTINGTONS_DISEASE		158	0.471652	1.57053	0.0715884	0.374824	0.976	2807	tags=42%, list=17%, signal=50%
GSE6674_UNSTIM_VS_CPG_STIM_BCELL_DN	GSE6674_UNSTIM_VS_CPG_STIM_BCELL_DN		135	0.333796	1.57013	0.00808625	0.374023	0.976	2512	tags=28%, list=15%, signal=33%
GSE12845_IGD_NEG_BLOOD_VS_PRE_GC_TONSIL_BCELL_UP	GSE12845_IGD_NEG_BLOOD_VS_PRE_GC_TONSIL_BCELL_UP		177	0.381603	1.56985	0.0310421	0.372758	0.977	4903	tags=50%, list=29%, signal=70%
GSE39820_CTRL_VS_TGFBETA1_IL6_IL23A_CD4_TCELL_DN	GSE39820_CTRL_VS_TGFBETA1_IL6_IL23A_CD4_TCELL_DN		172	0.371193	1.56897	0.0184332	0.372941	0.977	3795	tags=40%, list=23%, signal=51%
GSE8621_UNSTIM_VS_LPS_PRIMED_AND_LPS_STIM_MACROPHAGE_UP	GSE8621_UNSTIM_VS_LPS_PRIMED_AND_LPS_STIM_MACROPHAGE_UP		159	0.355086	1.56869	0.0188235	0.371822	0.977	4302	tags=38%, list=26%, signal=50%
GSE17721_PAM3CSK4_VS_CPG_8H_BMDC_UP	GSE17721_PAM3CSK4_VS_CPG_8H_BMDC_UP		164	0.368506	1.56855	0.0235849	0.37032	0.977	3802	tags=38%, list=23%, signal=49%
GSE5503_LIVER_DC_VS_PLN_DC_ACTIVATED_ALLOGENIC_TCELL_UP	GSE5503_LIVER_DC_VS_PLN_DC_ACTIVATED_ALLOGENIC_TCELL_UP		166	0.349618	1.56729	0.0261905	0.371712	0.977	3200	tags=30%, list=19%, signal=36%
GSE1791_CTRL_VS_NEUROMEDINU_IN_T_CELL_LINE_12H_UP	GSE1791_CTRL_VS_NEUROMEDINU_IN_T_CELL_LINE_12H_UP		173	0.345713	1.56685	0.0191847	0.371017	0.977	4014	tags=38%, list=24%, signal=49%
GSE8685_IL2_STARVED_VS_IL15_ACT_IL2_STARVED_CD4_TCELL_UP	GSE8685_IL2_STARVED_VS_IL15_ACT_IL2_STARVED_CD4_TCELL_UP		163	0.347948	1.56638	0.0126904	0.370351	0.977	2899	tags=28%, list=17%, signal=34%
GSE17721_CTRL_VS_LPS_2H_BMDC_UP	GSE17721_CTRL_VS_LPS_2H_BMDC_UP		169	0.361698	1.56503	0.0149626	0.372004	0.977	4786	tags=43%, list=29%, signal=60%
GSE22589_HEALTHY_VS_HIV_AND_SIV_INFECTED_DC_UP	GSE22589_HEALTHY_VS_HIV_AND_SIV_INFECTED_DC_UP		171	0.403043	1.56495	0.0496614	0.370438	0.977	2638	tags=30%, list=16%, signal=36%
GSE20727_CTRL_VS_DNFB_ALLERGEN_TREATED_DC_DN	GSE20727_CTRL_VS_DNFB_ALLERGEN_TREATED_DC_DN		143	0.375571	1.56406	0.026178	0.37087	0.978	4455	tags=47%, list=27%, signal=63%
GSE2706_2H_VS_8H_R848_AND_LPS_STIM_DC_UP	GSE2706_2H_VS_8H_R848_AND_LPS_STIM_DC_UP		169	0.366697	1.56365	0.0222772	0.370141	0.979	4608	tags=44%, list=27%, signal=61%
GSE17721_POLYIC_VS_PAM3CSK4_12H_BMDC_DN	GSE17721_POLYIC_VS_PAM3CSK4_12H_BMDC_DN		170	0.41218	1.56331	0.0379464	0.369229	0.979	5051	tags=50%, list=30%, signal=71%
GSE16266_CTRL_VS_HEATSHOCK_AND_LPS_STIM_MEF_UP	GSE16266_CTRL_VS_HEATSHOCK_AND_LPS_STIM_MEF_UP		182	0.427454	1.56043	0.0723684	0.374413	0.979	3388	tags=40%, list=20%, signal=50%
GSE16385_MONOCYTE_VS_12H_ROSIGLITAZONE_TREATED_MACROPHAGE_DN	GSE16385_MONOCYTE_VS_12H_ROSIGLITAZONE_TREATED_MACROPHAGE_DN		177	0.426522	1.56041	0.0546697	0.372726	0.979	5152	tags=48%, list=31%, signal=69%
GSE360_CTRL_VS_L_DONOVANI_MAC_UP	GSE360_CTRL_VS_L_DONOVANI_MAC_UP		177	0.383614	1.55975	0.0232019	0.372631	0.979	4922	tags=44%, list=29%, signal=62%
REACTOME_METABOLISM_OF_NUCLEOTIDES	REACTOME_METABOLISM_OF_NUCLEOTIDES		57	0.467069	1.55877	0.0665138	0.373171	0.979	3495	tags=42%, list=21%, signal=53%
GSE41867_DAY8_EFFECTOR_VS_DAY30_EXHAUSTED_CD8_TCELL_LCMV_CLONE13_UP	GSE41867_DAY8_EFFECTOR_VS_DAY30_EXHAUSTED_CD8_TCELL_LCMV_CLONE13_UP		171	0.386373	1.55852	0.0230947	0.372022	0.98	4379	tags=43%, list=26%, signal=57%
GSE17721_0.5H_VS_8H_CPG_BMDC_UP	GSE17721_0.5H_VS_8H_CPG_BMDC_UP		175	0.383627	1.55747	0.0290828	0.372827	0.98	3986	tags=38%, list=24%, signal=50%
GSE17721_12H_VS_24H_LPS_BMDC_DN	GSE17721_12H_VS_24H_LPS_BMDC_DN		178	0.417896	1.55698	0.04	0.372375	0.98	3963	tags=46%, list=24%, signal=59%
REACTOME_RNA_POL_III_TRANSCRIPTION_INITIATION_FROM_TYPE_3_PROMOTER	REACTOME_RNA_POL_III_TRANSCRIPTION_INITIATION_FROM_TYPE_3_PROMOTER		25	0.521302	1.55582	0.045045	0.373557	0.98	2723	tags=40%, list=16%, signal=48%
GSE42724_NAIVE_VS_B1_BCELL_DN	GSE42724_NAIVE_VS_B1_BCELL_DN		174	0.447043	1.55475	0.0925508	0.374288	0.981	3786	tags=44%, list=23%, signal=56%
GSE2770_UNTREATED_VS_TGFB_AND_IL4_TREATED_ACT_CD4_TCELL_2H_UP	GSE2770_UNTREATED_VS_TGFB_AND_IL4_TREATED_ACT_CD4_TCELL_2H_UP		168	0.370871	1.55418	0.0216346	0.374021	0.981	4034	tags=39%, list=24%, signal=51%
GSE9509_LPS_VS_LPS_AND_IL10_STIM_IL10_KO_MACROPHAGE_10MIN_DN	GSE9509_LPS_VS_LPS_AND_IL10_STIM_IL10_KO_MACROPHAGE_10MIN_DN		182	0.358247	1.55393	0.0276498	0.372949	0.981	3659	tags=35%, list=22%, signal=44%
GSE16386_IL4_VS_IL4_AND_ROSIGLITAZONE_STIM_MACROPHAGE_6H_UP	GSE16386_IL4_VS_IL4_AND_ROSIGLITAZONE_STIM_MACROPHAGE_6H_UP		169	0.383404	1.55358	0.0333333	0.37208	0.981	4119	tags=39%, list=25%, signal=51%
GSE17721_0.5H_VS_4H_CPG_BMDC_UP	GSE17721_0.5H_VS_4H_CPG_BMDC_UP		176	0.337782	1.55351	0.0121359	0.370644	0.981	4254	tags=40%, list=25%, signal=53%
KEGG_DRUG_METABOLISM_OTHER_ENZYMES	KEGG_DRUG_METABOLISM_OTHER_ENZYMES		26	0.480639	1.55322	0.0293333	0.369765	0.981	3338	tags=46%, list=20%, signal=58%
REACTOME_LYSOSOME_VESICLE_BIOGENESIS	REACTOME_LYSOSOME_VESICLE_BIOGENESIS		22	0.541486	1.55247	0.0533333	0.369906	0.981	4414	tags=59%, list=26%, signal=80%
GSE37301_MULTIPOTENT_PROGENITOR_VS_COMMON_LYMPHOID_PROGENITOR_DN	GSE37301_MULTIPOTENT_PROGENITOR_VS_COMMON_LYMPHOID_PROGENITOR_DN		172	0.363658	1.55236	0.0413793	0.368542	0.981	3898	tags=40%, list=23%, signal=52%
GSE17721_0.5H_VS_12H_LPS_BMDC_UP	GSE17721_0.5H_VS_12H_LPS_BMDC_UP		165	0.363786	1.55121	0.0261283	0.369811	0.981	3719	tags=37%, list=22%, signal=47%
GSE17721_CTRL_VS_POLYIC_4H_BMDC_UP	GSE17721_CTRL_VS_POLYIC_4H_BMDC_UP		167	0.378165	1.55112	0.0383693	0.368448	0.981	3525	tags=32%, list=21%, signal=41%
GSE26351_UNSTIM_VS_WNT_PATHWAY_STIM_HEMATOPOIETIC_PROGENITORS_UP	GSE26351_UNSTIM_VS_WNT_PATHWAY_STIM_HEMATOPOIETIC_PROGENITORS_UP		177	0.33027	1.55066	0.0197531	0.368068	0.981	3468	tags=31%, list=21%, signal=38%
GSE14769_UNSTIM_VS_80MIN_LPS_BMDM_UP	GSE14769_UNSTIM_VS_80MIN_LPS_BMDM_UP		176	0.340031	1.55033	0.0128205	0.367205	0.981	4919	tags=43%, list=29%, signal=60%
GSE17721_POLYIC_VS_CPG_12H_BMDC_UP	GSE17721_POLYIC_VS_CPG_12H_BMDC_UP		164	0.32383	1.54934	0.0106952	0.368036	0.981	3738	tags=32%, list=22%, signal=41%
GSE45365_HEALTHY_VS_MCMV_INFECTION_CD8A_DC_UP	GSE45365_HEALTHY_VS_MCMV_INFECTION_CD8A_DC_UP		175	0.346822	1.54781	0.0171149	0.370173	0.981	4193	tags=41%, list=25%, signal=54%
GSE9960_GRAM_NEG_VS_GRAM_NEG_AND_POS_SEPSIS_PBMC_DN	GSE9960_GRAM_NEG_VS_GRAM_NEG_AND_POS_SEPSIS_PBMC_DN		169	0.406563	1.54763	0.0538117	0.369013	0.981	3181	tags=38%, list=19%, signal=46%
KEGG_ALZHEIMERS_DISEASE	KEGG_ALZHEIMERS_DISEASE		139	0.466434	1.54732	0.107865	0.368147	0.981	2807	tags=41%, list=17%, signal=49%
GSE17721_LPS_VS_PAM3CSK4_8H_BMDC_DN	GSE17721_LPS_VS_PAM3CSK4_8H_BMDC_DN		178	0.372363	1.54709	0.0338983	0.36714	0.981	3968	tags=40%, list=24%, signal=52%
GSE17721_CPG_VS_GARDIQUIMOD_12H_BMDC_DN	GSE17721_CPG_VS_GARDIQUIMOD_12H_BMDC_DN		161	0.35033	1.54601	0.013624	0.368399	0.981	3622	tags=34%, list=22%, signal=42%
GSE17721_PAM3CSK4_VS_GADIQUIMOD_12H_BMDC_UP	GSE17721_PAM3CSK4_VS_GADIQUIMOD_12H_BMDC_UP		179	0.398131	1.54593	0.0510441	0.367093	0.981	4237	tags=45%, list=25%, signal=59%
KEGG_SELENOAMINO_ACID_METABOLISM	KEGG_SELENOAMINO_ACID_METABOLISM		24	0.50952	1.54511	0.0486618	0.367592	0.981	2819	tags=33%, list=17%, signal=40%
GSE19941_IL10_KO_VS_IL10_KO_AND_NFKBP50_KO_LPS_STIM_MACROPHAGE_DN	GSE19941_IL10_KO_VS_IL10_KO_AND_NFKBP50_KO_LPS_STIM_MACROPHAGE_DN		181	0.403694	1.54425	0.0510949	0.367991	0.981	4391	tags=48%, list=26%, signal=64%
GSE36392_TYPE_2_MYELOID_VS_NEUTROPHIL_IL25_TREATED_LUNG_DN	GSE36392_TYPE_2_MYELOID_VS_NEUTROPHIL_IL25_TREATED_LUNG_DN		173	0.374203	1.54403	0.0432692	0.366966	0.981	4475	tags=42%, list=27%, signal=57%
GSE14308_TH2_VS_NATURAL_TREG_UP	GSE14308_TH2_VS_NATURAL_TREG_UP		167	0.349192	1.54376	0.00769231	0.366025	0.981	3875	tags=38%, list=23%, signal=49%
GSE22589_SIV_VS_HIV_AND_SIV_INFECTED_DC_DN	GSE22589_SIV_VS_HIV_AND_SIV_INFECTED_DC_DN		143	0.313678	1.54278	0.00626959	0.366874	0.982	3418	tags=30%, list=20%, signal=37%
GSE43955_10H_VS_60H_ACT_CD4_TCELL_UP	GSE43955_10H_VS_60H_ACT_CD4_TCELL_UP		171	0.349225	1.5424	0.0214477	0.366161	0.982	4916	tags=42%, list=29%, signal=58%
GSE17721_POLYIC_VS_PAM3CSK4_6H_BMDC_DN	GSE17721_POLYIC_VS_PAM3CSK4_6H_BMDC_DN		174	0.371166	1.54197	0.0320366	0.365628	0.982	3609	tags=36%, list=22%, signal=46%
GSE9960_HEALTHY_VS_GRAM_NEG_SEPSIS_PBMC_UP	GSE9960_HEALTHY_VS_GRAM_NEG_SEPSIS_PBMC_UP		173	0.34485	1.54094	0.0244499	0.366664	0.983	4033	tags=37%, list=24%, signal=48%
GSE17721_LPS_VS_PAM3CSK4_0.5H_BMDC_UP	GSE17721_LPS_VS_PAM3CSK4_0.5H_BMDC_UP		164	0.332977	1.5402	0.0111421	0.366984	0.983	4334	tags=36%, list=26%, signal=48%
GSE15330_HSC_VS_PRO_BCELL_DN	GSE15330_HSC_VS_PRO_BCELL_DN		171	0.349201	1.53833	0.0168269	0.369943	0.983	3948	tags=36%, list=24%, signal=46%
KEGG_PROTEIN_EXPORT	KEGG_PROTEIN_EXPORT		22	0.598124	1.53819	0.0907127	0.368725	0.983	2228	tags=45%, list=13%, signal=52%
GSE15930_NAIVE_VS_48H_IN_VITRO_STIM_IL12_CD8_TCELL_DN	GSE15930_NAIVE_VS_48H_IN_VITRO_STIM_IL12_CD8_TCELL_DN		174	0.454599	1.5374	0.103896	0.369271	0.983	3862	tags=45%, list=23%, signal=58%
GSE9006_TYPE_1_DIABETES_AT_DX_VS_4MONTH_POST_DX_PBMC_DN	GSE9006_TYPE_1_DIABETES_AT_DX_VS_4MONTH_POST_DX_PBMC_DN		157	0.38448	1.53731	0.0755208	0.367991	0.983	3100	tags=34%, list=18%, signal=41%
GSE2770_UNTREATED_VS_ACT_CD4_TCELL_6H_UP	GSE2770_UNTREATED_VS_ACT_CD4_TCELL_6H_UP		162	0.389168	1.53702	0.0574713	0.367297	0.983	5071	tags=49%, list=30%, signal=69%
GSE18893_CTRL_VS_TNF_TREATED_TCONV_2H_DN	GSE18893_CTRL_VS_TNF_TREATED_TCONV_2H_DN		177	0.374412	1.53479	0.0268456	0.371277	0.984	4723	tags=44%, list=28%, signal=61%
GSE17721_LPS_VS_CPG_4H_BMDC_DN	GSE17721_LPS_VS_CPG_4H_BMDC_DN		172	0.381423	1.53448	0.0479616	0.370534	0.984	4262	tags=41%, list=25%, signal=55%
GSE3982_NEUTROPHIL_VS_NKCELL_DN	GSE3982_NEUTROPHIL_VS_NKCELL_DN		171	0.350001	1.53344	0.0244499	0.371494	0.984	4449	tags=39%, list=27%, signal=52%
GSE36392_TYPE_2_MYELOID_VS_MAC_IL25_TREATED_LUNG_DN	GSE36392_TYPE_2_MYELOID_VS_MAC_IL25_TREATED_LUNG_DN		176	0.357752	1.53333	0.0258824	0.370434	0.984	3918	tags=38%, list=23%, signal=48%
REACTOME_ELONGATION_ARREST_AND_RECOVERY	REACTOME_ELONGATION_ARREST_AND_RECOVERY		23	0.53372	1.53322	0.0594714	0.369181	0.984	2752	tags=52%, list=16%, signal=62%
GSE6259_FLT3L_INDUCED_33D1_POS_DC_VS_BCELL_UP	GSE6259_FLT3L_INDUCED_33D1_POS_DC_VS_BCELL_UP		161	0.437667	1.53294	0.0791855	0.368286	0.984	5105	tags=52%, list=30%, signal=74%
REACTOME_SRP_DEPENDENT_COTRANSLATIONAL_PROTEIN_TARGETING_TO_MEMBRANE	REACTOME_SRP_DEPENDENT_COTRANSLATIONAL_PROTEIN_TARGETING_TO_MEMBRANE		112	0.642436	1.53255	0.138462	0.367964	0.984	3786	tags=71%, list=23%, signal=91%
GSE41867_DAY6_VS_DAY8_LCMV_ARMSTRONG_EFFECTOR_CD8_TCELL_DN	GSE41867_DAY6_VS_DAY8_LCMV_ARMSTRONG_EFFECTOR_CD8_TCELL_DN		170	0.445014	1.53232	0.0795699	0.367115	0.984	5120	tags=51%, list=31%, signal=72%
GSE1740_MCSF_VS_MCSF_AND_IFNG_DAY2_DERIVED_MACROPHAGE_WITH_IFNA_STIM_UP	GSE1740_MCSF_VS_MCSF_AND_IFNG_DAY2_DERIVED_MACROPHAGE_WITH_IFNA_STIM_UP		182	0.352556	1.53137	0.0417633	0.3681	0.985	4589	tags=42%, list=27%, signal=58%
GSE27859_DC_VS_CD11C_INT_F480_HI_MACROPHAGE_DN	GSE27859_DC_VS_CD11C_INT_F480_HI_MACROPHAGE_DN		135	0.356083	1.53072	0.0278422	0.368202	0.985	3954	tags=39%, list=24%, signal=50%
GSE5589_IL6_KO_VS_IL10_KO_LPS_STIM_MACROPHAGE_45MIN_DN	GSE5589_IL6_KO_VS_IL10_KO_LPS_STIM_MACROPHAGE_45MIN_DN		165	0.347573	1.53016	0.0253165	0.368161	0.985	4141	tags=36%, list=25%, signal=47%
REACTOME_TRANSLATION	REACTOME_TRANSLATION		148	0.595075	1.52993	0.134956	0.367283	0.985	3786	tags=61%, list=23%, signal=79%
GSE29164_DAY3_VS_DAY7_CD8_TCELL_AND_IL12_TREATED_MELANOMA_UP	GSE29164_DAY3_VS_DAY7_CD8_TCELL_AND_IL12_TREATED_MELANOMA_UP		179	0.343567	1.52967	0.0248139	0.366494	0.985	2713	tags=30%, list=16%, signal=35%
GSE17301_CTRL_VS_48H_ACD3_ACD28_IFNA2_STIM_CD8_TCELL_UP	GSE17301_CTRL_VS_48H_ACD3_ACD28_IFNA2_STIM_CD8_TCELL_UP		173	0.376312	1.52956	0.0422535	0.36533	0.985	4485	tags=42%, list=27%, signal=57%
GSE39820_TGFBETA3_IL6_VS_TGFBETA3_IL6_IL23A_TREATED_CD4_TCELL_DN	GSE39820_TGFBETA3_IL6_VS_TGFBETA3_IL6_IL23A_TREATED_CD4_TCELL_DN		154	0.396557	1.52919	0.0559611	0.36473	0.985	4128	tags=42%, list=25%, signal=55%
GSE32901_TH17_EMRICHED_VS_TH17_NEG_CD4_TCELL_UP	GSE32901_TH17_EMRICHED_VS_TH17_NEG_CD4_TCELL_UP		87	0.329844	1.52918	0.0140845	0.363386	0.985	3420	tags=32%, list=20%, signal=40%
REACTOME_RNA_POL_II_TRANSCRIPTION_PRE_INITIATION_AND_PROMOTER_OPENING	REACTOME_RNA_POL_II_TRANSCRIPTION_PRE_INITIATION_AND_PROMOTER_OPENING		38	0.515621	1.52864	0.0752688	0.363376	0.985	3447	tags=47%, list=21%, signal=59%
GSE14769_40MIN_VS_360MIN_LPS_BMDM_UP	GSE14769_40MIN_VS_360MIN_LPS_BMDM_UP		176	0.3589	1.52862	0.0484988	0.36205	0.985	4967	tags=43%, list=30%, signal=61%
GSE1112_OT1_VS_HY_CD8AB_THYMOCYTE_RTOC_CULTURE_DN	GSE1112_OT1_VS_HY_CD8AB_THYMOCYTE_RTOC_CULTURE_DN		174	0.34151	1.52743	0.0258216	0.363394	0.985	4031	tags=36%, list=24%, signal=47%
GSE29617_CTRL_VS_DAY3_TIV_FLU_VACCINE_PBMC_2008_DN	GSE29617_CTRL_VS_DAY3_TIV_FLU_VACCINE_PBMC_2008_DN		169	0.452355	1.52709	0.0952381	0.362834	0.985	3675	tags=43%, list=22%, signal=54%
GSE17721_LPS_VS_PAM3CSK4_6H_BMDC_DN	GSE17721_LPS_VS_PAM3CSK4_6H_BMDC_DN		184	0.379896	1.52613	0.0415704	0.36379	0.985	3612	tags=37%, list=22%, signal=47%
GSE11864_UNTREATED_VS_CSF1_IN_MAC_UP	GSE11864_UNTREATED_VS_CSF1_IN_MAC_UP		162	0.346635	1.52598	0.0335917	0.362798	0.985	3806	tags=37%, list=23%, signal=47%
GSE7831_1H_VS_4H_INFLUENZA_STIM_PDC_UP	GSE7831_1H_VS_4H_INFLUENZA_STIM_PDC_UP		171	0.336213	1.52489	0.0240385	0.364097	0.985	4820	tags=40%, list=29%, signal=56%
GSE10325_CD4_TCELL_VS_LUPUS_CD4_TCELL_UP	GSE10325_CD4_TCELL_VS_LUPUS_CD4_TCELL_UP		162	0.336031	1.52408	0.0424403	0.364537	0.985	4712	tags=43%, list=28%, signal=60%
GSE20727_CTRL_VS_ROS_INHIBITOR_TREATED_DC_UP	GSE20727_CTRL_VS_ROS_INHIBITOR_TREATED_DC_UP		164	0.387494	1.52379	0.0400943	0.363795	0.985	4143	tags=41%, list=25%, signal=55%
REACTOME_HS_GAG_DEGRADATION	REACTOME_HS_GAG_DEGRADATION		19	0.559032	1.52256	0.0801782	0.3654	0.986	4508	tags=63%, list=27%, signal=86%
REACTOME_BIOSYNTHESIS_OF_THE_N_GLYCAN_PRECURSOR_DOLICHOL_LIPID_LINKED_OLIGOSACCHARIDE_LLO_AND_TRANSFER_TO_A_NASCENT_PROTEIN	REACTOME_BIOSYNTHESIS_OF_THE_N_GLYCAN_PRECURSOR_DOLICHOL_LIPID_LINKED_OLIGOSACCHARIDE_LLO_AND_TRANSFER_TO_A_NASCENT_PROTEIN		26	0.525986	1.52236	0.0544218	0.364565	0.986	1780	tags=38%, list=11%, signal=43%
GSE5589_LPS_AND_IL10_VS_LPS_AND_IL6_STIM_IL6_KO_MACROPHAGE_45MIN_DN	GSE5589_LPS_AND_IL10_VS_LPS_AND_IL6_STIM_IL6_KO_MACROPHAGE_45MIN_DN		170	0.347551	1.52162	0.0289855	0.365069	0.986	3819	tags=33%, list=23%, signal=42%
GSE17721_CTRL_VS_GARDIQUIMOD_1H_BMDC_UP	GSE17721_CTRL_VS_GARDIQUIMOD_1H_BMDC_UP		157	0.34085	1.52092	0.0149626	0.36545	0.986	4667	tags=41%, list=28%, signal=56%
GSE17721_LPS_VS_POLYIC_0.5H_BMDC_DN	GSE17721_LPS_VS_POLYIC_0.5H_BMDC_DN		152	0.320664	1.52032	0.00934579	0.365616	0.986	4282	tags=38%, list=26%, signal=50%
GSE17721_POLYIC_VS_CPG_24H_BMDC_UP	GSE17721_POLYIC_VS_CPG_24H_BMDC_UP		174	0.311607	1.51978	0.00568182	0.365701	0.986	3663	tags=30%, list=22%, signal=39%
GSE25147_UNSTIM_VS_HELIOBACTER_PYLORI_LPS_STIM_MKN45_CELL_UP	GSE25147_UNSTIM_VS_HELIOBACTER_PYLORI_LPS_STIM_MKN45_CELL_UP		138	0.369376	1.51903	0.0503778	0.366061	0.987	4350	tags=38%, list=26%, signal=51%
GSE20198_IL12_IL18_VS_IFNA_TREATED_ACT_CD4_TCELL_UP	GSE20198_IL12_IL18_VS_IFNA_TREATED_ACT_CD4_TCELL_UP		174	0.320512	1.51872	0.0075188	0.365491	0.987	3078	tags=29%, list=18%, signal=35%
GSE17721_LPS_VS_PAM3CSK4_12H_BMDC_DN	GSE17721_LPS_VS_PAM3CSK4_12H_BMDC_DN		170	0.388473	1.51755	0.0510441	0.36689	0.987	3680	tags=39%, list=22%, signal=50%
GSE3982_EOSINOPHIL_VS_MAST_CELL_DN	GSE3982_EOSINOPHIL_VS_MAST_CELL_DN		174	0.380574	1.51669	0.0741573	0.367707	0.987	3830	tags=39%, list=23%, signal=49%
GSE43955_1H_VS_10H_ACT_CD4_TCELL_WITH_TGFB_IL6_UP	GSE43955_1H_VS_10H_ACT_CD4_TCELL_WITH_TGFB_IL6_UP		162	0.339345	1.51514	0.021164	0.370004	0.987	4968	tags=46%, list=30%, signal=64%
GSE40666_STAT1_KO_VS_STAT4_KO_CD8_TCELL_UP	GSE40666_STAT1_KO_VS_STAT4_KO_CD8_TCELL_UP		168	0.3443	1.51487	0.0375587	0.369312	0.987	3707	tags=32%, list=22%, signal=40%
GSE19888_NO_PRETREAT_VS_ADENOSINE_A3R_INHIBITOR_PRETREATED_MAST_CELL_TCELL_MEMBRANES_ACT_UP	GSE19888_NO_PRETREAT_VS_ADENOSINE_A3R_INHIBITOR_PRETREATED_MAST_CELL_TCELL_MEMBRANES_ACT_UP		166	0.344169	1.5147	0.0145631	0.368403	0.987	4638	tags=40%, list=28%, signal=55%
KEGG_CARDIAC_MUSCLE_CONTRACTION	KEGG_CARDIAC_MUSCLE_CONTRACTION		52	0.428363	1.51298	0.0767327	0.371235	0.988	2506	tags=35%, list=15%, signal=41%
GSE13484_12H_VS_3H_YF17D_VACCINE_STIM_PBMC_UP	GSE13484_12H_VS_3H_YF17D_VACCINE_STIM_PBMC_UP		172	0.321084	1.51284	0.0106952	0.370297	0.988	3011	tags=30%, list=18%, signal=36%
GSE5589_WT_VS_IL10_KO_LPS_AND_IL10_STIM_MACROPHAGE_45MIN_DN	GSE5589_WT_VS_IL10_KO_LPS_AND_IL10_STIM_MACROPHAGE_45MIN_DN		165	0.335663	1.51253	0.0178117	0.36976	0.988	3995	tags=36%, list=24%, signal=47%
GSE40655_FOXO1_KO_VS_WT_NTREG_DN	GSE40655_FOXO1_KO_VS_WT_NTREG_DN		157	0.374537	1.51212	0.0463415	0.36957	0.988	3801	tags=39%, list=23%, signal=51%
GSE34156_UNTREATED_VS_6H_NOD2_LIGAND_TREATED_MONOCYTE_UP	GSE34156_UNTREATED_VS_6H_NOD2_LIGAND_TREATED_MONOCYTE_UP		142	0.359218	1.51194	0.0333333	0.368856	0.988	3750	tags=38%, list=22%, signal=49%
REACTOME_METABOLISM_OF_PROTEINS	REACTOME_METABOLISM_OF_PROTEINS		394	0.440174	1.51182	0.0990566	0.367888	0.988	5065	tags=54%, list=30%, signal=75%
GSE2770_TGFB_AND_IL4_VS_TGFB_AND_IL12_TREATED_ACT_CD4_TCELL_48H_UP	GSE2770_TGFB_AND_IL4_VS_TGFB_AND_IL12_TREATED_ACT_CD4_TCELL_48H_UP		163	0.341329	1.51144	0.019656	0.367424	0.988	4077	tags=38%, list=24%, signal=50%
GSE17721_POLYIC_VS_CPG_0.5H_BMDC_DN	GSE17721_POLYIC_VS_CPG_0.5H_BMDC_DN		169	0.356233	1.51117	0.054321	0.366744	0.988	3955	tags=36%, list=24%, signal=46%
GSE26351_UNSTIM_VS_BMP_PATHWAY_STIM_HEMATOPOIETIC_PROGENITORS_DN	GSE26351_UNSTIM_VS_BMP_PATHWAY_STIM_HEMATOPOIETIC_PROGENITORS_DN		143	0.339636	1.5102	0.0203046	0.367893	0.988	3721	tags=34%, list=22%, signal=44%
RB_P107_DN.V1_DN	RB_P107_DN.V1_DN		117	0.384123	1.50959	0.0412621	0.36795	0.988	3899	tags=38%, list=23%, signal=50%
GSE22033_UNTREATED_VS_ROSIGLITAZONE_TREATED_MEF_UP	GSE22033_UNTREATED_VS_ROSIGLITAZONE_TREATED_MEF_UP		172	0.35942	1.50941	0.0475059	0.367112	0.988	4510	tags=42%, list=27%, signal=57%
GSE34217_MIR17_92_OVEREXPRESS_VS_WT_ACT_CD8_TCELL_DN	GSE34217_MIR17_92_OVEREXPRESS_VS_WT_ACT_CD8_TCELL_DN		102	0.335872	1.50921	0.0143541	0.366351	0.988	3750	tags=37%, list=22%, signal=48%
GSE5960_TH1_VS_ANERGIC_TH1_UP	GSE5960_TH1_VS_ANERGIC_TH1_UP		171	0.363253	1.50752	0.0546318	0.369087	0.989	4083	tags=39%, list=24%, signal=51%
GSE25085_FETAL_LIVER_VS_ADULT_BM_SP4_THYMIC_IMPLANT_UP	GSE25085_FETAL_LIVER_VS_ADULT_BM_SP4_THYMIC_IMPLANT_UP		163	0.355849	1.50678	0.0510441	0.369509	0.989	4403	tags=39%, list=26%, signal=52%
GSE16450_CTRL_VS_IFNA_6H_STIM_MATURE_NEURON_CELL_LINE_DN	GSE16450_CTRL_VS_IFNA_6H_STIM_MATURE_NEURON_CELL_LINE_DN		181	0.337142	1.50627	0.0236407	0.3696	0.989	4577	tags=38%, list=27%, signal=51%
GSE16266_CTRL_VS_HEATSHOCK_AND_LPS_STIM_MEF_DN	GSE16266_CTRL_VS_HEATSHOCK_AND_LPS_STIM_MEF_DN		178	0.35998	1.50581	0.0343137	0.369476	0.989	3695	tags=34%, list=22%, signal=43%
GSE41867_NAIVE_VS_DAY30_LCMV_ARMSTRONG_MEMORY_CD8_TCELL_UP	GSE41867_NAIVE_VS_DAY30_LCMV_ARMSTRONG_MEMORY_CD8_TCELL_UP		175	0.405257	1.50447	0.0772727	0.371607	0.989	5045	tags=54%, list=30%, signal=76%
GSE27786_BCELL_VS_NKTCELL_DN	GSE27786_BCELL_VS_NKTCELL_DN		162	0.314354	1.50369	0.0112676	0.372136	0.989	3442	tags=27%, list=21%, signal=34%
GSE14415_ACT_VS_CTRL_NATURAL_TREG_UP	GSE14415_ACT_VS_CTRL_NATURAL_TREG_UP		143	0.420502	1.50308	0.0909091	0.372326	0.989	5080	tags=55%, list=30%, signal=79%
GSE43955_TH0_VS_TGFB_IL6_TH17_ACT_CD4_TCELL_30H_DN	GSE43955_TH0_VS_TGFB_IL6_TH17_ACT_CD4_TCELL_30H_DN		160	0.329351	1.50252	0.0240642	0.372383	0.989	4010	tags=39%, list=24%, signal=51%
GSE339_CD4POS_VS_CD8POS_DC_IN_CULTURE_DN	GSE339_CD4POS_VS_CD8POS_DC_IN_CULTURE_DN		177	0.371389	1.50177	0.0521542	0.372849	0.989	4458	tags=43%, list=27%, signal=58%
GSE360_CTRL_VS_B_MALAYI_LOW_DOSE_MAC_DN	GSE360_CTRL_VS_B_MALAYI_LOW_DOSE_MAC_DN		172	0.313594	1.50122	0.00544959	0.372835	0.989	3419	tags=29%, list=20%, signal=36%
GSE24102_GRANULOCYSTIC_MDSC_VS_NEUTROPHIL_DN	GSE24102_GRANULOCYSTIC_MDSC_VS_NEUTROPHIL_DN		171	0.366293	1.49839	0.0470588	0.378102	0.99	3655	tags=36%, list=22%, signal=46%
GSE46242_CTRL_VS_EGR2_DELETED_ANERGIC_TH1_CD4_TCELL_UP	GSE46242_CTRL_VS_EGR2_DELETED_ANERGIC_TH1_CD4_TCELL_UP		159	0.358414	1.49797	0.0495495	0.377885	0.99	4144	tags=37%, list=25%, signal=49%
GSE17721_PAM3CSK4_VS_GADIQUIMOD_1H_BMDC_DN	GSE17721_PAM3CSK4_VS_GADIQUIMOD_1H_BMDC_DN		174	0.368784	1.4974	0.0491803	0.378018	0.99	4210	tags=39%, list=25%, signal=51%
REACTOME_ABORTIVE_ELONGATION_OF_HIV1_TRANSCRIPT_IN_THE_ABSENCE_OF_TAT	REACTOME_ABORTIVE_ELONGATION_OF_HIV1_TRANSCRIPT_IN_THE_ABSENCE_OF_TAT		18	0.566272	1.49657	0.0910973	0.378638	0.99	2752	tags=56%, list=16%, signal=66%
GSE15659_CD45RA_NEG_CD4_TCELL_VS_NONSUPPRESSIVE_TCELL_DN	GSE15659_CD45RA_NEG_CD4_TCELL_VS_NONSUPPRESSIVE_TCELL_DN		158	0.301598	1.49609	0.0058651	0.378619	0.99	4426	tags=39%, list=26%, signal=53%
GSE36891_UNSTIM_VS_PAM_TLR2_STIM_PERITONEAL_MACROPHAGE_UP	GSE36891_UNSTIM_VS_PAM_TLR2_STIM_PERITONEAL_MACROPHAGE_UP		167	0.341791	1.49554	0.031477	0.37881	0.99	4842	tags=43%, list=29%, signal=59%
GSE29618_PRE_VS_DAY7_POST_TIV_FLU_VACCINE_MONOCYTE_DN	GSE29618_PRE_VS_DAY7_POST_TIV_FLU_VACCINE_MONOCYTE_DN		163	0.313257	1.49475	0.0185185	0.379524	0.991	2587	tags=26%, list=15%, signal=30%
GSE15330_LYMPHOID_MULTIPOTENT_VS_GRANULOCYTE_MONOCYTE_PROGENITOR_IKAROS_KO_DN	GSE15330_LYMPHOID_MULTIPOTENT_VS_GRANULOCYTE_MONOCYTE_PROGENITOR_IKAROS_KO_DN		165	0.329089	1.4943	0.0151133	0.379451	0.991	3572	tags=38%, list=21%, signal=47%
GSE17721_0.5H_VS_12H_CPG_BMDC_UP	GSE17721_0.5H_VS_12H_CPG_BMDC_UP		170	0.369189	1.49422	0.0589623	0.378467	0.991	5555	tags=53%, list=33%, signal=78%
GSE17721_0.5H_VS_8H_LPS_BMDC_UP	GSE17721_0.5H_VS_8H_LPS_BMDC_UP		172	0.357035	1.4931	0.0493827	0.380088	0.991	4025	tags=38%, list=24%, signal=50%
GSE3720_VD1_VS_VD2_GAMMADELTA_TCELL_WITH_PMA_STIM_DN	GSE3720_VD1_VS_VD2_GAMMADELTA_TCELL_WITH_PMA_STIM_DN		175	0.316953	1.49302	0.00789474	0.379051	0.991	2830	tags=26%, list=17%, signal=31%
GSE32986_GMCSF_VS_GMCSF_AND_CURDLAN_HIGHDOSE_STIM_DC_UP	GSE32986_GMCSF_VS_GMCSF_AND_CURDLAN_HIGHDOSE_STIM_DC_UP		165	0.326755	1.4929	0.0279898	0.378139	0.991	5102	tags=44%, list=30%, signal=62%
GSE14908_ATOPIC_VS_NONATOPIC_PATIENT_RESTING_CD4_TCELL_DN	GSE14908_ATOPIC_VS_NONATOPIC_PATIENT_RESTING_CD4_TCELL_DN		174	0.386104	1.49121	0.0688889	0.381129	0.991	3608	tags=34%, list=22%, signal=43%
GSE40666_UNTREATED_VS_IFNA_STIM_EFFECTOR_CD8_TCELL_90MIN_DN	GSE40666_UNTREATED_VS_IFNA_STIM_EFFECTOR_CD8_TCELL_90MIN_DN		176	0.351671	1.49052	0.0416667	0.381592	0.991	4813	tags=45%, list=29%, signal=62%
GSE12392_WT_VS_IFNB_KO_CD8A_POS_SPLEEN_DC_UP	GSE12392_WT_VS_IFNB_KO_CD8A_POS_SPLEEN_DC_UP		170	0.32642	1.49027	0.0155039	0.380961	0.991	4048	tags=39%, list=24%, signal=51%
GSE1740_UNSTIM_VS_IFNA_STIMULATED_MCSF_IFNG_DERIVED_MACROPHAGE_DN	GSE1740_UNSTIM_VS_IFNA_STIMULATED_MCSF_IFNG_DERIVED_MACROPHAGE_DN		167	0.330324	1.48949	0.0293399	0.381599	0.991	4477	tags=40%, list=27%, signal=53%
BIOCARTA_PROTEASOME_PATHWAY	BIOCARTA_PROTEASOME_PATHWAY		28	0.629118	1.48782	0.106291	0.384237	0.992	3737	tags=61%, list=22%, signal=78%
GSE22432_MULTIPOTENT_VS_COMMON_DC_PROGENITOR_UNTREATED_UP	GSE22432_MULTIPOTENT_VS_COMMON_DC_PROGENITOR_UNTREATED_UP		182	0.444465	1.48767	0.121277	0.383393	0.992	4512	tags=46%, list=27%, signal=62%
GSE15930_NAIVE_VS_48H_IN_VITRO_STIM_CD8_TCELL_DN	GSE15930_NAIVE_VS_48H_IN_VITRO_STIM_CD8_TCELL_DN		173	0.473831	1.48722	0.14433	0.383248	0.992	4719	tags=51%, list=28%, signal=71%
GSE28737_BCL6_HET_VS_BCL6_KO_FOLLICULAR_BCELL_UP	GSE28737_BCL6_HET_VS_BCL6_KO_FOLLICULAR_BCELL_UP		164	0.300461	1.48629	0.0111421	0.384387	0.993	2778	tags=25%, list=17%, signal=30%
GSE8921_UNSTIM_VS_TLR1_2_STIM_MONOCYTE_3H_DN	GSE8921_UNSTIM_VS_TLR1_2_STIM_MONOCYTE_3H_DN		176	0.30445	1.48588	0.0102564	0.384131	0.993	3775	tags=33%, list=23%, signal=42%
REACTOME_INFLUENZA_VIRAL_RNA_TRANSCRIPTION_AND_REPLICATION	REACTOME_INFLUENZA_VIRAL_RNA_TRANSCRIPTION_AND_REPLICATION		105	0.632671	1.48576	0.150776	0.383264	0.993	3786	tags=71%, list=23%, signal=92%
GSE28737_BCL6_HET_VS_BCL6_KO_FOLLICULAR_BCELL_DN	GSE28737_BCL6_HET_VS_BCL6_KO_FOLLICULAR_BCELL_DN		168	0.345179	1.48517	0.0548926	0.38354	0.993	3402	tags=32%, list=20%, signal=40%
GSE11864_UNTREATED_VS_CSF1_IFNG_IN_MAC_DN	GSE11864_UNTREATED_VS_CSF1_IFNG_IN_MAC_DN		174	0.345888	1.48436	0.0586907	0.384439	0.993	3410	tags=34%, list=20%, signal=42%
GSE17186_BLOOD_VS_CORD_BLOOD_NAIVE_BCELL_UP	GSE17186_BLOOD_VS_CORD_BLOOD_NAIVE_BCELL_UP		176	0.322494	1.48384	0.031941	0.384533	0.993	2877	tags=30%, list=17%, signal=36%
GSE17721_CTRL_VS_POLYIC_12H_BMDC_UP	GSE17721_CTRL_VS_POLYIC_12H_BMDC_UP		175	0.343368	1.48302	0.028436	0.385248	0.993	4787	tags=42%, list=29%, signal=59%
GSE12845_IGD_NEG_BLOOD_VS_NAIVE_TONSIL_BCELL_UP	GSE12845_IGD_NEG_BLOOD_VS_NAIVE_TONSIL_BCELL_UP		172	0.409602	1.48208	0.0904977	0.386181	0.993	3497	tags=36%, list=21%, signal=45%
GSE21927_SPLEEN_VS_4T1_TUMOR_MONOCYTE_BALBC_UP	GSE21927_SPLEEN_VS_4T1_TUMOR_MONOCYTE_BALBC_UP		138	0.300157	1.48123	0.00980392	0.38709	0.993	2908	tags=25%, list=17%, signal=30%
GSE17721_POLYIC_VS_PAM3CSK4_16H_BMDC_DN	GSE17721_POLYIC_VS_PAM3CSK4_16H_BMDC_DN		170	0.37166	1.48082	0.0536131	0.386915	0.993	4133	tags=41%, list=25%, signal=54%
GSE37533_PPARG1_FOXP3_VS_FOXP3_TRANSDUCED_CD4_TCELL_UP	GSE37533_PPARG1_FOXP3_VS_FOXP3_TRANSDUCED_CD4_TCELL_UP		161	0.335259	1.4805	0.0497512	0.386499	0.993	4373	tags=39%, list=26%, signal=52%
GSE39152_CD103_NEG_VS_POS_MEMORY_CD8_TCELL_DN	GSE39152_CD103_NEG_VS_POS_MEMORY_CD8_TCELL_DN		175	0.334789	1.47934	0.0234375	0.388114	0.993	3207	tags=33%, list=19%, signal=41%
GSE39820_CTRL_VS_TGFBETA3_IL6_CD4_TCELL_DN	GSE39820_CTRL_VS_TGFBETA3_IL6_CD4_TCELL_DN		170	0.327284	1.47932	0.032419	0.387021	0.993	4011	tags=35%, list=24%, signal=45%
GSE20198_UNTREATED_VS_IFNA_TREATED_ACT_CD4_TCELL_DN	GSE20198_UNTREATED_VS_IFNA_TREATED_ACT_CD4_TCELL_DN		174	0.368733	1.47879	0.0737327	0.387104	0.993	4595	tags=43%, list=27%, signal=58%
GSE14769_UNSTIM_VS_240MIN_LPS_BMDM_UP	GSE14769_UNSTIM_VS_240MIN_LPS_BMDM_UP		178	0.345669	1.47875	0.0668203	0.386114	0.993	3905	tags=37%, list=23%, signal=48%
GSE22886_NAIVE_CD8_TCELL_VS_DC_DN	GSE22886_NAIVE_CD8_TCELL_VS_DC_DN		180	0.399588	1.47867	0.11039	0.385179	0.993	4923	tags=47%, list=29%, signal=66%
GSE23308_CTRL_VS_CORTICOSTERONE_TREATED_MACROPHAGE_MINERALCORTICOID_REC_KO_UP	GSE23308_CTRL_VS_CORTICOSTERONE_TREATED_MACROPHAGE_MINERALCORTICOID_REC_KO_UP		177	0.321663	1.47867	0.0230947	0.384079	0.993	3586	tags=31%, list=21%, signal=38%
GSE20198_UNTREATED_VS_IL12_IL18_TREATED_ACT_CD4_TCELL_DN	GSE20198_UNTREATED_VS_IL12_IL18_TREATED_ACT_CD4_TCELL_DN		164	0.354023	1.4784	0.045	0.383634	0.993	3132	tags=33%, list=19%, signal=40%
GSE21033_3H_VS_24H_POLYIC_STIM_DC_DN	GSE21033_3H_VS_24H_POLYIC_STIM_DC_DN		103	0.378769	1.47822	0.0762125	0.382955	0.993	2863	tags=32%, list=17%, signal=38%
GSE22432_PDC_VS_TGFB1_TREATEDCOMMON_DC_PROGENITOR_UP	GSE22432_PDC_VS_TGFB1_TREATEDCOMMON_DC_PROGENITOR_UP		176	0.428275	1.47804	0.119914	0.382285	0.993	4602	tags=49%, list=27%, signal=67%
GSE19825_NAIVE_VS_IL2RAHIGH_DAY3_EFF_CD8_TCELL_DN	GSE19825_NAIVE_VS_IL2RAHIGH_DAY3_EFF_CD8_TCELL_DN		176	0.345291	1.47622	0.0389016	0.385189	0.995	3751	tags=34%, list=22%, signal=43%
GSE369_PRE_VS_POST_IL6_INJECTION_SOCS3_KO_LIVER_DN	GSE369_PRE_VS_POST_IL6_INJECTION_SOCS3_KO_LIVER_DN		183	0.40933	1.47562	0.0797414	0.385404	0.995	5039	tags=48%, list=30%, signal=67%
REACTOME_METABOLISM_OF_MRNA	REACTOME_METABOLISM_OF_MRNA		210	0.482417	1.47546	0.16044	0.384672	0.995	3786	tags=52%, list=23%, signal=66%
GSE17721_0.5H_VS_24H_CPG_BMDC_UP	GSE17721_0.5H_VS_24H_CPG_BMDC_UP		172	0.365728	1.47486	0.0752941	0.384983	0.995	4469	tags=44%, list=27%, signal=60%
GSE6259_DEC205_POS_DC_VS_CD8_TCELL_UP	GSE6259_DEC205_POS_DC_VS_CD8_TCELL_UP		160	0.379367	1.47451	0.0751708	0.384707	0.995	3500	tags=39%, list=21%, signal=49%
GSE2770_IL4_ACT_VS_ACT_CD4_TCELL_6H_UP	GSE2770_IL4_ACT_VS_ACT_CD4_TCELL_6H_UP		161	0.329456	1.47404	0.0373832	0.384752	0.995	3560	tags=34%, list=21%, signal=42%
GSE9988_ANTI_TREM1_VS_ANTI_TREM1_AND_LPS_MONOCYTE_UP	GSE9988_ANTI_TREM1_VS_ANTI_TREM1_AND_LPS_MONOCYTE_UP		176	0.387514	1.47274	0.0997877	0.386923	0.995	3911	tags=38%, list=23%, signal=49%
GSE17721_LPS_VS_GARDIQUIMOD_2H_BMDC_DN	GSE17721_LPS_VS_GARDIQUIMOD_2H_BMDC_DN		165	0.346905	1.47228	0.0522565	0.386938	0.995	5337	tags=46%, list=32%, signal=67%
GSE14415_ACT_VS_CTRL_NATURAL_TREG_DN	GSE14415_ACT_VS_CTRL_NATURAL_TREG_DN		149	0.330402	1.47135	0.0204082	0.388037	0.995	2912	tags=29%, list=17%, signal=35%
GSE13306_RA_VS_UNTREATED_TCONV_UP	GSE13306_RA_VS_UNTREATED_TCONV_UP		162	0.301481	1.47023	0.0137363	0.389481	0.995	3078	tags=28%, list=18%, signal=34%
REACTOME_GLUCONEOGENESIS	REACTOME_GLUCONEOGENESIS		23	0.550316	1.47004	0.0831409	0.388835	0.995	3005	tags=43%, list=18%, signal=53%
GSE39820_CTRL_VS_TGFBETA1_IL6_CD4_TCELL_DN	GSE39820_CTRL_VS_TGFBETA1_IL6_CD4_TCELL_DN		179	0.337922	1.46998	0.0339806	0.387899	0.995	4201	tags=39%, list=25%, signal=51%
PID_HIF1A_PATHWAY	PID_HIF1A_PATHWAY		16	0.507013	1.46949	0.0734177	0.38793	0.995	2178	tags=31%, list=13%, signal=36%
GSE2405_0H_VS_9H_A_PHAGOCYTOPHILUM_STIM_NEUTROPHIL_DN	GSE2405_0H_VS_9H_A_PHAGOCYTOPHILUM_STIM_NEUTROPHIL_DN		185	0.524874	1.46937	0.166292	0.387138	0.995	5175	tags=66%, list=31%, signal=95%
GSE22045_TREG_VS_TCONV_DN	GSE22045_TREG_VS_TCONV_DN		151	0.303004	1.46892	0.0056338	0.387202	0.995	4424	tags=37%, list=26%, signal=50%
GSE34006_UNTREATED_VS_A2AR_AGONIST_TREATED_TREG_UP	GSE34006_UNTREATED_VS_A2AR_AGONIST_TREATED_TREG_UP		178	0.383236	1.46891	0.0801887	0.386176	0.995	2716	tags=31%, list=16%, signal=36%
GSE15330_GRANULOCYTE_MONOCYTE_PROGENITOR_VS_PRO_BCELL_UP	GSE15330_GRANULOCYTE_MONOCYTE_PROGENITOR_VS_PRO_BCELL_UP		169	0.387407	1.46876	0.0894855	0.38546	0.995	4182	tags=42%, list=25%, signal=55%
GSE17721_LPS_VS_PAM3CSK4_2H_BMDC_DN	GSE17721_LPS_VS_PAM3CSK4_2H_BMDC_DN		152	0.305372	1.46802	0.0189274	0.386016	0.995	3689	tags=32%, list=22%, signal=41%
GSE411_WT_VS_SOCS3_KO_MACROPHAGE_IL6_STIM_100MIN_UP	GSE411_WT_VS_SOCS3_KO_MACROPHAGE_IL6_STIM_100MIN_UP		163	0.37081	1.46729	0.0462287	0.386587	0.995	3795	tags=41%, list=23%, signal=53%
GSE21678_WT_VS_FOXO1_FOXO3_KO_TREG_DN	GSE21678_WT_VS_FOXO1_FOXO3_KO_TREG_DN		155	0.356144	1.46547	0.0707547	0.389418	0.995	4606	tags=43%, list=27%, signal=59%
GSE18791_CTRL_VS_NEWCASTLE_VIRUS_DC_8H_UP	GSE18791_CTRL_VS_NEWCASTLE_VIRUS_DC_8H_UP		172	0.367983	1.46536	0.0837104	0.388605	0.995	4109	tags=39%, list=25%, signal=51%
REACTOME_REGULATION_OF_ORNITHINE_DECARBOXYLASE_ODC	REACTOME_REGULATION_OF_ORNITHINE_DECARBOXYLASE_ODC		47	0.558704	1.46509	0.162105	0.388244	0.995	3737	tags=57%, list=22%, signal=74%
GSE18791_CTRL_VS_NEWCASTLE_VIRUS_DC_10H_UP	GSE18791_CTRL_VS_NEWCASTLE_VIRUS_DC_10H_UP		166	0.351451	1.46499	0.0577367	0.387413	0.995	5414	tags=46%, list=32%, signal=67%
GSE36888_UNTREATED_VS_IL2_TREATED_TCELL_2H_DN	GSE36888_UNTREATED_VS_IL2_TREATED_TCELL_2H_DN		162	0.334492	1.46492	0.0427807	0.38655	0.995	3218	tags=30%, list=19%, signal=37%
GSE13762_CTRL_VS_125_VITAMIND_DAY5_DC_DN	GSE13762_CTRL_VS_125_VITAMIND_DAY5_DC_DN		92	0.32832	1.46406	0.0259366	0.387497	0.995	2520	tags=29%, list=15%, signal=34%
GSE2770_UNTREATED_VS_TGFB_AND_IL4_TREATED_ACT_CD4_TCELL_4H_UP	GSE2770_UNTREATED_VS_TGFB_AND_IL4_TREATED_ACT_CD4_TCELL_4H_UP		171	0.313124	1.46302	0.0351759	0.388902	0.995	4442	tags=40%, list=27%, signal=54%
GSE22033_UNTREATED_VS_MRL24_TREATED_MEF_UP	GSE22033_UNTREATED_VS_MRL24_TREATED_MEF_UP		167	0.342018	1.46243	0.0550239	0.38923	0.995	4756	tags=40%, list=28%, signal=55%
GSE2405_S_AUREUS_VS_UNTREATED_NEUTROPHIL_UP	GSE2405_S_AUREUS_VS_UNTREATED_NEUTROPHIL_UP		177	0.338433	1.4622	0.0449173	0.388725	0.995	4525	tags=41%, list=27%, signal=56%
GSE37301_LYMPHOID_PRIMED_MPP_VS_CD4_TCELL_DN	GSE37301_LYMPHOID_PRIMED_MPP_VS_CD4_TCELL_DN		175	0.316509	1.46202	0.0435835	0.38813	0.995	3897	tags=34%, list=23%, signal=44%
GSE26351_UNSTIM_VS_WNT_PATHWAY_STIM_HEMATOPOIETIC_PROGENITORS_DN	GSE26351_UNSTIM_VS_WNT_PATHWAY_STIM_HEMATOPOIETIC_PROGENITORS_DN		169	0.328594	1.46193	0.0236407	0.387269	0.995	4067	tags=36%, list=24%, signal=47%
CYCLIN_D1_KE_.V1_UP	CYCLIN_D1_KE_.V1_UP		153	0.335078	1.46079	0.0385542	0.388957	0.995	4925	tags=44%, list=29%, signal=61%
GSE20152_SPHK1_KO_VS_WT_HTNFA_OVERXPRESS_ANKLE_DN	GSE20152_SPHK1_KO_VS_WT_HTNFA_OVERXPRESS_ANKLE_DN		170	0.345413	1.46049	0.0600462	0.388621	0.995	5104	tags=44%, list=30%, signal=63%
GSE13485_DAY1_VS_DAY21_YF17D_VACCINE_PBMC_DN	GSE13485_DAY1_VS_DAY21_YF17D_VACCINE_PBMC_DN		165	0.483573	1.45916	0.148984	0.390765	0.995	4376	tags=50%, list=26%, signal=67%
GSE2770_TGFB_AND_IL4_ACT_VS_ACT_CD4_TCELL_48H_DN	GSE2770_TGFB_AND_IL4_ACT_VS_ACT_CD4_TCELL_48H_DN		177	0.323131	1.45903	0.0377834	0.390068	0.995	4704	tags=39%, list=28%, signal=54%
GSE12366_PLASMA_CELL_VS_NAIVE_BCELL_UP	GSE12366_PLASMA_CELL_VS_NAIVE_BCELL_UP		154	0.337834	1.45865	0.0398936	0.389961	0.995	3411	tags=35%, list=20%, signal=44%
GSE17721_0.5H_VS_24H_POLYIC_BMDC_UP	GSE17721_0.5H_VS_24H_POLYIC_BMDC_UP		164	0.350296	1.45833	0.0687023	0.389696	0.995	3672	tags=35%, list=22%, signal=45%
GSE41978_KLRG1_HIGH_VS_LOW_EFFECTOR_CD8_TCELL_DN	GSE41978_KLRG1_HIGH_VS_LOW_EFFECTOR_CD8_TCELL_DN		173	0.403229	1.45766	0.12933	0.390246	0.996	3682	tags=41%, list=22%, signal=52%
GSE17721_PAM3CSK4_VS_CPG_4H_BMDC_UP	GSE17721_PAM3CSK4_VS_CPG_4H_BMDC_UP		171	0.32573	1.45696	0.0390625	0.390752	0.996	3497	tags=29%, list=21%, signal=37%
GSE5589_LPS_VS_LPS_AND_IL6_STIM_MACROPHAGE_45MIN_DN	GSE5589_LPS_VS_LPS_AND_IL6_STIM_MACROPHAGE_45MIN_DN		162	0.385951	1.45636	0.0967742	0.391214	0.996	4122	tags=40%, list=25%, signal=53%
GSE41867_LCMV_ARMSTRONG_VS_CLONE13_DAY6_EFFECTOR_CD8_TCELL_UP	GSE41867_LCMV_ARMSTRONG_VS_CLONE13_DAY6_EFFECTOR_CD8_TCELL_UP		177	0.365406	1.45584	0.0857788	0.391387	0.996	4785	tags=45%, list=29%, signal=62%
GSE36392_EOSINOPHIL_VS_NEUTROPHIL_IL25_TREATED_LUNG_DN	GSE36392_EOSINOPHIL_VS_NEUTROPHIL_IL25_TREATED_LUNG_DN		176	0.351057	1.45501	0.0712589	0.392358	0.996	3266	tags=32%, list=19%, signal=39%
GSE17721_LPS_VS_CPG_0.5H_BMDC_DN	GSE17721_LPS_VS_CPG_0.5H_BMDC_DN		158	0.289687	1.45416	0.0179104	0.393278	0.996	3486	tags=30%, list=21%, signal=38%
GSE17721_POLYIC_VS_GARDIQUIMOD_24H_BMDC_DN	GSE17721_POLYIC_VS_GARDIQUIMOD_24H_BMDC_DN		177	0.366489	1.4541	0.0754717	0.392411	0.996	3439	tags=34%, list=21%, signal=42%
GSE17721_4_VS_24H_CPG_BMDC_DN	GSE17721_4_VS_24H_CPG_BMDC_DN		175	0.32204	1.454	0.0247525	0.391601	0.996	5119	tags=42%, list=31%, signal=60%
GSE7509_DC_VS_MONOCYTE_UP	GSE7509_DC_VS_MONOCYTE_UP		183	0.344528	1.45395	0.0498866	0.390743	0.996	3464	tags=34%, list=21%, signal=42%
GSE46606_IRF4HIGH_VS_WT_CD40L_IL2_IL5_DAY1_STIMULATED_BCELL_UP	GSE46606_IRF4HIGH_VS_WT_CD40L_IL2_IL5_DAY1_STIMULATED_BCELL_UP		184	0.300511	1.45337	0.0102828	0.391119	0.996	5395	tags=43%, list=32%, signal=63%
GSE17721_POLYIC_VS_GARDIQUIMOD_16H_BMDC_DN	GSE17721_POLYIC_VS_GARDIQUIMOD_16H_BMDC_DN		170	0.380012	1.45312	0.0873563	0.390692	0.996	3989	tags=41%, list=24%, signal=53%
GSE5589_LPS_AND_IL10_VS_LPS_AND_IL6_STIM_MACROPHAGE_45MIN_UP	GSE5589_LPS_AND_IL10_VS_LPS_AND_IL6_STIM_MACROPHAGE_45MIN_UP		165	0.30644	1.45199	0.025974	0.392336	0.996	3652	tags=35%, list=22%, signal=44%
GSE46242_TH1_VS_ANERGIC_TH1_CD4_TCELL_UP	GSE46242_TH1_VS_ANERGIC_TH1_CD4_TCELL_UP		158	0.319661	1.45013	0.0446194	0.395554	0.996	2764	tags=28%, list=16%, signal=34%
GSE2197_IMMUNOSUPPRESSIVE_DNA_VS_UNTREATEDIN_DC_DN	GSE2197_IMMUNOSUPPRESSIVE_DNA_VS_UNTREATEDIN_DC_DN		163	0.325733	1.44998	0.0326633	0.394918	0.996	3671	tags=33%, list=22%, signal=42%
GSE37416_CTRL_VS_6H_F_TULARENSIS_LVS_NEUTROPHIL_DN	GSE37416_CTRL_VS_6H_F_TULARENSIS_LVS_NEUTROPHIL_DN		162	0.350726	1.44934	0.0687961	0.395449	0.996	4405	tags=39%, list=26%, signal=52%
GSE37301_PRO_BCELL_VS_RAG2_KO_NK_CELL_UP	GSE37301_PRO_BCELL_VS_RAG2_KO_NK_CELL_UP		155	0.329625	1.44918	0.0476191	0.394788	0.996	4000	tags=35%, list=24%, signal=45%
GSE9509_LPS_VS_LPS_AND_IL10_STIM_IL10_KO_MACROPHAGE_30MIN_UP	GSE9509_LPS_VS_LPS_AND_IL10_STIM_IL10_KO_MACROPHAGE_30MIN_UP		153	0.310117	1.44816	0.0277008	0.396171	0.996	4250	tags=36%, list=25%, signal=48%
GSE21360_NAIVE_VS_TERTIARY_MEMORY_CD8_TCELL_DN	GSE21360_NAIVE_VS_TERTIARY_MEMORY_CD8_TCELL_DN		156	0.326233	1.4462	0.0374707	0.399538	0.996	4609	tags=40%, list=27%, signal=54%
GSE5542_IFNA_VS_IFNA_AND_IFNG_TREATED_EPITHELIAL_CELLS_6H_DN	GSE5542_IFNA_VS_IFNA_AND_IFNG_TREATED_EPITHELIAL_CELLS_6H_DN		169	0.32192	1.44619	0.0501253	0.398562	0.996	3118	tags=29%, list=19%, signal=35%
GSE17974_2H_VS_72H_UNTREATED_IN_VITRO_CD4_TCELL_DN	GSE17974_2H_VS_72H_UNTREATED_IN_VITRO_CD4_TCELL_DN		166	0.381818	1.44618	0.0997783	0.397616	0.996	3525	tags=39%, list=21%, signal=48%
GSE360_L_MAJOR_VS_B_MALAYI_HIGH_DOSE_MAC_DN	GSE360_L_MAJOR_VS_B_MALAYI_HIGH_DOSE_MAC_DN		174	0.325257	1.44602	0.0422886	0.397006	0.996	2876	tags=29%, list=17%, signal=35%
REACTOME_3_UTR_MEDIATED_TRANSLATIONAL_REGULATION	REACTOME_3_UTR_MEDIATED_TRANSLATIONAL_REGULATION		111	0.604407	1.44581	0.201313	0.39641	0.996	4209	tags=70%, list=25%, signal=93%
GSE17721_CTRL_VS_GARDIQUIMOD_24H_BMDC_UP	GSE17721_CTRL_VS_GARDIQUIMOD_24H_BMDC_UP		161	0.310826	1.44487	0.0300752	0.397459	0.996	3443	tags=29%, list=21%, signal=36%
GSE9650_EFFECTOR_VS_EXHAUSTED_CD8_TCELL_UP	GSE9650_EFFECTOR_VS_EXHAUSTED_CD8_TCELL_UP		176	0.351206	1.44459	0.0686499	0.397139	0.996	3586	tags=37%, list=21%, signal=46%
GSE17721_LPS_VS_PAM3CSK4_24H_BMDC_UP	GSE17721_LPS_VS_PAM3CSK4_24H_BMDC_UP		174	0.321129	1.44449	0.0438144	0.396413	0.996	3300	tags=29%, list=20%, signal=36%
GSE46143_CTRL_VS_LMP2A_TRANSDUCED_CD10_POS_GC_BCELL_DN	GSE46143_CTRL_VS_LMP2A_TRANSDUCED_CD10_POS_GC_BCELL_DN		175	0.311743	1.44403	0.0322581	0.396492	0.996	4609	tags=45%, list=27%, signal=61%
GSE42021_CD24INT_TREG_VS_CD24INT_TCONV_THYMUS_DN	GSE42021_CD24INT_TREG_VS_CD24INT_TCONV_THYMUS_DN		154	0.310894	1.44392	0.0194175	0.395792	0.996	4492	tags=36%, list=27%, signal=49%
GSE21033_CTRL_VS_POLYIC_STIM_DC_3H_UP	GSE21033_CTRL_VS_POLYIC_STIM_DC_3H_UP		173	0.327161	1.4438	0.0480769	0.395108	0.996	3033	tags=28%, list=18%, signal=34%
GSE21670_UNTREATED_VS_TGFB_IL6_TREATED_CD4_TCELL_DN	GSE21670_UNTREATED_VS_TGFB_IL6_TREATED_CD4_TCELL_DN		130	0.421739	1.44378	0.161058	0.394208	0.996	4651	tags=51%, list=28%, signal=70%
GSE16522_ANTI_CD3CD28_STIM_VS_UNSTIM_MEMORY_CD8_TCELL_DN	GSE16522_ANTI_CD3CD28_STIM_VS_UNSTIM_MEMORY_CD8_TCELL_DN		174	0.330959	1.44373	0.0572082	0.393384	0.996	4251	tags=38%, list=25%, signal=50%
GSE42088_UNINF_VS_LEISHMANIA_INF_DC_4H_DN	GSE42088_UNINF_VS_LEISHMANIA_INF_DC_4H_DN		180	0.389764	1.44354	0.129187	0.392875	0.996	4125	tags=44%, list=25%, signal=58%
KEGG_RNA_POLYMERASE	KEGG_RNA_POLYMERASE		27	0.503027	1.44324	0.127563	0.392638	0.996	3053	tags=44%, list=18%, signal=54%
GSE1460_INTRATHYMIC_T_PROGENITOR_VS_CD4_THYMOCYTE_UP	GSE1460_INTRATHYMIC_T_PROGENITOR_VS_CD4_THYMOCYTE_UP		168	0.338372	1.443	0.0881612	0.392244	0.996	3956	tags=35%, list=24%, signal=45%
GSE13522_CTRL_VS_T_CRUZI_Y_STRAIN_INF_SKIN_BALBC_MOUSE_UP	GSE13522_CTRL_VS_T_CRUZI_Y_STRAIN_INF_SKIN_BALBC_MOUSE_UP		110	0.390023	1.44153	0.0935252	0.394843	0.996	4844	tags=48%, list=29%, signal=67%
GSE11864_UNTREATED_VS_CSF1_IN_MAC_DN	GSE11864_UNTREATED_VS_CSF1_IN_MAC_DN		165	0.329099	1.44073	0.0492611	0.395715	0.996	3692	tags=34%, list=22%, signal=43%
GSE2770_UNTREATED_VS_IL12_TREATED_ACT_CD4_TCELL_48H_DN	GSE2770_UNTREATED_VS_IL12_TREATED_ACT_CD4_TCELL_48H_DN		169	0.362051	1.43904	0.0707547	0.398704	0.996	3984	tags=39%, list=24%, signal=51%
GSE339_EX_VIVO_VS_IN_CULTURE_CD4CD8DN_DC_UP	GSE339_EX_VIVO_VS_IN_CULTURE_CD4CD8DN_DC_UP		170	0.325783	1.43865	0.0487805	0.398664	0.996	4903	tags=41%, list=29%, signal=57%
GSE3982_MAC_VS_BASOPHIL_UP	GSE3982_MAC_VS_BASOPHIL_UP		171	0.316795	1.43836	0.0338542	0.398352	0.996	5129	tags=43%, list=31%, signal=62%
REACTOME_PERK_REGULATED_GENE_EXPRESSION	REACTOME_PERK_REGULATED_GENE_EXPRESSION		26	0.471545	1.43834	0.0915493	0.397454	0.996	5381	tags=62%, list=32%, signal=90%
GSE42088_2H_VS_24H_LEISHMANIA_INF_DC_UP	GSE42088_2H_VS_24H_LEISHMANIA_INF_DC_UP		174	0.397544	1.43818	0.101545	0.396891	0.996	5293	tags=48%, list=32%, signal=70%
BIOCARTA_MAL_PATHWAY	BIOCARTA_MAL_PATHWAY		18	0.472111	1.43725	0.0744681	0.398078	0.996	4069	tags=44%, list=24%, signal=59%
GSE16385_MONOCYTE_VS_12H_ROSIGLITAZONE_IFNG_TNF_TREATED_MACROPHAGE_UP	GSE16385_MONOCYTE_VS_12H_ROSIGLITAZONE_IFNG_TNF_TREATED_MACROPHAGE_UP		163	0.310237	1.43716	0.0429293	0.397316	0.996	2857	tags=28%, list=17%, signal=33%
GSE41087_WT_VS_FOXP3_MUT_ANTI_CD3_CD28_STIM_CD4_TCELL_DN	GSE41087_WT_VS_FOXP3_MUT_ANTI_CD3_CD28_STIM_CD4_TCELL_DN		168	0.357305	1.43696	0.0800915	0.396857	0.996	5032	tags=43%, list=30%, signal=61%
GSE26351_UNSTIM_VS_BMP_PATHWAY_STIM_HEMATOPOIETIC_PROGENITORS_UP	GSE26351_UNSTIM_VS_BMP_PATHWAY_STIM_HEMATOPOIETIC_PROGENITORS_UP		170	0.365243	1.43558	0.0983607	0.399169	0.996	3739	tags=38%, list=22%, signal=49%
GSE2585_THYMIC_MACROPHAGE_VS_MTEC_UP	GSE2585_THYMIC_MACROPHAGE_VS_MTEC_UP		149	0.346213	1.43529	0.0603248	0.398921	0.996	2750	tags=27%, list=16%, signal=32%
GSE36476_YOUNG_VS_OLD_DONOR_MEMORY_CD4_TCELL_40H_TSST_ACT_DN	GSE36476_YOUNG_VS_OLD_DONOR_MEMORY_CD4_TCELL_40H_TSST_ACT_DN		182	0.305962	1.43521	0.0429293	0.398175	0.996	3287	tags=32%, list=20%, signal=39%
GSE8835_HEALTHY_VS_CLL_CD8_TCELL_UP	GSE8835_HEALTHY_VS_CLL_CD8_TCELL_UP		171	0.315436	1.43477	0.0325	0.398344	0.996	3510	tags=27%, list=21%, signal=34%
GSE24634_NAIVE_CD4_TCELL_VS_DAY10_IL4_CONV_TREG_UP	GSE24634_NAIVE_CD4_TCELL_VS_DAY10_IL4_CONV_TREG_UP		149	0.296454	1.43433	0.0176056	0.398507	0.996	3084	tags=30%, list=18%, signal=36%
GSE41176_WT_VS_TAK1_KO_ANTI_IGM_STIM_BCELL_24H_UP	GSE41176_WT_VS_TAK1_KO_ANTI_IGM_STIM_BCELL_24H_UP		189	0.364765	1.4343	0.102273	0.397639	0.996	5005	tags=43%, list=30%, signal=61%
GSE1925_3H_VS_24H_IFNG_STIM_IFNG_PRIMED_MACROPHAGE_DN	GSE1925_3H_VS_24H_IFNG_STIM_IFNG_PRIMED_MACROPHAGE_DN		172	0.326417	1.43427	0.0576441	0.396823	0.996	4121	tags=38%, list=25%, signal=50%
GSE17186_CD21LOW_VS_CD21HIGH_TRANSITIONAL_BCELL_CORD_BLOOD_DN	GSE17186_CD21LOW_VS_CD21HIGH_TRANSITIONAL_BCELL_CORD_BLOOD_DN		172	0.296309	1.43404	0.0241935	0.396474	0.996	3139	tags=30%, list=19%, signal=36%
GSE36826_WT_VS_IL1R_KO_SKIN_STAPH_AUREUS_INF_UP	GSE36826_WT_VS_IL1R_KO_SKIN_STAPH_AUREUS_INF_UP		159	0.40725	1.4328	0.125828	0.398475	0.996	4523	tags=46%, list=27%, signal=62%
REACTOME_TRANS_GOLGI_NETWORK_VESICLE_BUDDING	REACTOME_TRANS_GOLGI_NETWORK_VESICLE_BUDDING		55	0.412703	1.43268	0.109442	0.397815	0.996	4870	tags=49%, list=29%, signal=69%
GSE17721_LPS_VS_GARDIQUIMOD_0.5H_BMDC_UP	GSE17721_LPS_VS_GARDIQUIMOD_0.5H_BMDC_UP		162	0.313871	1.43215	0.0367232	0.398221	0.996	2832	tags=29%, list=17%, signal=35%
GSE31082_DN_VS_CD4_SP_THYMOCYTE_UP	GSE31082_DN_VS_CD4_SP_THYMOCYTE_UP		169	0.39432	1.43193	0.133772	0.397786	0.996	4515	tags=46%, list=27%, signal=62%
GSE15215_CD2_POS_VS_NEG_PDC_DN	GSE15215_CD2_POS_VS_NEG_PDC_DN		180	0.32656	1.43129	0.0616114	0.398402	0.996	3768	tags=33%, list=22%, signal=43%
GSE22886_NAIVE_CD4_TCELL_VS_12H_ACT_TH2_DN	GSE22886_NAIVE_CD4_TCELL_VS_12H_ACT_TH2_DN		182	0.40201	1.43112	0.131466	0.397911	0.996	4298	tags=44%, list=26%, signal=58%
REACTOME_INFLUENZA_LIFE_CYCLE	REACTOME_INFLUENZA_LIFE_CYCLE		138	0.530282	1.43029	0.196868	0.398782	0.996	3786	tags=57%, list=23%, signal=72%
GSE41176_UNSTIM_VS_ANTI_IGM_STIM_TAK1_KO_BCELL_24H_UP	GSE41176_UNSTIM_VS_ANTI_IGM_STIM_TAK1_KO_BCELL_24H_UP		183	0.334278	1.42999	0.072093	0.398631	0.996	4312	tags=39%, list=26%, signal=52%
REACTOME_CITRIC_ACID_CYCLE_TCA_CYCLE	REACTOME_CITRIC_ACID_CYCLE_TCA_CYCLE		19	0.584586	1.42953	0.153846	0.398712	0.996	3958	tags=53%, list=24%, signal=69%
REACTOME_GOLGI_ASSOCIATED_VESICLE_BIOGENESIS	REACTOME_GOLGI_ASSOCIATED_VESICLE_BIOGENESIS		48	0.41161	1.42917	0.117647	0.398696	0.996	4870	tags=50%, list=29%, signal=70%
GSE4984_UNTREATED_VS_LPS_TREATED_DC_DN	GSE4984_UNTREATED_VS_LPS_TREATED_DC_DN		144	0.338427	1.42901	0.0723192	0.398153	0.996	2567	tags=28%, list=15%, signal=33%
GSE13547_WT_VS_ZFX_KO_BCELL_ANTI_IGM_STIM_2H_DN	GSE13547_WT_VS_ZFX_KO_BCELL_ANTI_IGM_STIM_2H_DN		144	0.328002	1.42875	0.0798005	0.397883	0.996	3899	tags=35%, list=23%, signal=46%
GSE3039_CD4_TCELL_VS_B2_BCELL_DN	GSE3039_CD4_TCELL_VS_B2_BCELL_DN		177	0.340424	1.42815	0.0669975	0.39823	0.996	3521	tags=33%, list=21%, signal=42%
KEGG_PYRIMIDINE_METABOLISM	KEGG_PYRIMIDINE_METABOLISM		83	0.411421	1.42785	0.127854	0.398115	0.996	3997	tags=41%, list=24%, signal=54%
GSE14769_UNSTIM_VS_360MIN_LPS_BMDM_UP	GSE14769_UNSTIM_VS_360MIN_LPS_BMDM_UP		170	0.35939	1.42685	0.0964126	0.399482	0.996	5125	tags=47%, list=31%, signal=67%
GSE20500_CTRL_VS_RETINOIC_ACID_TREATED_CD4_TCELL_UP	GSE20500_CTRL_VS_RETINOIC_ACID_TREATED_CD4_TCELL_UP		175	0.355989	1.4268	0.0979499	0.398727	0.996	5818	tags=54%, list=35%, signal=81%
GSE16385_MONOCYTE_VS_12H_ROSIGLITAZONE_TREATED_MACROPHAGE_UP	GSE16385_MONOCYTE_VS_12H_ROSIGLITAZONE_TREATED_MACROPHAGE_UP		153	0.326865	1.42674	0.0626703	0.398036	0.996	3485	tags=34%, list=21%, signal=43%
GSE15930_STIM_VS_STIM_AND_IL12_24H_CD8_T_CELL_DN	GSE15930_STIM_VS_STIM_AND_IL12_24H_CD8_T_CELL_DN		148	0.299145	1.42665	0.00338983	0.397354	0.996	3874	tags=31%, list=23%, signal=40%
GSE26030_UNSTIM_VS_RESTIM_TH1_DAY5_POST_POLARIZATION_DN	GSE26030_UNSTIM_VS_RESTIM_TH1_DAY5_POST_POLARIZATION_DN		173	0.327721	1.4262	0.0533981	0.397504	0.996	3509	tags=35%, list=21%, signal=43%
GSE37532_TREG_VS_TCONV_CD4_TCELL_FROM_LN_UP	GSE37532_TREG_VS_TCONV_CD4_TCELL_FROM_LN_UP		174	0.412585	1.42607	0.118943	0.396885	0.996	4647	tags=47%, list=28%, signal=65%
GSE12198_CTRL_VS_LOW_IL2_STIM_NK_CELL_DN	GSE12198_CTRL_VS_LOW_IL2_STIM_NK_CELL_DN		172	0.354024	1.42602	0.0743405	0.396162	0.996	4851	tags=47%, list=29%, signal=66%
GSE3039_CD4_TCELL_VS_NKT_CELL_DN	GSE3039_CD4_TCELL_VS_NKT_CELL_DN		167	0.322294	1.42569	0.0364078	0.396082	0.996	3936	tags=33%, list=23%, signal=43%
GSE9006_HEALTHY_VS_TYPE_2_DIABETES_PBMC_AT_DX_UP	GSE9006_HEALTHY_VS_TYPE_2_DIABETES_PBMC_AT_DX_UP		180	0.437829	1.4255	0.154004	0.395666	0.996	3518	tags=39%, list=21%, signal=49%
GSE9946_MATURE_STIMULATORY_VS_LISTERIA_INF_MATURE_DC_UP	GSE9946_MATURE_STIMULATORY_VS_LISTERIA_INF_MATURE_DC_UP		108	0.338284	1.42515	0.0617577	0.395674	0.996	4103	tags=33%, list=24%, signal=44%
GSE15139_GMCSF_TREATED_VS_UNTREATED_NEUTROPHILS_UP	GSE15139_GMCSF_TREATED_VS_UNTREATED_NEUTROPHILS_UP		168	0.343553	1.42501	0.0759804	0.395154	0.996	4701	tags=42%, list=28%, signal=58%
GSE6092_CTRL_VS_BORRELIA_BIRGDOFERI_INF_ENDOTHELIAL_CELL_UP	GSE6092_CTRL_VS_BORRELIA_BIRGDOFERI_INF_ENDOTHELIAL_CELL_UP		136	0.349944	1.42489	0.0732861	0.394548	0.996	4658	tags=45%, list=28%, signal=62%
GSE9037_CTRL_VS_LPS_4H_STIM_IRAK4_KO_BMDM_UP	GSE9037_CTRL_VS_LPS_4H_STIM_IRAK4_KO_BMDM_UP		158	0.301623	1.42458	0.039801	0.394367	0.996	4749	tags=39%, list=28%, signal=54%
GSE41978_ID2_KO_VS_ID2_KO_AND_BIM_KO_KLRG1_LOW_EFFECTOR_CD8_TCELL_DN	GSE41978_ID2_KO_VS_ID2_KO_AND_BIM_KO_KLRG1_LOW_EFFECTOR_CD8_TCELL_DN		186	0.409406	1.42454	0.168203	0.393602	0.996	3956	tags=45%, list=24%, signal=58%
GSE2770_TGFB_AND_IL4_VS_IL12_TREATED_ACT_CD4_TCELL_2H_UP	GSE2770_TGFB_AND_IL4_VS_IL12_TREATED_ACT_CD4_TCELL_2H_UP		146	0.342728	1.42396	0.0685279	0.394106	0.996	2788	tags=30%, list=17%, signal=36%
GSE8621_LPS_PRIMED_UNSTIM_VS_LPS_PRIMED_AND_LPS_STIM_MACROPHAGE_UP	GSE8621_LPS_PRIMED_UNSTIM_VS_LPS_PRIMED_AND_LPS_STIM_MACROPHAGE_UP		175	0.317136	1.4238	0.058548	0.393666	0.996	3839	tags=34%, list=23%, signal=43%
GSE3982_MAST_CELL_VS_NKCELL_UP	GSE3982_MAST_CELL_VS_NKCELL_UP		165	0.348927	1.42351	0.0885168	0.393587	0.996	4919	tags=47%, list=29%, signal=65%
GSE360_CTRL_VS_L_MAJOR_MAC_UP	GSE360_CTRL_VS_L_MAJOR_MAC_UP		174	0.313503	1.42351	0.052381	0.392751	0.996	5347	tags=42%, list=32%, signal=61%
GSE41867_LCMV_ARMSTRONG_VS_CLONE13_DAY8_EFFECTOR_CD8_TCELL_UP	GSE41867_LCMV_ARMSTRONG_VS_CLONE13_DAY8_EFFECTOR_CD8_TCELL_UP		175	0.297355	1.42334	0.0329114	0.392271	0.996	4119	tags=37%, list=25%, signal=48%
GSE17721_ALL_VS_24H_PAM3CSK4_BMDC_DN	GSE17721_ALL_VS_24H_PAM3CSK4_BMDC_DN		168	0.326827	1.42293	0.0520833	0.392343	0.996	2859	tags=29%, list=17%, signal=35%
GSE14908_ATOPIC_VS_NONATOPIC_PATIENT_RESTING_CD4_TCELL_UP	GSE14908_ATOPIC_VS_NONATOPIC_PATIENT_RESTING_CD4_TCELL_UP		175	0.310825	1.42266	0.0306604	0.392072	0.996	2775	tags=25%, list=17%, signal=30%
GSE14308_TH2_VS_NAIVE_CD4_TCELL_UP	GSE14308_TH2_VS_NAIVE_CD4_TCELL_UP		165	0.335484	1.42265	0.0862471	0.39126	0.996	3890	tags=35%, list=23%, signal=45%
GSE2770_UNTREATED_VS_IL12_TREATED_ACT_CD4_TCELL_6H_UP	GSE2770_UNTREATED_VS_IL12_TREATED_ACT_CD4_TCELL_6H_UP		163	0.30904	1.42257	0.0381679	0.390629	0.996	4122	tags=37%, list=25%, signal=49%
GSE14413_UNSTIM_VS_IFNB_STIM_NIH3T3_CELLS_UP	GSE14413_UNSTIM_VS_IFNB_STIM_NIH3T3_CELLS_UP		112	0.339857	1.42238	0.0562347	0.390219	0.996	5321	tags=48%, list=32%, signal=70%
GSE10239_NAIVE_VS_KLRG1HIGH_EFF_CD8_TCELL_UP	GSE10239_NAIVE_VS_KLRG1HIGH_EFF_CD8_TCELL_UP		172	0.313498	1.42196	0.0474934	0.390361	0.996	3863	tags=34%, list=23%, signal=44%
GSE7568_IL4_VS_IL4_AND_TGFB_TREATED_MACROPHAGE_24H_DN	GSE7568_IL4_VS_IL4_AND_TGFB_TREATED_MACROPHAGE_24H_DN		172	0.377966	1.42195	0.116883	0.389564	0.996	3904	tags=39%, list=23%, signal=50%
GSE21670_STAT3_KO_VS_WT_CD4_TCELL_TGFB_IL6_TREATED_UP	GSE21670_STAT3_KO_VS_WT_CD4_TCELL_TGFB_IL6_TREATED_UP		164	0.333136	1.42191	0.0815348	0.388838	0.996	4522	tags=39%, list=27%, signal=53%
GSE17721_12H_VS_24H_POLYIC_BMDC_DN	GSE17721_12H_VS_24H_POLYIC_BMDC_DN		184	0.309834	1.42169	0.0447761	0.388539	0.996	3510	tags=30%, list=21%, signal=37%
GSE43955_10H_VS_60H_ACT_CD4_TCELL_WITH_TGFB_IL6_UP	GSE43955_10H_VS_60H_ACT_CD4_TCELL_WITH_TGFB_IL6_UP		176	0.335431	1.42127	0.0408163	0.388666	0.996	3333	tags=31%, list=20%, signal=39%
GSE1432_CTRL_VS_IFNG_6H_MICROGLIA_UP	GSE1432_CTRL_VS_IFNG_6H_MICROGLIA_UP		176	0.299844	1.42078	0.0346535	0.388939	0.996	2406	tags=23%, list=14%, signal=27%
GSE27786_NKTCELL_VS_MONO_MAC_DN	GSE27786_NKTCELL_VS_MONO_MAC_DN		147	0.306442	1.41977	0.0287206	0.390392	0.996	4360	tags=35%, list=26%, signal=46%
GSE7509_DC_VS_MONOCYTE_WITH_FCGRIIB_STIM_UP	GSE7509_DC_VS_MONOCYTE_WITH_FCGRIIB_STIM_UP		182	0.313726	1.41867	0.0564706	0.392103	0.996	4994	tags=37%, list=30%, signal=53%
GSE35825_UNTREATED_VS_IFNA_STIM_MACROPHAGE_UP	GSE35825_UNTREATED_VS_IFNA_STIM_MACROPHAGE_UP		158	0.30065	1.41861	0.0451128	0.391381	0.996	5236	tags=42%, list=31%, signal=60%
GSE12845_NAIVE_VS_DARKZONE_GC_TONSIL_BCELL_DN	GSE12845_NAIVE_VS_DARKZONE_GC_TONSIL_BCELL_DN		172	0.354883	1.41733	0.0925508	0.39338	0.996	4210	tags=41%, list=25%, signal=55%
GSE17721_CTRL_VS_PAM3CSK4_24H_BMDC_UP	GSE17721_CTRL_VS_PAM3CSK4_24H_BMDC_UP		172	0.303782	1.41677	0.0582278	0.393788	0.996	3761	tags=33%, list=22%, signal=42%
GSE14908_RESTING_VS_HDM_STIM_CD4_TCELL_NONATOPIC_PATIENT_DN	GSE14908_RESTING_VS_HDM_STIM_CD4_TCELL_NONATOPIC_PATIENT_DN		166	0.312056	1.41601	0.0456621	0.394608	0.996	3686	tags=35%, list=22%, signal=44%
GSE9316_CD4_TCELL_BALBC_VS_TH17_ENRI_CD4_TCELL_SKG_PMA_IONO_STIM_FR4NEG_UP	GSE9316_CD4_TCELL_BALBC_VS_TH17_ENRI_CD4_TCELL_SKG_PMA_IONO_STIM_FR4NEG_UP		155	0.35873	1.41587	0.0940594	0.394119	0.996	2509	tags=32%, list=15%, signal=37%
KEGG_PURINE_METABOLISM	KEGG_PURINE_METABOLISM		128	0.337218	1.4157	0.0792839	0.393641	0.996	3852	tags=34%, list=23%, signal=44%
GSE5503_MLN_DC_VS_PLN_DC_ACTIVATED_ALLOGENIC_TCELL_UP	GSE5503_MLN_DC_VS_PLN_DC_ACTIVATED_ALLOGENIC_TCELL_UP		152	0.308078	1.41565	0.0410256	0.392939	0.996	4901	tags=41%, list=29%, signal=58%
GSE17721_CTRL_VS_GARDIQUIMOD_2H_BMDC_UP	GSE17721_CTRL_VS_GARDIQUIMOD_2H_BMDC_UP		163	0.322355	1.41524	0.0544041	0.393132	0.996	4729	tags=42%, list=28%, signal=58%
GSE37533_PPARG1_FOXP3_VS_PPARG2_FOXP3_TRANSDUCED_CD4_TCELL_UP	GSE37533_PPARG1_FOXP3_VS_PPARG2_FOXP3_TRANSDUCED_CD4_TCELL_UP		154	0.310151	1.4152	0.030445	0.392426	0.996	5104	tags=41%, list=30%, signal=58%
GSE39382_IL3_VS_IL3_IL33_TREATED_MAST_CELL_UP	GSE39382_IL3_VS_IL3_IL33_TREATED_MAST_CELL_UP		180	0.316925	1.41494	0.0610329	0.392287	0.996	4461	tags=36%, list=27%, signal=48%
GSE3982_MAST_CELL_VS_TH1_UP	GSE3982_MAST_CELL_VS_TH1_UP		165	0.31542	1.41489	0.0385604	0.391608	0.996	5002	tags=39%, list=30%, signal=56%
GSE27291_6H_VS_7D_STIM_GAMMADELTA_TCELL_UP	GSE27291_6H_VS_7D_STIM_GAMMADELTA_TCELL_UP		154	0.348579	1.41459	0.103286	0.391468	0.996	5146	tags=48%, list=31%, signal=69%
GSE27786_LSK_VS_LIN_NEG_CELL_UP	GSE27786_LSK_VS_LIN_NEG_CELL_UP		167	0.286655	1.41426	0.0309598	0.391428	0.996	2688	tags=25%, list=16%, signal=29%
REACTOME_RNA_POL_III_TRANSCRIPTION	REACTOME_RNA_POL_III_TRANSCRIPTION		32	0.464456	1.41409	0.104308	0.391082	0.996	2723	tags=34%, list=16%, signal=41%
GSE24726_WT_VS_E2_2_KO_PDC_DAY6_POST_DELETION_UP	GSE24726_WT_VS_E2_2_KO_PDC_DAY6_POST_DELETION_UP		167	0.311086	1.41385	0.0605327	0.390866	0.996	3043	tags=29%, list=18%, signal=35%
GSE21927_SPLEEN_C57BL6_VS_4T1_TUMOR_BALBC_MONOCYTES_UP	GSE21927_SPLEEN_C57BL6_VS_4T1_TUMOR_BALBC_MONOCYTES_UP		174	0.360077	1.41379	0.152709	0.390218	0.996	4323	tags=40%, list=26%, signal=54%
GSE22935_24H_VS_48H_MBOVIS_BCG_STIM_MACROPHAGE_DN	GSE22935_24H_VS_48H_MBOVIS_BCG_STIM_MACROPHAGE_DN		176	0.335356	1.41374	0.0765432	0.3896	0.996	2200	tags=23%, list=13%, signal=27%
GSE13411_NAIVE_VS_MEMORY_BCELL_DN	GSE13411_NAIVE_VS_MEMORY_BCELL_DN		174	0.336397	1.4137	0.0758294	0.388891	0.996	4607	tags=44%, list=27%, signal=60%
GSE17322_CD103_POS_VS_CD11B_HIGH_LUNG_DC_UP	GSE17322_CD103_POS_VS_CD11B_HIGH_LUNG_DC_UP		168	0.313884	1.41325	0.0689655	0.389049	0.996	5766	tags=48%, list=34%, signal=72%
GSE8685_IL2_STARVED_VS_IL2_ACT_IL2_STARVED_CD4_TCELL_UP	GSE8685_IL2_STARVED_VS_IL2_ACT_IL2_STARVED_CD4_TCELL_UP		168	0.299517	1.41258	0.0340633	0.389673	0.996	3555	tags=34%, list=21%, signal=43%
GSE14308_TH2_VS_INDUCED_TREG_UP	GSE14308_TH2_VS_INDUCED_TREG_UP		174	0.309952	1.41239	0.0519802	0.389288	0.996	3826	tags=33%, list=23%, signal=43%
GSE2770_IL4_ACT_VS_ACT_CD4_TCELL_2H_UP	GSE2770_IL4_ACT_VS_ACT_CD4_TCELL_2H_UP		180	0.356106	1.41213	0.116438	0.389118	0.996	4894	tags=44%, list=29%, signal=61%
GSE3039_B2_VS_B1_BCELL_DN	GSE3039_B2_VS_B1_BCELL_DN		158	0.34516	1.41159	0.071599	0.389601	0.996	4647	tags=41%, list=28%, signal=56%
GSE22886_NEUTROPHIL_VS_DC_DN	GSE22886_NEUTROPHIL_VS_DC_DN		188	0.408801	1.41143	0.138085	0.389215	0.996	4298	tags=41%, list=26%, signal=55%
GSE9006_TYPE_1_VS_TYPE_2_DIABETES_PBMC_AT_DX_UP	GSE9006_TYPE_1_VS_TYPE_2_DIABETES_PBMC_AT_DX_UP		185	0.463811	1.41118	0.163561	0.389063	0.996	6192	tags=63%, list=37%, signal=99%
GSE25147_UNSTIM_VS_HELIOBACTER_PYLORI_LPS_STIM_MKN45_CELL_DN	GSE25147_UNSTIM_VS_HELIOBACTER_PYLORI_LPS_STIM_MKN45_CELL_DN		133	0.309792	1.41118	0.0393258	0.388303	0.996	4646	tags=40%, list=28%, signal=55%
GSE25123_WT_VS_PPARG_KO_MACROPHAGE_DN	GSE25123_WT_VS_PPARG_KO_MACROPHAGE_DN		188	0.398512	1.41062	0.129754	0.388766	0.996	3986	tags=40%, list=24%, signal=52%
GSE5099_MONOCYTE_VS_CLASSICAL_M1_MACROPHAGE_UP	GSE5099_MONOCYTE_VS_CLASSICAL_M1_MACROPHAGE_UP		154	0.292139	1.41053	0.022082	0.388193	0.996	3670	tags=31%, list=22%, signal=39%
GSE41867_LCMV_ARMSTRONG_VS_CLONE13_DAY8_EFFECTOR_CD8_TCELL_DN	GSE41867_LCMV_ARMSTRONG_VS_CLONE13_DAY8_EFFECTOR_CD8_TCELL_DN		163	0.302103	1.41016	0.0320856	0.388307	0.996	3450	tags=34%, list=21%, signal=43%
GSE17186_CD21LOW_VS_CD21HIGH_TRANSITIONAL_BCELL_CORD_BLOOD_UP	GSE17186_CD21LOW_VS_CD21HIGH_TRANSITIONAL_BCELL_CORD_BLOOD_UP		173	0.301867	1.4094	0.0496084	0.389132	0.996	4590	tags=36%, list=27%, signal=49%
REACTOME_ACTIVATION_OF_NF_KAPPAB_IN_B_CELLS	REACTOME_ACTIVATION_OF_NF_KAPPAB_IN_B_CELLS		60	0.478944	1.40938	0.164835	0.388448	0.996	3778	tags=48%, list=23%, signal=62%
REACTOME_ACTIVATION_OF_THE_MRNA_UPON_BINDING_OF_THE_CAP_BINDING_COMPLEX_AND_EIFS_AND_SUBSEQUENT_BINDING_TO_43S	REACTOME_ACTIVATION_OF_THE_MRNA_UPON_BINDING_OF_THE_CAP_BINDING_COMPLEX_AND_EIFS_AND_SUBSEQUENT_BINDING_TO_43S		58	0.578578	1.40937	0.188764	0.387705	0.996	3786	tags=62%, list=23%, signal=80%
GSE40274_CTRL_VS_LEF1_TRANSDUCED_ACTIVATED_CD4_TCELL_DN	GSE40274_CTRL_VS_LEF1_TRANSDUCED_ACTIVATED_CD4_TCELL_DN		149	0.349374	1.40919	0.0756501	0.387376	0.996	4655	tags=43%, list=28%, signal=59%
GSE5589_WT_VS_IL10_KO_LPS_AND_IL10_STIM_MACROPHAGE_180MIN_UP	GSE5589_WT_VS_IL10_KO_LPS_AND_IL10_STIM_MACROPHAGE_180MIN_UP		128	0.316999	1.40857	0.0506667	0.387947	0.996	3080	tags=29%, list=18%, signal=35%
GSE20500_CTRL_VS_RARA_ANTAGONIST_TREATED_CD4_TCELL_DN	GSE20500_CTRL_VS_RARA_ANTAGONIST_TREATED_CD4_TCELL_DN		173	0.330644	1.40845	0.0925926	0.387473	0.996	4115	tags=35%, list=25%, signal=45%
GSE17721_CTRL_VS_LPS_1H_BMDC_UP	GSE17721_CTRL_VS_LPS_1H_BMDC_UP		158	0.311748	1.40774	0.057554	0.388291	0.996	4842	tags=38%, list=29%, signal=53%
GSE7764_IL15_NK_CELL_24H_VS_SPLENOCYTE_UP	GSE7764_IL15_NK_CELL_24H_VS_SPLENOCYTE_UP		169	0.344008	1.4077	0.0931373	0.387622	0.996	4336	tags=41%, list=26%, signal=55%
GSE20151_CTRL_VS_FUSOBACT_NUCLEATUM_NEUTROPHIL_DN	GSE20151_CTRL_VS_FUSOBACT_NUCLEATUM_NEUTROPHIL_DN		170	0.325776	1.4075	0.0617577	0.387333	0.996	4330	tags=39%, list=26%, signal=53%
GSE27859_CD11C_INT_F480_HI_MACROPHAGE_VS_CD11C_ING_F480_INT_DC_UP	GSE27859_CD11C_INT_F480_HI_MACROPHAGE_VS_CD11C_ING_F480_INT_DC_UP		157	0.301004	1.40739	0.0371287	0.38685	0.996	3751	tags=31%, list=22%, signal=40%
GSE9316_IL6_KO_VS_IFNG_KO_INVIVO_EXPANDED_CD4_TCELL_UP	GSE9316_IL6_KO_VS_IFNG_KO_INVIVO_EXPANDED_CD4_TCELL_UP		167	0.303459	1.40692	0.0531915	0.387146	0.997	3110	tags=25%, list=19%, signal=30%
GSE36826_NORMAL_VS_STAPH_AUREUS_INF_SKIN_DN	GSE36826_NORMAL_VS_STAPH_AUREUS_INF_SKIN_DN		187	0.323167	1.40549	0.0681265	0.389494	0.997	4311	tags=39%, list=26%, signal=51%
GSE5679_RARA_AGONIST_AM580_VS_AM580_AND_ROSIGLITAZONE_TREATED_DC_UP	GSE5679_RARA_AGONIST_AM580_VS_AM580_AND_ROSIGLITAZONE_TREATED_DC_UP		162	0.293818	1.4044	0.0382514	0.391148	0.997	2864	tags=28%, list=17%, signal=33%
REACTOME_CYTOSOLIC_TRNA_AMINOACYLATION	REACTOME_CYTOSOLIC_TRNA_AMINOACYLATION		23	0.571115	1.4042	0.160825	0.390907	0.997	4747	tags=61%, list=28%, signal=85%
REACTOME_FORMATION_OF_THE_TERNARY_COMPLEX_AND_SUBSEQUENTLY_THE_43S_COMPLEX	REACTOME_FORMATION_OF_THE_TERNARY_COMPLEX_AND_SUBSEQUENTLY_THE_43S_COMPLEX		50	0.609934	1.40396	0.203091	0.39067	0.997	3786	tags=68%, list=23%, signal=88%
GSE39820_TGFBETA1_VS_TGFBETA3_IN_IL6_IL23A_TREATED_CD4_TCELL_DN	GSE39820_TGFBETA1_VS_TGFBETA3_IN_IL6_IL23A_TREATED_CD4_TCELL_DN		165	0.290715	1.40372	0.0219436	0.390493	0.997	4675	tags=39%, list=28%, signal=53%
GSE35685_CD34POS_CD10NEG_CD62LPOS_VS_CD34POS_CD10POS_BONE_MARROW_UP	GSE35685_CD34POS_CD10NEG_CD62LPOS_VS_CD34POS_CD10POS_BONE_MARROW_UP		185	0.318831	1.40333	0.0620347	0.390551	0.997	3787	tags=32%, list=23%, signal=41%
GSE13484_12H_UNSTIM_VS_YF17D_VACCINE_STIM_PBMC_UP	GSE13484_12H_UNSTIM_VS_YF17D_VACCINE_STIM_PBMC_UP		176	0.310815	1.40306	0.0623557	0.390465	0.997	5263	tags=44%, list=31%, signal=64%
GSE4748_CTRL_VS_CYANOBACTERIUM_LPSLIKE_STIM_DC_3H_DN	GSE4748_CTRL_VS_CYANOBACTERIUM_LPSLIKE_STIM_DC_3H_DN		180	0.382427	1.403	0.102273	0.389865	0.997	4972	tags=53%, list=30%, signal=74%
GSE17721_LPS_VS_PAM3CSK4_4H_BMDC_DN	GSE17721_LPS_VS_PAM3CSK4_4H_BMDC_DN		176	0.327639	1.40281	0.0606796	0.389493	0.997	4959	tags=44%, list=30%, signal=61%
REACTOME_SIGNALING_BY_WNT	REACTOME_SIGNALING_BY_WNT		61	0.481253	1.4027	0.176087	0.389015	0.997	4210	tags=51%, list=25%, signal=68%
GSE3982_MAC_VS_NEUTROPHIL_LPS_STIM_UP	GSE3982_MAC_VS_NEUTROPHIL_LPS_STIM_UP		178	0.361576	1.40266	0.0990566	0.388375	0.997	4086	tags=39%, list=24%, signal=51%
REACTOME_NONSENSE_MEDIATED_DECAY_ENHANCED_BY_THE_EXON_JUNCTION_COMPLEX	REACTOME_NONSENSE_MEDIATED_DECAY_ENHANCED_BY_THE_EXON_JUNCTION_COMPLEX		110	0.554133	1.40256	0.21875	0.387855	0.997	3786	tags=63%, list=23%, signal=80%
GSE5589_UNSTIM_VS_45MIN_LPS_AND_IL10_STIM_MACROPHAGE_UP	GSE5589_UNSTIM_VS_45MIN_LPS_AND_IL10_STIM_MACROPHAGE_UP		174	0.297458	1.4024	0.021164	0.38746	0.997	4187	tags=35%, list=25%, signal=46%
GSE17974_0H_VS_12H_IN_VITRO_ACT_CD4_TCELL_DN	GSE17974_0H_VS_12H_IN_VITRO_ACT_CD4_TCELL_DN		170	0.38293	1.40225	0.142529	0.387118	0.997	2627	tags=33%, list=16%, signal=39%
GSE24671_BAKIMULC_VS_SENDAI_VIRUS_INFECTED_MOUSE_SPLENOCYTES_UP	GSE24671_BAKIMULC_VS_SENDAI_VIRUS_INFECTED_MOUSE_SPLENOCYTES_UP		150	0.363401	1.40186	0.130137	0.387303	0.997	2952	tags=31%, list=18%, signal=38%
GSE29617_CTRL_VS_TIV_FLU_VACCINE_PBMC_2008_DN	GSE29617_CTRL_VS_TIV_FLU_VACCINE_PBMC_2008_DN		174	0.395426	1.40105	0.155452	0.388275	0.997	4156	tags=44%, list=25%, signal=58%
GSE2770_UNTREATED_VS_IL4_TREATED_ACT_CD4_TCELL_6H_UP	GSE2770_UNTREATED_VS_IL4_TREATED_ACT_CD4_TCELL_6H_UP		165	0.300709	1.40104	0.0414508	0.38756	0.997	2672	tags=25%, list=16%, signal=30%
GSE15930_NAIVE_VS_48H_IN_VITRO_STIM_IFNAB_CD8_TCELL_DN	GSE15930_NAIVE_VS_48H_IN_VITRO_STIM_IFNAB_CD8_TCELL_DN		175	0.423275	1.40033	0.17735	0.388436	0.998	4747	tags=47%, list=28%, signal=65%
REACTOME_CELL_CELL_JUNCTION_ORGANIZATION	REACTOME_CELL_CELL_JUNCTION_ORGANIZATION		36	0.400969	1.40019	0.112022	0.387969	0.998	3732	tags=39%, list=22%, signal=50%
GSE3039_ALPHAALPHA_CD8_TCELL_VS_B2_BCELL_DN	GSE3039_ALPHAALPHA_CD8_TCELL_VS_B2_BCELL_DN		175	0.312837	1.40002	0.0924574	0.387647	0.998	3493	tags=30%, list=21%, signal=38%
GSE24671_BAKIMULC_VS_SENDAI_VIRUS_INFECTED_MOUSE_SPLENOCYTES_DN	GSE24671_BAKIMULC_VS_SENDAI_VIRUS_INFECTED_MOUSE_SPLENOCYTES_DN		168	0.368653	1.39963	0.120455	0.387789	0.998	4494	tags=40%, list=27%, signal=55%
GSE9960_GRAM_POS_VS_GRAM_NEG_AND_POS_SEPSIS_PBMC_UP	GSE9960_GRAM_POS_VS_GRAM_NEG_AND_POS_SEPSIS_PBMC_UP		187	0.322539	1.39962	0.0611247	0.387084	0.998	5457	tags=47%, list=33%, signal=68%
GSE27896_HDAC6_KO_VS_WT_TREG_DN	GSE27896_HDAC6_KO_VS_WT_TREG_DN		137	0.310941	1.39949	0.0878553	0.386657	0.998	2977	tags=27%, list=18%, signal=33%
KEGG_HISTIDINE_METABOLISM	KEGG_HISTIDINE_METABOLISM		24	0.449209	1.39936	0.121519	0.386224	0.998	1996	tags=29%, list=12%, signal=33%
REACTOME_PI_3K_CASCADE	REACTOME_PI_3K_CASCADE		45	0.373069	1.39801	0.092437	0.388571	0.998	4076	tags=38%, list=24%, signal=50%
GSE41867_DAY8_EFFECTOR_VS_DAY30_MEMORY_CD8_TCELL_LCMV_ARMSTRONG_UP	GSE41867_DAY8_EFFECTOR_VS_DAY30_MEMORY_CD8_TCELL_LCMV_ARMSTRONG_UP		179	0.393013	1.39791	0.142539	0.38812	0.998	3664	tags=37%, list=22%, signal=47%
GSE17721_LPS_VS_POLYIC_16H_BMDC_UP	GSE17721_LPS_VS_POLYIC_16H_BMDC_UP		176	0.344585	1.3979	0.0916031	0.387423	0.998	3609	tags=35%, list=22%, signal=44%
GSE41867_DAY8_VS_DAY15_LCMV_CLONE13_EFFECTOR_CD8_TCELL_DN	GSE41867_DAY8_VS_DAY15_LCMV_CLONE13_EFFECTOR_CD8_TCELL_DN		171	0.378818	1.3963	0.11244	0.390128	0.998	3917	tags=41%, list=23%, signal=53%
REACTOME_RNA_POL_II_PRE_TRANSCRIPTION_EVENTS	REACTOME_RNA_POL_II_PRE_TRANSCRIPTION_EVENTS		50	0.442222	1.3963	0.140725	0.389423	0.998	3447	tags=42%, list=21%, signal=53%
GSE27291_0H_VS_6H_STIM_GAMMADELTA_TCELL_DN	GSE27291_0H_VS_6H_STIM_GAMMADELTA_TCELL_DN		133	0.337469	1.39627	0.0871935	0.388765	0.998	4892	tags=47%, list=29%, signal=66%
BIOCARTA_MPR_PATHWAY	BIOCARTA_MPR_PATHWAY		31	0.434916	1.39605	0.133489	0.388573	0.998	5638	tags=55%, list=34%, signal=82%
GSE42724_MEMORY_VS_B1_BCELL_UP	GSE42724_MEMORY_VS_B1_BCELL_UP		166	0.295341	1.39592	0.0293333	0.388167	0.998	4569	tags=38%, list=27%, signal=52%
GSE15324_NAIVE_VS_ACTIVATED_ELF4_KO_CD8_TCELL_UP	GSE15324_NAIVE_VS_ACTIVATED_ELF4_KO_CD8_TCELL_UP		168	0.288592	1.39533	0.0350877	0.38875	0.998	3304	tags=25%, list=20%, signal=31%
GSE11864_CSF1_VS_CSF1_IFNG_PAM3CYS_IN_MAC_UP	GSE11864_CSF1_VS_CSF1_IFNG_PAM3CYS_IN_MAC_UP		168	0.301559	1.39502	0.0429293	0.388788	0.998	3274	tags=27%, list=20%, signal=33%
KAECH_DAY8_EFF_VS_DAY15_EFF_CD8_TCELL_UP	KAECH_DAY8_EFF_VS_DAY15_EFF_CD8_TCELL_UP		164	0.411537	1.39465	0.162528	0.38884	0.998	3266	tags=40%, list=19%, signal=49%
GSE17721_LPS_VS_PAM3CSK4_16H_BMDC_DN	GSE17721_LPS_VS_PAM3CSK4_16H_BMDC_DN		162	0.296988	1.39459	0.0477454	0.388295	0.998	3542	tags=31%, list=21%, signal=39%
GSE21379_TFH_VS_NON_TFH_SAP_KO_CD4_TCELL_DN	GSE21379_TFH_VS_NON_TFH_SAP_KO_CD4_TCELL_DN		167	0.298164	1.39458	0.0393701	0.387614	0.998	4227	tags=40%, list=25%, signal=53%
GSE12003_4D_VS_8D_CULTURE_BM_PROGENITOR_UP	GSE12003_4D_VS_8D_CULTURE_BM_PROGENITOR_UP		141	0.303691	1.39403	0.0658228	0.388229	0.998	3735	tags=31%, list=22%, signal=40%
GSE1791_CTRL_VS_NEUROMEDINU_IN_T_CELL_LINE_0.8H_UP	GSE1791_CTRL_VS_NEUROMEDINU_IN_T_CELL_LINE_0.8H_UP		165	0.310626	1.39293	0.0659631	0.389964	0.998	4016	tags=34%, list=24%, signal=44%
GSE17721_CTRL_VS_PAM3CSK4_6H_BMDC_UP	GSE17721_CTRL_VS_PAM3CSK4_6H_BMDC_UP		173	0.320034	1.39292	0.0684597	0.389306	0.998	3517	tags=31%, list=21%, signal=39%
GSE33162_UNTREATED_VS_4H_LPS_STIM_HDAC3_KO_MACROPHAGE_UP	GSE33162_UNTREATED_VS_4H_LPS_STIM_HDAC3_KO_MACROPHAGE_UP		168	0.376599	1.3929	0.14382	0.388672	0.998	4575	tags=46%, list=27%, signal=62%
GSE5589_IL6_KO_VS_IL10_KO_LPS_AND_IL10_STIM_MACROPHAGE_180MIN_DN	GSE5589_IL6_KO_VS_IL10_KO_LPS_AND_IL10_STIM_MACROPHAGE_180MIN_DN		171	0.300027	1.39289	0.0488506	0.388021	0.998	3932	tags=31%, list=23%, signal=40%
GSE41867_NAIVE_VS_DAY30_LCMV_ARMSTRONG_MEMORY_CD8_TCELL_DN	GSE41867_NAIVE_VS_DAY30_LCMV_ARMSTRONG_MEMORY_CD8_TCELL_DN		178	0.360843	1.39215	0.129956	0.388892	0.998	4595	tags=42%, list=27%, signal=57%
REACTOME_PEPTIDE_CHAIN_ELONGATION	REACTOME_PEPTIDE_CHAIN_ELONGATION		90	0.642971	1.39164	0.209713	0.389261	0.998	3786	tags=73%, list=23%, signal=94%
GSE2585_AIRE_KO_VS_WT_CD80_HIGH_MTEC_DN	GSE2585_AIRE_KO_VS_WT_CD80_HIGH_MTEC_DN		170	0.312666	1.39159	0.0611247	0.388678	0.998	2913	tags=26%, list=17%, signal=31%
KEGG_PYRUVATE_METABOLISM	KEGG_PYRUVATE_METABOLISM		32	0.462668	1.38983	0.140271	0.391701	0.998	4844	tags=53%, list=29%, signal=75%
GSE9650_GP33_VS_GP276_LCMV_SPECIFIC_EXHAUSTED_CD8_TCELL_DN	GSE9650_GP33_VS_GP276_LCMV_SPECIFIC_EXHAUSTED_CD8_TCELL_DN		178	0.366114	1.38952	0.138393	0.391585	0.998	3622	tags=37%, list=22%, signal=46%
GSE9960_GRAM_NEG_VS_GRAM_POS_SEPSIS_PBMC_DN	GSE9960_GRAM_NEG_VS_GRAM_POS_SEPSIS_PBMC_DN		178	0.309002	1.38927	0.0540541	0.391495	0.998	2716	tags=26%, list=16%, signal=31%
GSE18804_SPLEEN_MACROPHAGE_VS_BRAIN_TUMORAL_MACROPHAGE_DN	GSE18804_SPLEEN_MACROPHAGE_VS_BRAIN_TUMORAL_MACROPHAGE_DN		166	0.343634	1.38916	0.0954774	0.391076	0.998	3542	tags=36%, list=21%, signal=45%
GSE9239_CTRL_VS_TNF_INHIBITOR_TREATED_DC_UP	GSE9239_CTRL_VS_TNF_INHIBITOR_TREATED_DC_UP		163	0.301568	1.38897	0.0523691	0.390775	0.998	4283	tags=36%, list=26%, signal=48%
GSE3982_MAC_VS_EFF_MEMORY_CD4_TCELL_UP	GSE3982_MAC_VS_EFF_MEMORY_CD4_TCELL_UP		175	0.327917	1.38866	0.0909091	0.390746	0.998	4597	tags=40%, list=27%, signal=55%
GSE5099_UNSTIM_VS_MCSF_TREATED_MONOCYTE_DAY3_UP	GSE5099_UNSTIM_VS_MCSF_TREATED_MONOCYTE_DAY3_UP		169	0.332659	1.38841	0.0972569	0.390591	0.998	3580	tags=37%, list=21%, signal=47%
REACTOME_DOWNSTREAM_SIGNALING_EVENTS_OF_B_CELL_RECEPTOR_BCR	REACTOME_DOWNSTREAM_SIGNALING_EVENTS_OF_B_CELL_RECEPTOR_BCR		91	0.394913	1.38811	0.14966	0.39048	0.998	4076	tags=42%, list=24%, signal=55%
GSE1460_CD4_THYMOCYTE_VS_NAIVE_CD4_TCELL_ADULT_BLOOD_DN	GSE1460_CD4_THYMOCYTE_VS_NAIVE_CD4_TCELL_ADULT_BLOOD_DN		178	0.310529	1.38792	0.0807292	0.390279	0.998	3427	tags=31%, list=20%, signal=38%
GSE17721_12H_VS_24H_PAM3CSK4_BMDC_DN	GSE17721_12H_VS_24H_PAM3CSK4_BMDC_DN		175	0.302614	1.3878	0.0571429	0.389896	0.998	2911	tags=29%, list=17%, signal=34%
GSE21927_SPLENIC_C26GM_TUMOROUS_VS_BONE_MARROW_MONOCYTES_DN	GSE21927_SPLENIC_C26GM_TUMOROUS_VS_BONE_MARROW_MONOCYTES_DN		153	0.314178	1.38766	0.0685279	0.389525	0.998	4549	tags=36%, list=27%, signal=49%
GSE17721_12H_VS_24H_CPG_BMDC_DN	GSE17721_12H_VS_24H_CPG_BMDC_DN		180	0.340715	1.38744	0.114833	0.389271	0.998	5041	tags=46%, list=30%, signal=64%
GSE17721_CPG_VS_GARDIQUIMOD_6H_BMDC_DN	GSE17721_CPG_VS_GARDIQUIMOD_6H_BMDC_DN		176	0.291346	1.38721	0.0438144	0.389112	0.998	4029	tags=34%, list=24%, signal=44%
GSE17721_0.5H_VS_24H_LPS_BMDC_UP	GSE17721_0.5H_VS_24H_LPS_BMDC_UP		159	0.315063	1.38713	0.0673575	0.388611	0.998	3755	tags=33%, list=22%, signal=43%
GSE36009_WT_VS_NLRP10_KO_DC_LPS_STIM_UP	GSE36009_WT_VS_NLRP10_KO_DC_LPS_STIM_UP		170	0.3002	1.3871	0.0380048	0.388003	0.998	4060	tags=34%, list=24%, signal=45%
GSE29618_LAIV_VS_TIV_FLU_VACCINE_DAY7_MONOCYTE_DN	GSE29618_LAIV_VS_TIV_FLU_VACCINE_DAY7_MONOCYTE_DN		158	0.328508	1.38664	0.0780142	0.388263	0.998	3509	tags=34%, list=21%, signal=43%
REACTOME_FORMATION_OF_TRANSCRIPTION_COUPLED_NER_TC_NER_REPAIR_COMPLEX	REACTOME_FORMATION_OF_TRANSCRIPTION_COUPLED_NER_TC_NER_REPAIR_COMPLEX		27	0.458271	1.38574	0.133479	0.389582	0.998	3260	tags=41%, list=19%, signal=50%
GSE46606_IRF4MID_VS_WT_CD40L_IL2_IL5_DAY3_STIMULATED_BCELL_DN	GSE46606_IRF4MID_VS_WT_CD40L_IL2_IL5_DAY3_STIMULATED_BCELL_DN		176	0.318486	1.38563	0.0896226	0.389151	0.998	3905	tags=34%, list=23%, signal=43%
GSE5589_WT_VS_IL6_KO_LPS_STIM_MACROPHAGE_45MIN_DN	GSE5589_WT_VS_IL6_KO_LPS_STIM_MACROPHAGE_45MIN_DN		167	0.30205	1.38556	0.0502645	0.388653	0.998	3068	tags=28%, list=18%, signal=33%
GSE2770_IL12_VS_IL4_TREATED_ACT_CD4_TCELL_6H_DN	GSE2770_IL12_VS_IL4_TREATED_ACT_CD4_TCELL_6H_DN		180	0.309537	1.38545	0.0572792	0.388224	0.998	3515	tags=32%, list=21%, signal=40%
GSE32034_UNTREATED_VS_ROSIGLIZATONE_TREATED_LY6C_LOW_MONOCYTE_DN	GSE32034_UNTREATED_VS_ROSIGLIZATONE_TREATED_LY6C_LOW_MONOCYTE_DN		150	0.304292	1.38515	0.037234	0.388189	0.998	3503	tags=29%, list=21%, signal=36%
GSE19888_ADENOSINE_A3R_ACT_VS_TCELL_MEMBRANES_ACT_AND_A3R_INH_PRETREAT_IN_MAST_CELL_UP	GSE19888_ADENOSINE_A3R_ACT_VS_TCELL_MEMBRANES_ACT_AND_A3R_INH_PRETREAT_IN_MAST_CELL_UP		136	0.304193	1.38513	0.0489914	0.387575	0.998	4616	tags=38%, list=28%, signal=51%
GSE23984_CTRL_VS_HYPOCALEMIC_VITAMIND_ANALOG_TCELL_UP	GSE23984_CTRL_VS_HYPOCALEMIC_VITAMIND_ANALOG_TCELL_UP		168	0.326828	1.38511	0.0917874	0.386961	0.998	5013	tags=39%, list=30%, signal=55%
GSE15930_STIM_VS_STIM_AND_TRICHOSTATINA_72H_CD8_T_CELL_DN	GSE15930_STIM_VS_STIM_AND_TRICHOSTATINA_72H_CD8_T_CELL_DN		159	0.314366	1.38463	0.0741758	0.387372	0.998	3680	tags=33%, list=22%, signal=42%
GSE25088_CTRL_VS_IL4_STIM_STAT6_KO_MACROPHAGE_DN	GSE25088_CTRL_VS_IL4_STIM_STAT6_KO_MACROPHAGE_DN		145	0.304767	1.38453	0.0474934	0.386922	0.998	4225	tags=36%, list=25%, signal=48%
GSE15330_WT_VS_IKAROS_KO_MEGAKARYOCYTE_ERYTHROID_PROGENITOR_UP	GSE15330_WT_VS_IKAROS_KO_MEGAKARYOCYTE_ERYTHROID_PROGENITOR_UP		175	0.330106	1.38413	0.0869565	0.387108	0.998	4734	tags=40%, list=28%, signal=55%
GSE22935_UNSTIM_VS_12H_MBOVIS_BCG_STIM_MACROPHAGE_UP	GSE22935_UNSTIM_VS_12H_MBOVIS_BCG_STIM_MACROPHAGE_UP		183	0.296013	1.38281	0.0402844	0.389272	0.998	4055	tags=36%, list=24%, signal=47%
REACTOME_FORMATION_OF_THE_HIV1_EARLY_ELONGATION_COMPLEX	REACTOME_FORMATION_OF_THE_HIV1_EARLY_ELONGATION_COMPLEX		27	0.485261	1.38224	0.154008	0.389768	0.998	2752	tags=41%, list=16%, signal=49%
GSE17721_LPS_VS_CPG_24H_BMDC_UP	GSE17721_LPS_VS_CPG_24H_BMDC_UP		153	0.319051	1.38163	0.0873786	0.390378	0.999	5516	tags=49%, list=33%, signal=72%
GSE1925_CTRL_VS_24H_IFNG_STIM_IFNG_PRIMED_MACROPHAGE_UP	GSE1925_CTRL_VS_24H_IFNG_STIM_IFNG_PRIMED_MACROPHAGE_UP		170	0.293291	1.38146	0.0362117	0.390045	0.999	4193	tags=34%, list=25%, signal=44%
GSE37534_PIOGLITAZONE_VS_ROSIGLITAZONE_TREATED_CD4_TCELL_PPARG1_FOXP3_TRANSDUCED_UP	GSE37534_PIOGLITAZONE_VS_ROSIGLITAZONE_TREATED_CD4_TCELL_PPARG1_FOXP3_TRANSDUCED_UP		154	0.334673	1.38128	0.0917226	0.389722	0.999	4797	tags=41%, list=29%, signal=57%
GSE18893_CTRL_VS_TNF_TREATED_TCONV_2H_UP	GSE18893_CTRL_VS_TNF_TREATED_TCONV_2H_UP		173	0.316592	1.38127	0.0556901	0.389107	0.999	3098	tags=29%, list=18%, signal=35%
GSE40225_WT_VS_RIP_B7X_DIABETIC_MOUSE_PANCREATIC_CD8_TCELL_DN	GSE40225_WT_VS_RIP_B7X_DIABETIC_MOUSE_PANCREATIC_CD8_TCELL_DN		165	0.332978	1.38084	0.0759804	0.389393	0.999	4906	tags=44%, list=29%, signal=62%
GSE17721_CTRL_VS_GARDIQUIMOD_0.5H_BMDC_DN	GSE17721_CTRL_VS_GARDIQUIMOD_0.5H_BMDC_DN		159	0.310395	1.38072	0.0749354	0.389027	0.999	2332	tags=26%, list=14%, signal=30%
REACTOME_RNA_POL_III_TRANSCRIPTION_INITIATION_FROM_TYPE_2_PROMOTER	REACTOME_RNA_POL_III_TRANSCRIPTION_INITIATION_FROM_TYPE_2_PROMOTER		22	0.48686	1.37999	0.149888	0.389844	0.999	2287	tags=32%, list=14%, signal=37%
GSE3039_ALPHAALPHA_VS_ALPHABETA_CD8_TCELL_UP	GSE3039_ALPHAALPHA_VS_ALPHABETA_CD8_TCELL_UP		168	0.351612	1.37954	0.116945	0.390199	0.999	4560	tags=42%, list=27%, signal=57%
CAMP_UP.V1_UP	CAMP_UP.V1_UP		184	0.346348	1.37883	0.11215	0.391088	0.999	4939	tags=42%, list=29%, signal=59%
GSE13306_TREG_RA_VS_TCONV_RA_UP	GSE13306_TREG_RA_VS_TCONV_RA_UP		159	0.287229	1.37622	0.0287356	0.395965	0.999	3958	tags=33%, list=24%, signal=43%
GSE24210_RESTING_TREG_VS_TCONV_DN	GSE24210_RESTING_TREG_VS_TCONV_DN		177	0.388974	1.37622	0.167785	0.395329	0.999	3556	tags=34%, list=21%, signal=43%
GSE17721_CTRL_VS_CPG_8H_BMDC_UP	GSE17721_CTRL_VS_CPG_8H_BMDC_UP		171	0.305936	1.37611	0.0493507	0.39486	0.999	2664	tags=26%, list=16%, signal=30%
GSE9650_EXHAUSTED_VS_MEMORY_CD8_TCELL_DN	GSE9650_EXHAUSTED_VS_MEMORY_CD8_TCELL_DN		183	0.333411	1.37564	0.0841346	0.395242	0.999	3485	tags=33%, list=21%, signal=41%
KEGG_FRUCTOSE_AND_MANNOSE_METABOLISM	KEGG_FRUCTOSE_AND_MANNOSE_METABOLISM		28	0.443163	1.37439	0.12532	0.397342	0.999	4743	tags=50%, list=28%, signal=70%
GSE17721_CTRL_VS_PAM3CSK4_4H_BMDC_UP	GSE17721_CTRL_VS_PAM3CSK4_4H_BMDC_UP		165	0.316852	1.37439	0.0793269	0.396698	0.999	4792	tags=39%, list=29%, signal=54%
GSE18804_SPLEEN_MACROPHAGE_VS_TUMORAL_MACROPHAGE_DN	GSE18804_SPLEEN_MACROPHAGE_VS_TUMORAL_MACROPHAGE_DN		169	0.341166	1.37437	0.114078	0.396083	0.999	3909	tags=36%, list=23%, signal=47%
GSE360_HIGH_DOSE_B_MALAYI_VS_M_TUBERCULOSIS_DC_UP	GSE360_HIGH_DOSE_B_MALAYI_VS_M_TUBERCULOSIS_DC_UP		182	0.318391	1.37424	0.0621891	0.395675	0.999	4965	tags=40%, list=30%, signal=56%
GSE3720_UNSTIM_VS_PMA_STIM_VD1_GAMMADELTA_TCELL_UP	GSE3720_UNSTIM_VS_PMA_STIM_VD1_GAMMADELTA_TCELL_UP		155	0.37466	1.37318	0.145585	0.397384	0.999	3294	tags=38%, list=20%, signal=47%
GSE2405_0H_VS_24H_A_PHAGOCYTOPHILUM_STIM_NEUTROPHIL_UP	GSE2405_0H_VS_24H_A_PHAGOCYTOPHILUM_STIM_NEUTROPHIL_UP		187	0.475051	1.37214	0.186099	0.399061	0.999	3695	tags=52%, list=22%, signal=66%
KEGG_RIBOSOME	KEGG_RIBOSOME		85	0.657144	1.37192	0.199561	0.398926	0.999	4209	tags=79%, list=25%, signal=105%
GSE27786_ERYTHROBLAST_VS_NEUTROPHIL_DN	GSE27786_ERYTHROBLAST_VS_NEUTROPHIL_DN		175	0.307109	1.37171	0.0574163	0.398715	0.999	3957	tags=34%, list=24%, signal=44%
GSE27786_BCELL_VS_CD4_TCELL_UP	GSE27786_BCELL_VS_CD4_TCELL_UP		165	0.292634	1.37168	0.0478723	0.398118	0.999	4922	tags=41%, list=29%, signal=58%
GSE360_L_MAJOR_VS_M_TUBERCULOSIS_DC_UP	GSE360_L_MAJOR_VS_M_TUBERCULOSIS_DC_UP		172	0.294981	1.37147	0.0530726	0.397922	0.999	3813	tags=32%, list=23%, signal=41%
GSE12198_LOW_IL2_STIM_NK_CELL_VS_HIGH_IL2_STIM_NK_CELL_UP	GSE12198_LOW_IL2_STIM_NK_CELL_VS_HIGH_IL2_STIM_NK_CELL_UP		175	0.290693	1.37116	0.0490196	0.397928	0.999	3626	tags=31%, list=22%, signal=39%
GSE14000_TRANSLATED_RNA_VS_MRNA_DC_UP	GSE14000_TRANSLATED_RNA_VS_MRNA_DC_UP		182	0.38135	1.37096	0.157895	0.397717	0.999	4145	tags=38%, list=25%, signal=51%
GSE14308_TH17_VS_NAIVE_CD4_TCELL_UP	GSE14308_TH17_VS_NAIVE_CD4_TCELL_UP		167	0.307332	1.37078	0.0853081	0.397506	0.999	4786	tags=37%, list=29%, signal=51%
GSE10500_ARTHRITIC_SYNOVIAL_FLUID_VS_HEALTHY_MACROPHAGE_UP	GSE10500_ARTHRITIC_SYNOVIAL_FLUID_VS_HEALTHY_MACROPHAGE_UP		116	0.375017	1.37048	0.151659	0.397594	0.999	3863	tags=42%, list=23%, signal=55%
REACTOME_TAK1_ACTIVATES_NFKB_BY_PHOSPHORYLATION_AND_ACTIVATION_OF_IKKS_COMPLEX	REACTOME_TAK1_ACTIVATES_NFKB_BY_PHOSPHORYLATION_AND_ACTIVATION_OF_IKKS_COMPLEX		23	0.425449	1.37032	0.110837	0.397308	0.999	2014	tags=26%, list=12%, signal=30%
GSE17721_LPS_VS_GARDIQUIMOD_12H_BMDC_DN	GSE17721_LPS_VS_GARDIQUIMOD_12H_BMDC_DN		160	0.324891	1.36989	0.0880829	0.397564	0.999	3928	tags=35%, list=23%, signal=45%
GSE4748_CTRL_VS_CYANOBACTERIUM_LPSLIKE_STIM_DC_1H_UP	GSE4748_CTRL_VS_CYANOBACTERIUM_LPSLIKE_STIM_DC_1H_UP		172	0.336563	1.36956	0.111111	0.397635	0.999	5332	tags=49%, list=32%, signal=71%
REACTOME_METABOLISM_OF_RNA	REACTOME_METABOLISM_OF_RNA		254	0.441122	1.36944	0.204494	0.397241	0.999	3786	tags=47%, list=23%, signal=60%
GSE23568_CTRL_VS_ID3_TRANSDUCED_CD8_TCELL_DN	GSE23568_CTRL_VS_ID3_TRANSDUCED_CD8_TCELL_DN		144	0.367132	1.36886	0.15262	0.397821	0.999	2324	tags=29%, list=14%, signal=34%
GSE26030_TH1_VS_TH17_RESTIMULATED_DAY5_POST_POLARIZATION_DN	GSE26030_TH1_VS_TH17_RESTIMULATED_DAY5_POST_POLARIZATION_DN		171	0.292039	1.3688	0.0387597	0.397302	0.999	4112	tags=33%, list=25%, signal=44%
GSE28237_EARLY_VS_LATE_GC_BCELL_DN	GSE28237_EARLY_VS_LATE_GC_BCELL_DN		164	0.314936	1.36808	0.0631313	0.398272	0.999	3355	tags=30%, list=20%, signal=37%
GSE27786_LIN_NEG_VS_ERYTHROBLAST_UP	GSE27786_LIN_NEG_VS_ERYTHROBLAST_UP		180	0.310212	1.36785	0.0803782	0.398187	0.999	3264	tags=31%, list=19%, signal=38%
GSE20715_0H_VS_6H_OZONE_LUNG_UP	GSE20715_0H_VS_6H_OZONE_LUNG_UP		180	0.292189	1.36736	0.0629921	0.398548	0.999	2809	tags=27%, list=17%, signal=32%
GSE411_100MIN_VS_400MIN_IL6_STIM_MACROPHAGE_DN	GSE411_100MIN_VS_400MIN_IL6_STIM_MACROPHAGE_DN		178	0.392852	1.36732	0.178344	0.398015	0.999	3771	tags=39%, list=22%, signal=50%
GSE17186_MEMORY_VS_CD21LOW_TRANSITIONAL_BCELL_DN	GSE17186_MEMORY_VS_CD21LOW_TRANSITIONAL_BCELL_DN		171	0.280968	1.36651	0.0412621	0.399137	0.999	3044	tags=28%, list=18%, signal=34%
GSE2405_0H_VS_1.5H_A_PHAGOCYTOPHILUM_STIM_NEUTROPHIL_UP	GSE2405_0H_VS_1.5H_A_PHAGOCYTOPHILUM_STIM_NEUTROPHIL_UP		160	0.329426	1.36643	0.105263	0.398688	0.999	4767	tags=39%, list=28%, signal=54%
GSE17721_CTRL_VS_GARDIQUIMOD_12H_BMDC_UP	GSE17721_CTRL_VS_GARDIQUIMOD_12H_BMDC_UP		162	0.310101	1.36642	0.0706806	0.398066	0.999	2740	tags=27%, list=16%, signal=32%
GSE42021_CD24HI_VS_CD24INT_TCONV_THYMUS_UP	GSE42021_CD24HI_VS_CD24INT_TCONV_THYMUS_UP		170	0.290465	1.36616	0.0677083	0.397984	0.999	4139	tags=31%, list=25%, signal=41%
GSE17721_0.5H_VS_12H_GARDIQUIMOD_BMDC_UP	GSE17721_0.5H_VS_12H_GARDIQUIMOD_BMDC_UP		172	0.326222	1.36612	0.087886	0.397446	0.999	4181	tags=38%, list=25%, signal=51%
GSE17721_POLYIC_VS_GARDIQUIMOD_12H_BMDC_DN	GSE17721_POLYIC_VS_GARDIQUIMOD_12H_BMDC_DN		166	0.337086	1.36609	0.121951	0.396902	0.999	3719	tags=33%, list=22%, signal=41%
GSE3039_ALPHABETA_CD8_TCELL_VS_B2_BCELL_DN	GSE3039_ALPHABETA_CD8_TCELL_VS_B2_BCELL_DN		174	0.316546	1.36592	0.0970149	0.396645	0.999	4523	tags=37%, list=27%, signal=51%
GSE17721_PAM3CSK4_VS_CPG_16H_BMDC_UP	GSE17721_PAM3CSK4_VS_CPG_16H_BMDC_UP		156	0.282602	1.36581	0.0641399	0.396259	0.999	2897	tags=26%, list=17%, signal=31%
GSE27786_NKCELL_VS_ERYTHROBLAST_UP	GSE27786_NKCELL_VS_ERYTHROBLAST_UP		175	0.298066	1.36521	0.0521542	0.396811	0.999	4254	tags=35%, list=25%, signal=46%
GSE22443_IL2_VS_IL12_TREATED_ACT_CD8_TCELL_DN	GSE22443_IL2_VS_IL12_TREATED_ACT_CD8_TCELL_DN		172	0.327263	1.36474	0.10396	0.397198	0.999	3501	tags=35%, list=21%, signal=44%
BMI1_DN.V1_DN	BMI1_DN.V1_DN		113	0.299042	1.36471	0.0572289	0.396658	0.999	4470	tags=43%, list=27%, signal=59%
GSE45365_NK_CELL_VS_CD8_TCELL_MCMV_INFECTION_UP	GSE45365_NK_CELL_VS_CD8_TCELL_MCMV_INFECTION_UP		177	0.308289	1.36466	0.09799	0.396136	0.999	4634	tags=37%, list=28%, signal=51%
GSE2770_IL12_AND_TGFB_VS_IL4_TREATED_ACT_CD4_TCELL_2H_DN	GSE2770_IL12_AND_TGFB_VS_IL4_TREATED_ACT_CD4_TCELL_2H_DN		172	0.311455	1.36435	0.0732265	0.396224	0.999	2924	tags=27%, list=17%, signal=32%
GSE32034_LY6C_HIGH_VS_LOW_ROSIGLIZATONE_TREATED_MONOCYTE_UP	GSE32034_LY6C_HIGH_VS_LOW_ROSIGLIZATONE_TREATED_MONOCYTE_UP		180	0.304168	1.36398	0.0839161	0.396386	0.999	4450	tags=36%, list=27%, signal=49%
GSE25123_CTRL_VS_IL4_AND_ROSIGLITAZONE_STIM_PPARG_KO_MACROPHAGE_UP	GSE25123_CTRL_VS_IL4_AND_ROSIGLITAZONE_STIM_PPARG_KO_MACROPHAGE_UP		152	0.276342	1.3634	0.0216718	0.396999	0.999	3554	tags=30%, list=21%, signal=38%
GSE17721_LPS_VS_POLYIC_24H_BMDC_UP	GSE17721_LPS_VS_POLYIC_24H_BMDC_UP		177	0.351682	1.36339	0.13948	0.396418	0.999	3366	tags=30%, list=20%, signal=37%
GSE24210_CTRL_VS_IL35_TREATED_TCONV_CD4_TCELL_DN	GSE24210_CTRL_VS_IL35_TREATED_TCONV_CD4_TCELL_DN		177	0.402225	1.36247	0.18022	0.397853	0.999	4132	tags=40%, list=25%, signal=53%
GSE4142_GC_BCELL_VS_MEMORY_BCELL_DN	GSE4142_GC_BCELL_VS_MEMORY_BCELL_DN		162	0.287583	1.36244	0.0501319	0.39731	0.999	4481	tags=35%, list=27%, signal=47%
GSE41867_NAIVE_VS_DAY8_LCMV_ARMSTRONG_EFFECTOR_CD8_TCELL_UP	GSE41867_NAIVE_VS_DAY8_LCMV_ARMSTRONG_EFFECTOR_CD8_TCELL_UP		166	0.318407	1.36211	0.114286	0.397357	0.999	4178	tags=39%, list=25%, signal=51%
GSE26669_CD4_VS_CD8_TCELL_IN_MLR_UP	GSE26669_CD4_VS_CD8_TCELL_IN_MLR_UP		172	0.2902	1.36193	0.05	0.397142	0.999	4375	tags=37%, list=26%, signal=49%
GSE17721_PAM3CSK4_VS_GADIQUIMOD_8H_BMDC_UP	GSE17721_PAM3CSK4_VS_GADIQUIMOD_8H_BMDC_UP		174	0.320452	1.3616	0.0909091	0.397212	0.999	3612	tags=33%, list=22%, signal=41%
GSE22886_IL2_VS_IL15_STIM_NKCELL_DN	GSE22886_IL2_VS_IL15_STIM_NKCELL_DN		161	0.353339	1.36127	0.140878	0.397313	0.999	4931	tags=50%, list=29%, signal=70%
GSE17974_CTRL_VS_ACT_IL4_AND_ANTI_IL12_48H_CD4_TCELL_DN	GSE17974_CTRL_VS_ACT_IL4_AND_ANTI_IL12_48H_CD4_TCELL_DN		175	0.376656	1.36096	0.159091	0.397324	0.999	2633	tags=29%, list=16%, signal=34%
GSE2770_TGFB_AND_IL4_VS_IL12_TREATED_ACT_CD4_TCELL_6H_DN	GSE2770_TGFB_AND_IL4_VS_IL12_TREATED_ACT_CD4_TCELL_6H_DN		174	0.351011	1.36093	0.149888	0.396784	0.999	3890	tags=36%, list=23%, signal=46%
GSE21360_SECONDARY_VS_TERTIARY_MEMORY_CD8_TCELL_UP	GSE21360_SECONDARY_VS_TERTIARY_MEMORY_CD8_TCELL_UP		179	0.426127	1.36033	0.199575	0.397439	0.999	4179	tags=43%, list=25%, signal=57%
GSE29164_UNTREATED_VS_CD8_TCELL_AND_IL12_TREATED_MELANOMA_DAY7_DN	GSE29164_UNTREATED_VS_CD8_TCELL_AND_IL12_TREATED_MELANOMA_DAY7_DN		160	0.317921	1.35974	0.100245	0.398189	0.999	4372	tags=41%, list=26%, signal=55%
GSE3982_CTRL_VS_IGE_STIM_MAST_CELL_DN	GSE3982_CTRL_VS_IGE_STIM_MAST_CELL_DN		157	0.295996	1.35952	0.0582278	0.398081	0.999	3732	tags=32%, list=22%, signal=41%
GSE42088_UNINF_VS_LEISHMANIA_INF_DC_2H_DN	GSE42088_UNINF_VS_LEISHMANIA_INF_DC_2H_DN		179	0.384196	1.35951	0.187354	0.397485	0.999	3729	tags=42%, list=22%, signal=54%
GSE2405_HEAT_KILLED_VS_LIVE_A_PHAGOCYTOPHILUM_STIM_NEUTROPHIL_24H_DN	GSE2405_HEAT_KILLED_VS_LIVE_A_PHAGOCYTOPHILUM_STIM_NEUTROPHIL_24H_DN		140	0.282112	1.35948	0.0361842	0.396961	0.999	3965	tags=33%, list=24%, signal=43%
GSE22432_MULTIPOTENT_VS_COMMON_DC_PROGENITOR_UP	GSE22432_MULTIPOTENT_VS_COMMON_DC_PROGENITOR_UP		171	0.349716	1.3591	0.148741	0.397157	0.999	4204	tags=36%, list=25%, signal=48%
GSE3720_LPS_VS_PMA_STIM_VD1_GAMMADELTA_TCELL_DN	GSE3720_LPS_VS_PMA_STIM_VD1_GAMMADELTA_TCELL_DN		149	0.349307	1.35899	0.128079	0.396819	0.999	3812	tags=39%, list=23%, signal=50%
KEGG_VASOPRESSIN_REGULATED_WATER_REABSORPTION	KEGG_VASOPRESSIN_REGULATED_WATER_REABSORPTION		38	0.383855	1.35842	0.106095	0.397379	0.999	2890	tags=34%, list=17%, signal=41%
GSE26669_CTRL_VS_COSTIM_BLOCK_MLR_CD8_TCELL_UP	GSE26669_CTRL_VS_COSTIM_BLOCK_MLR_CD8_TCELL_UP		177	0.369079	1.35714	0.142191	0.399561	0.999	3811	tags=40%, list=23%, signal=51%
GSE41867_LCMV_ARMSTRONG_VS_CLONE13_DAY6_EFFECTOR_CD8_TCELL_DN	GSE41867_LCMV_ARMSTRONG_VS_CLONE13_DAY6_EFFECTOR_CD8_TCELL_DN		174	0.359107	1.35707	0.144105	0.399125	0.999	4525	tags=42%, list=27%, signal=57%
GSE6259_BCELL_VS_CD4_TCELL_UP	GSE6259_BCELL_VS_CD4_TCELL_UP		150	0.317285	1.35685	0.0800915	0.399038	0.999	5407	tags=49%, list=32%, signal=72%
GSE17721_PAM3CSK4_VS_GADIQUIMOD_2H_BMDC_DN	GSE17721_PAM3CSK4_VS_GADIQUIMOD_2H_BMDC_DN		169	0.289016	1.35625	0.060241	0.399795	0.999	3663	tags=30%, list=22%, signal=38%
GSE11973_MIR223_KOVS_WT_BONE_MARROW_NEUTROPHIL_UP	GSE11973_MIR223_KOVS_WT_BONE_MARROW_NEUTROPHIL_UP		168	0.305018	1.356	0.0876289	0.399706	0.999	2475	tags=25%, list=15%, signal=29%
GSE16522_MEMORY_VS_NAIVE_CD8_TCELL_UP	GSE16522_MEMORY_VS_NAIVE_CD8_TCELL_UP		171	0.318046	1.3555	0.105634	0.400128	0.999	4135	tags=38%, list=25%, signal=50%
GSE40273_GATA1_KO_VS_WT_TREG_UP	GSE40273_GATA1_KO_VS_WT_TREG_UP		170	0.358823	1.35529	0.126521	0.399943	0.999	4700	tags=43%, list=28%, signal=59%
GSE17721_0.5H_VS_12H_PAM3CSK4_BMDC_UP	GSE17721_0.5H_VS_12H_PAM3CSK4_BMDC_UP		163	0.297622	1.35524	0.0540541	0.399442	0.999	4971	tags=42%, list=30%, signal=60%
GSE45365_NK_CELL_VS_BCELL_MCMV_INFECTION_UP	GSE45365_NK_CELL_VS_BCELL_MCMV_INFECTION_UP		167	0.323511	1.35512	0.0940594	0.399128	0.999	4634	tags=40%, list=28%, signal=54%
GSE45365_CD8A_DC_VS_CD11B_DC_DN	GSE45365_CD8A_DC_VS_CD11B_DC_DN		163	0.337299	1.35453	0.144638	0.399794	0.999	5075	tags=47%, list=30%, signal=67%
GSE43863_TH1_VS_LY6C_LOW_CXCR5NEG_EFFECTOR_CD4_TCELL_DN	GSE43863_TH1_VS_LY6C_LOW_CXCR5NEG_EFFECTOR_CD4_TCELL_DN		181	0.289964	1.3542	0.0598504	0.399884	0.999	4290	tags=36%, list=26%, signal=48%
GSE32255_UNSTIM_VS_4H_LPS_STIM_DC_DN	GSE32255_UNSTIM_VS_4H_LPS_STIM_DC_DN		135	0.303635	1.35416	0.0596659	0.399364	0.999	4504	tags=36%, list=27%, signal=49%
GSE15930_STIM_VS_STIM_AND_IFNAB_72H_CD8_T_CELL_DN	GSE15930_STIM_VS_STIM_AND_IFNAB_72H_CD8_T_CELL_DN		172	0.321893	1.35397	0.0976744	0.399195	0.999	5102	tags=46%, list=30%, signal=65%
GSE15330_MEGAKARYOCYTE_ERYTHROID_PROGENITOR_VS_PRO_BCELL_DN	GSE15330_MEGAKARYOCYTE_ERYTHROID_PROGENITOR_VS_PRO_BCELL_DN		168	0.352623	1.35387	0.157044	0.398808	0.999	4243	tags=39%, list=25%, signal=51%
GSE34156_NOD2_LIGAND_VS_NOD2_AND_TLR1_TLR2_LIGAND_6H_TREATED_MONOCYTE_UP	GSE34156_NOD2_LIGAND_VS_NOD2_AND_TLR1_TLR2_LIGAND_6H_TREATED_MONOCYTE_UP		166	0.351407	1.35374	0.130982	0.398495	0.999	3903	tags=39%, list=23%, signal=51%
REACTOME_DEADENYLATION_DEPENDENT_MRNA_DECAY	REACTOME_DEADENYLATION_DEPENDENT_MRNA_DECAY		42	0.418989	1.35322	0.132609	0.398964	0.999	2990	tags=38%, list=18%, signal=46%
GSE6566_STRONG_VS_WEAK_DC_STIMULATED_CD4_TCELL_DN	GSE6566_STRONG_VS_WEAK_DC_STIMULATED_CD4_TCELL_DN		143	0.290141	1.35322	0.0666667	0.398386	0.999	2874	tags=28%, list=17%, signal=33%
GSE41867_DAY6_VS_DAY15_LCMV_ARMSTRONG_EFFECTOR_CD8_TCELL_DN	GSE41867_DAY6_VS_DAY15_LCMV_ARMSTRONG_EFFECTOR_CD8_TCELL_DN		159	0.292139	1.35252	0.0541872	0.39936	0.999	2814	tags=25%, list=17%, signal=29%
GSE17721_POLYIC_VS_PAM3CSK4_0.5H_BMDC_UP	GSE17721_POLYIC_VS_PAM3CSK4_0.5H_BMDC_UP		160	0.290684	1.35239	0.0666667	0.399108	0.999	4522	tags=36%, list=27%, signal=48%
REACTOME_FORMATION_OF_RNA_POL_II_ELONGATION_COMPLEX_	REACTOME_FORMATION_OF_RNA_POL_II_ELONGATION_COMPLEX_		34	0.443345	1.35228	0.145923	0.398714	0.999	2752	tags=38%, list=16%, signal=46%
GSE7509_UNSTIM_VS_TNFA_IL1B_IL6_PGE_STIM_DC_UP	GSE7509_UNSTIM_VS_TNFA_IL1B_IL6_PGE_STIM_DC_UP		160	0.355142	1.35166	0.133484	0.399386	0.999	5106	tags=44%, list=30%, signal=63%
REACTOME_PEROXISOMAL_LIPID_METABOLISM	REACTOME_PEROXISOMAL_LIPID_METABOLISM		19	0.449571	1.35125	0.144796	0.399743	0.999	5946	tags=58%, list=35%, signal=90%
GSE13484_3H_UNSTIM_VS_YF17D_VACCINE_STIM_PBMC_UP	GSE13484_3H_UNSTIM_VS_YF17D_VACCINE_STIM_PBMC_UP		182	0.291261	1.35119	0.0711009	0.399312	0.999	3550	tags=30%, list=21%, signal=37%
GSE10147_IL3_VS_IL3_AND_HIVP17_STIM_PDC_DN	GSE10147_IL3_VS_IL3_AND_HIVP17_STIM_PDC_DN		96	0.300308	1.35097	0.0538721	0.399195	0.999	3912	tags=33%, list=23%, signal=43%
GSE339_EX_VIVO_VS_IN_CULTURE_CD8POS_DC_UP	GSE339_EX_VIVO_VS_IN_CULTURE_CD8POS_DC_UP		173	0.299608	1.35095	0.0650602	0.398676	0.999	4644	tags=39%, list=28%, signal=53%
GSE42724_MEMORY_BCELL_VS_PLASMABLAST_DN	GSE42724_MEMORY_BCELL_VS_PLASMABLAST_DN		172	0.285966	1.35065	0.0508906	0.398731	0.999	3424	tags=26%, list=20%, signal=33%
GSE25123_CTRL_VS_IL4_STIM_MACROPHAGE_UP	GSE25123_CTRL_VS_IL4_STIM_MACROPHAGE_UP		171	0.301241	1.35058	0.0854271	0.398287	0.999	3980	tags=36%, list=24%, signal=47%
GSE46606_UNSTIM_VS_CD40L_IL2_IL5_1DAY_STIMULATED_IRF4HIGH_SORTED_BCELL_UP	GSE46606_UNSTIM_VS_CD40L_IL2_IL5_1DAY_STIMULATED_IRF4HIGH_SORTED_BCELL_UP		138	0.290734	1.35028	0.0568862	0.398366	0.999	2893	tags=26%, list=17%, signal=31%
GSE17721_CPG_VS_GARDIQUIMOD_8H_BMDC_UP	GSE17721_CPG_VS_GARDIQUIMOD_8H_BMDC_UP		165	0.301291	1.34983	0.0731707	0.398709	0.999	2382	tags=24%, list=14%, signal=27%
GSE3982_MAST_CELL_VS_NEUTROPHIL_UP	GSE3982_MAST_CELL_VS_NEUTROPHIL_UP		182	0.331384	1.34897	0.127711	0.400004	0.999	2393	tags=25%, list=14%, signal=29%
GSE17721_PAM3CSK4_VS_GADIQUIMOD_6H_BMDC_UP	GSE17721_PAM3CSK4_VS_GADIQUIMOD_6H_BMDC_UP		178	0.307969	1.34883	0.0943878	0.399714	0.999	3154	tags=29%, list=19%, signal=35%
GSE5589_UNSTIM_VS_180MIN_LPS_STIM_MACROPHAGE_UP	GSE5589_UNSTIM_VS_180MIN_LPS_STIM_MACROPHAGE_UP		175	0.299295	1.34882	0.0745192	0.399158	0.999	4033	tags=33%, list=24%, signal=43%
GSE360_CTRL_VS_T_GONDII_MAC_UP	GSE360_CTRL_VS_T_GONDII_MAC_UP		173	0.314089	1.34864	0.0738095	0.398981	0.999	4854	tags=40%, list=29%, signal=56%
REACTOME_SIGNALING_BY_INSULIN_RECEPTOR	REACTOME_SIGNALING_BY_INSULIN_RECEPTOR		90	0.310437	1.3479	0.0695187	0.399977	0.999	4043	tags=31%, list=24%, signal=41%
GSE19401_RETINOIC_ACID_VS_RETINOIC_ACID_AND_PAM2CSK4_STIM_FOLLICULAR_DC_DN	GSE19401_RETINOIC_ACID_VS_RETINOIC_ACID_AND_PAM2CSK4_STIM_FOLLICULAR_DC_DN		171	0.30279	1.34785	0.0723514	0.399495	0.999	3711	tags=33%, list=22%, signal=42%
GSE22589_HEALTHY_VS_SIV_INFECTED_DC_UP	GSE22589_HEALTHY_VS_SIV_INFECTED_DC_UP		172	0.338426	1.34666	0.138636	0.401467	0.999	4122	tags=36%, list=25%, signal=47%
GSE1460_DP_THYMOCYTE_VS_THYMIC_STROMAL_CELL_DN	GSE1460_DP_THYMOCYTE_VS_THYMIC_STROMAL_CELL_DN		168	0.309808	1.34656	0.0913706	0.401109	0.999	3808	tags=32%, list=23%, signal=41%
GSE32034_UNTREATED_VS_ROSIGLIZATONE_TREATED_LY6C_HIGH_MONOCYTE_UP	GSE32034_UNTREATED_VS_ROSIGLIZATONE_TREATED_LY6C_HIGH_MONOCYTE_UP		164	0.301421	1.34547	0.0928382	0.402914	0.999	3789	tags=29%, list=23%, signal=37%
GSE22601_CD4_SINGLE_POSITIVE_VS_CD8_SINGLE_POSITIVE_THYMOCYTE_UP	GSE22601_CD4_SINGLE_POSITIVE_VS_CD8_SINGLE_POSITIVE_THYMOCYTE_UP		171	0.319762	1.34544	0.135514	0.402418	0.999	3896	tags=32%, list=23%, signal=41%
REACTOME_MICRORNA_MIRNA_BIOGENESIS	REACTOME_MICRORNA_MIRNA_BIOGENESIS		17	0.496721	1.34502	0.192225	0.40281	0.999	2735	tags=47%, list=16%, signal=56%
REACTOME_CTNNB1_PHOSPHORYLATION_CASCADE	REACTOME_CTNNB1_PHOSPHORYLATION_CASCADE		15	0.48302	1.34453	0.150327	0.403255	0.999	4780	tags=60%, list=29%, signal=84%
GSE22886_UNSTIM_VS_STIM_MEMORY_TCELL_UP	GSE22886_UNSTIM_VS_STIM_MEMORY_TCELL_UP		171	0.294374	1.34443	0.0606061	0.402925	0.999	3860	tags=32%, list=23%, signal=41%
GSE17721_POLYIC_VS_CPG_2H_BMDC_UP	GSE17721_POLYIC_VS_CPG_2H_BMDC_UP		176	0.303316	1.34408	0.0567901	0.403112	0.999	4934	tags=43%, list=29%, signal=61%
GSE3982_MAST_CELL_VS_TH2_UP	GSE3982_MAST_CELL_VS_TH2_UP		165	0.308126	1.34402	0.0871671	0.402683	0.999	4922	tags=41%, list=29%, signal=57%
GSE3982_MAST_CELL_VS_EFF_MEMORY_CD4_TCELL_UP	GSE3982_MAST_CELL_VS_EFF_MEMORY_CD4_TCELL_UP		164	0.308025	1.34338	0.0808081	0.40349	0.999	4169	tags=35%, list=25%, signal=47%
GSE20198_IL12_VS_IL12_IL18_TREATED_ACT_CD4_TCELL_UP	GSE20198_IL12_VS_IL12_IL18_TREATED_ACT_CD4_TCELL_UP		174	0.32265	1.34227	0.123786	0.405315	0.999	4139	tags=36%, list=25%, signal=48%
GSE15930_STIM_VS_STIM_AND_IFNAB_24H_CD8_T_CELL_UP	GSE15930_STIM_VS_STIM_AND_IFNAB_24H_CD8_T_CELL_UP		153	0.299906	1.34223	0.0778098	0.404831	0.999	3318	tags=31%, list=20%, signal=38%
GSE360_T_GONDII_VS_M_TUBERCULOSIS_DC_UP	GSE360_T_GONDII_VS_M_TUBERCULOSIS_DC_UP		165	0.271731	1.3415	0.0348101	0.405833	0.999	4790	tags=38%, list=29%, signal=53%
GSE19888_CTRL_VS_T_CELL_MEMBRANES_ACT_MAST_CELL_UP	GSE19888_CTRL_VS_T_CELL_MEMBRANES_ACT_MAST_CELL_UP		184	0.318541	1.34105	0.124717	0.4062	0.999	4150	tags=36%, list=25%, signal=47%
GSE14308_TH17_VS_NATURAL_TREG_UP	GSE14308_TH17_VS_NATURAL_TREG_UP		171	0.310652	1.34089	0.0974359	0.40598	0.999	3400	tags=28%, list=20%, signal=35%
KEGG_BASAL_TRANSCRIPTION_FACTORS	KEGG_BASAL_TRANSCRIPTION_FACTORS		31	0.438833	1.34082	0.17773	0.405615	0.999	4376	tags=45%, list=26%, signal=61%
KEGG_CITRATE_CYCLE_TCA_CYCLE	KEGG_CITRATE_CYCLE_TCA_CYCLE		28	0.507414	1.34071	0.210989	0.40529	0.999	3958	tags=43%, list=24%, signal=56%
GSE1460_CORD_VS_ADULT_BLOOD_NAIVE_CD4_TCELL_DN	GSE1460_CORD_VS_ADULT_BLOOD_NAIVE_CD4_TCELL_DN		179	0.318992	1.34034	0.106888	0.405472	0.999	3538	tags=32%, list=21%, signal=41%
GSE2585_CTEC_VS_MTEC_THYMUS_UP	GSE2585_CTEC_VS_MTEC_THYMUS_UP		166	0.310737	1.33959	0.115869	0.40639	0.999	4060	tags=36%, list=24%, signal=47%
GSE17721_LPS_VS_PAM3CSK4_24H_BMDC_DN	GSE17721_LPS_VS_PAM3CSK4_24H_BMDC_DN		164	0.299681	1.33913	0.0723514	0.406753	0.999	3439	tags=28%, list=21%, signal=35%
GSE37301_COMMON_LYMPHOID_PROGENITOR_VS_PRO_BCELL_DN	GSE37301_COMMON_LYMPHOID_PROGENITOR_VS_PRO_BCELL_DN		170	0.302057	1.33905	0.101149	0.406334	0.999	4481	tags=40%, list=27%, signal=54%
PID_CERAMIDE_PATHWAY	PID_CERAMIDE_PATHWAY		48	0.356108	1.33904	0.100703	0.405788	0.999	1273	tags=21%, list=8%, signal=22%
GSE21033_CTRL_VS_POLYIC_STIM_DC_12H_DN	GSE21033_CTRL_VS_POLYIC_STIM_DC_12H_DN		170	0.304611	1.3388	0.114833	0.405745	0.999	3751	tags=33%, list=22%, signal=42%
GSE22589_HIV_VS_HIV_AND_SIV_INFECTED_DC_DN	GSE22589_HIV_VS_HIV_AND_SIV_INFECTED_DC_DN		160	0.284261	1.33867	0.0649351	0.40547	0.999	3851	tags=31%, list=23%, signal=39%
GSE19825_CD24LOW_VS_IL2RA_HIGH_DAY3_EFF_CD8_TCELL_UP	GSE19825_CD24LOW_VS_IL2RA_HIGH_DAY3_EFF_CD8_TCELL_UP		169	0.290433	1.338	0.0684597	0.406321	0.999	2719	tags=24%, list=16%, signal=29%
GSE32255_WT_VS_JMJD2D_KNOCKDOWN_4H_LPS_STIM_DC_DN	GSE32255_WT_VS_JMJD2D_KNOCKDOWN_4H_LPS_STIM_DC_DN		128	0.327319	1.33766	0.117925	0.406469	0.999	5001	tags=44%, list=30%, signal=62%
REACTOME_CROSS_PRESENTATION_OF_SOLUBLE_EXOGENOUS_ANTIGENS_ENDOSOMES	REACTOME_CROSS_PRESENTATION_OF_SOLUBLE_EXOGENOUS_ANTIGENS_ENDOSOMES		45	0.510135	1.33742	0.245726	0.406428	0.999	3737	tags=49%, list=22%, signal=63%
GSE6269_E_COLI_VS_STAPH_AUREUS_INF_PBMC_DN	GSE6269_E_COLI_VS_STAPH_AUREUS_INF_PBMC_DN		154	0.348295	1.3371	0.139326	0.406551	0.999	5443	tags=48%, list=32%, signal=71%
GSE3982_DC_VS_EFF_MEMORY_CD4_TCELL_UP	GSE3982_DC_VS_EFF_MEMORY_CD4_TCELL_UP		174	0.311948	1.33707	0.111905	0.406047	0.999	4109	tags=34%, list=25%, signal=44%
GSE43955_10H_VS_30H_ACT_CD4_TCELL_DN	GSE43955_10H_VS_30H_ACT_CD4_TCELL_DN		165	0.280745	1.33626	0.0497076	0.407248	0.999	4065	tags=33%, list=24%, signal=44%
GSE13484_UNSTIM_VS_YF17D_VACCINE_STIM_PBMC_UP	GSE13484_UNSTIM_VS_YF17D_VACCINE_STIM_PBMC_UP		186	0.315698	1.33594	0.114155	0.407366	0.999	4454	tags=38%, list=27%, signal=51%
GSE5455_EX_VIVO_VS_POST_24H_INCUBATION_MONOCYTES_FROM_TUMOR_BEARING_MOUSE_UP	GSE5455_EX_VIVO_VS_POST_24H_INCUBATION_MONOCYTES_FROM_TUMOR_BEARING_MOUSE_UP		167	0.338367	1.33587	0.16129	0.406946	0.999	3488	tags=38%, list=21%, signal=47%
GSE15930_STIM_VS_STIM_AND_TRICHOSTATINA_72H_CD8_T_CELL_UP	GSE15930_STIM_VS_STIM_AND_TRICHOSTATINA_72H_CD8_T_CELL_UP		164	0.275382	1.33575	0.0472441	0.406648	0.999	4281	tags=33%, list=26%, signal=44%
GSE46606_UNSTIM_VS_CD40L_IL2_IL5_3DAY_STIMULATED_IRF4HIGH_SORTED_BCELL_UP	GSE46606_UNSTIM_VS_CD40L_IL2_IL5_3DAY_STIMULATED_IRF4HIGH_SORTED_BCELL_UP		158	0.299034	1.3357	0.0726392	0.406193	0.999	5552	tags=46%, list=33%, signal=67%
GSE6269_STAPH_AUREUS_VS_STREP_PNEUMO_INF_PBMC_UP	GSE6269_STAPH_AUREUS_VS_STREP_PNEUMO_INF_PBMC_UP		148	0.281838	1.33552	0.079646	0.406067	0.999	4115	tags=33%, list=25%, signal=43%
GSE43955_TH0_VS_TGFB_IL6_TH17_ACT_CD4_TCELL_20H_DN	GSE43955_TH0_VS_TGFB_IL6_TH17_ACT_CD4_TCELL_20H_DN		167	0.291761	1.33474	0.0641711	0.407177	0.999	4319	tags=40%, list=26%, signal=53%
GSE19772_CTRL_VS_HCMV_INF_MONOCYTES_DN	GSE19772_CTRL_VS_HCMV_INF_MONOCYTES_DN		128	0.294774	1.33438	0.0694087	0.4074	0.999	4275	tags=34%, list=26%, signal=46%
GSE15330_HSC_VS_GRANULOCYTE_MONOCYTE_PROGENITOR_IKAROS_KO_DN	GSE15330_HSC_VS_GRANULOCYTE_MONOCYTE_PROGENITOR_IKAROS_KO_DN		174	0.290297	1.33435	0.0661376	0.406919	0.999	3187	tags=29%, list=19%, signal=35%
GSE1925_CTRL_VS_3H_IFNG_STIM_IFNG_PRIMED_MACROPHAGE_UP	GSE1925_CTRL_VS_3H_IFNG_STIM_IFNG_PRIMED_MACROPHAGE_UP		144	0.300885	1.33432	0.102041	0.406441	0.999	3838	tags=35%, list=23%, signal=45%
GSE17721_CTRL_VS_POLYIC_24H_BMDC_UP	GSE17721_CTRL_VS_POLYIC_24H_BMDC_UP		169	0.319833	1.33382	0.134518	0.406876	0.999	3672	tags=32%, list=22%, signal=41%
GSE22886_IGG_IGA_MEMORY_BCELL_VS_BM_PLASMA_CELL_DN	GSE22886_IGG_IGA_MEMORY_BCELL_VS_BM_PLASMA_CELL_DN		164	0.338751	1.33377	0.135468	0.406459	1	5056	tags=48%, list=30%, signal=67%
GSE15930_STIM_VS_STIM_AND_IFNAB_24H_CD8_T_CELL_DN	GSE15930_STIM_VS_STIM_AND_IFNAB_24H_CD8_T_CELL_DN		159	0.283808	1.33315	0.0512048	0.407269	1	3801	tags=33%, list=23%, signal=42%
GSE17721_0.5H_VS_24H_PAM3CSK4_BMDC_DN	GSE17721_0.5H_VS_24H_PAM3CSK4_BMDC_DN		176	0.31608	1.3327	0.113208	0.407645	1	5080	tags=45%, list=30%, signal=64%
GSE36888_UNTREATED_VS_IL2_TREATED_TCELL_6H_DN	GSE36888_UNTREATED_VS_IL2_TREATED_TCELL_6H_DN		177	0.330571	1.33228	0.147806	0.40796	1	3802	tags=33%, list=23%, signal=43%
GSE2706_UNSTIM_VS_8H_R848_DC_UP	GSE2706_UNSTIM_VS_8H_R848_DC_UP		150	0.296218	1.33208	0.0827251	0.407804	1	3962	tags=33%, list=24%, signal=43%
GSE20727_CTRL_VS_DNFB_ALLERGEN_TREATED_DC_UP	GSE20727_CTRL_VS_DNFB_ALLERGEN_TREATED_DC_UP		167	0.303839	1.33163	0.0873786	0.408181	1	3696	tags=31%, list=22%, signal=40%
REACTOME_PKA_MEDIATED_PHOSPHORYLATION_OF_CREB	REACTOME_PKA_MEDIATED_PHOSPHORYLATION_OF_CREB		16	0.448816	1.33125	0.135831	0.408457	1	2718	tags=25%, list=16%, signal=30%
GSE40274_EOS_VS_FOXP3_AND_EOS_TRANSDUCED_ACTIVATED_CD4_TCELL_UP	GSE40274_EOS_VS_FOXP3_AND_EOS_TRANSDUCED_ACTIVATED_CD4_TCELL_UP		133	0.305205	1.33124	0.100239	0.407931	1	5152	tags=42%, list=31%, signal=60%
GSE24726_WT_VS_E2_2_KO_PDC_DAY4_POST_DELETION_UP	GSE24726_WT_VS_E2_2_KO_PDC_DAY4_POST_DELETION_UP		181	0.307738	1.33065	0.121951	0.408583	1	4514	tags=38%, list=27%, signal=52%
GSE8921_UNSTIM_VS_TLR1_2_STIM_MONOCYTE_24H_DN	GSE8921_UNSTIM_VS_TLR1_2_STIM_MONOCYTE_24H_DN		162	0.311629	1.33019	0.117925	0.409022	1	3501	tags=31%, list=21%, signal=39%
GSE9509_10MIN_VS_30MIN_LPS_AND_IL10_STIM_IL10_KO_MACROPHAGE_UP	GSE9509_10MIN_VS_30MIN_LPS_AND_IL10_STIM_IL10_KO_MACROPHAGE_UP		144	0.307782	1.32986	0.125	0.409164	1	2917	tags=27%, list=17%, signal=33%
GSE5099_MONOCYTE_VS_ALTERNATIVE_M2_MACROPHAGE_UP	GSE5099_MONOCYTE_VS_ALTERNATIVE_M2_MACROPHAGE_UP		127	0.282669	1.32964	0.0501567	0.409144	1	2503	tags=23%, list=15%, signal=27%
GSE37301_LYMPHOID_PRIMED_MPP_VS_GRAN_MONO_PROGENITOR_DN	GSE37301_LYMPHOID_PRIMED_MPP_VS_GRAN_MONO_PROGENITOR_DN		169	0.279059	1.32962	0.0811456	0.408636	1	4229	tags=36%, list=25%, signal=47%
GSE17721_POLYIC_VS_GARDIQUIMOD_12H_BMDC_UP	GSE17721_POLYIC_VS_GARDIQUIMOD_12H_BMDC_UP		162	0.280891	1.32959	0.0542169	0.408165	1	1926	tags=20%, list=11%, signal=22%
GSE16385_ROSIGLITAZONE_VS_UNTREATED_IFNG_TNF_STIM_MACROPHAGE_DN	GSE16385_ROSIGLITAZONE_VS_UNTREATED_IFNG_TNF_STIM_MACROPHAGE_DN		175	0.30048	1.32882	0.113475	0.409348	1	4850	tags=40%, list=29%, signal=56%
GSE18791_CTRL_VS_NEWCASTLE_VIRUS_DC_18H_UP	GSE18791_CTRL_VS_NEWCASTLE_VIRUS_DC_18H_UP		173	0.320713	1.32882	0.129412	0.408817	1	5291	tags=46%, list=32%, signal=67%
GSE18791_UNSTIM_VS_NEWCATSLE_VIRUS_DC_18H_UP	GSE18791_UNSTIM_VS_NEWCATSLE_VIRUS_DC_18H_UP		173	0.304045	1.32846	0.0874705	0.409061	1	5228	tags=39%, list=31%, signal=56%
GSE2826_WT_VS_XID_BCELL_DN	GSE2826_WT_VS_XID_BCELL_DN		147	0.291991	1.32746	0.0864865	0.41057	1	3110	tags=27%, list=19%, signal=32%
GSE19888_ADENOSINE_A3R_INH_VS_ACT_IN_MAST_CELL_UP	GSE19888_ADENOSINE_A3R_INH_VS_ACT_IN_MAST_CELL_UP		158	0.308587	1.32641	0.101695	0.412336	1	3219	tags=30%, list=19%, signal=37%
GSE360_T_GONDII_VS_B_MALAYI_HIGH_DOSE_DC_DN	GSE360_T_GONDII_VS_B_MALAYI_HIGH_DOSE_DC_DN		174	0.298235	1.32607	0.104712	0.412556	1	5068	tags=38%, list=30%, signal=54%
GSE25123_CTRL_VS_IL4_STIM_PPARG_KO_MACROPHAGE_UP	GSE25123_CTRL_VS_IL4_STIM_PPARG_KO_MACROPHAGE_UP		149	0.288366	1.32599	0.079235	0.412165	1	4672	tags=39%, list=28%, signal=53%
GSE17721_CTRL_VS_PAM3CSK4_12H_BMDC_UP	GSE17721_CTRL_VS_PAM3CSK4_12H_BMDC_UP		176	0.291679	1.32594	0.0809524	0.411729	1	3127	tags=25%, list=19%, signal=30%
AKT_UP.V1_DN	AKT_UP.V1_DN		149	0.299132	1.32579	0.0726744	0.411493	1	4116	tags=34%, list=25%, signal=45%
GSE360_L_DONOVANI_VS_B_MALAYI_HIGH_DOSE_MAC_DN	GSE360_L_DONOVANI_VS_B_MALAYI_HIGH_DOSE_MAC_DN		179	0.329269	1.32571	0.1373	0.411158	1	4602	tags=41%, list=27%, signal=56%
KEGG_GLYCINE_SERINE_AND_THREONINE_METABOLISM	KEGG_GLYCINE_SERINE_AND_THREONINE_METABOLISM		24	0.42007	1.32558	0.156334	0.41092	1	5439	tags=46%, list=32%, signal=68%
GSE29618_PRE_VS_DAY7_POST_LAIV_FLU_VACCINE_BCELL_UP	GSE29618_PRE_VS_DAY7_POST_LAIV_FLU_VACCINE_BCELL_UP		169	0.292413	1.32552	0.0636605	0.410494	1	2876	tags=27%, list=17%, signal=33%
GSE17721_CTRL_VS_PAM3CSK4_24H_BMDC_DN	GSE17721_CTRL_VS_PAM3CSK4_24H_BMDC_DN		166	0.322971	1.32516	0.137592	0.410685	1	3329	tags=34%, list=20%, signal=42%
GSE13547_CTRL_VS_ANTI_IGM_STIM_BCELL_12H_DN	GSE13547_CTRL_VS_ANTI_IGM_STIM_BCELL_12H_DN		153	0.335545	1.32482	0.148515	0.410876	1	4442	tags=41%, list=27%, signal=56%
KEGG_RNA_DEGRADATION	KEGG_RNA_DEGRADATION		55	0.403876	1.32439	0.174393	0.411328	1	4592	tags=47%, list=27%, signal=65%
GSE22935_WT_VS_MYD88_KO_MACROPHAGE_24H_MBOVIS_BCG_STIM_DN	GSE22935_WT_VS_MYD88_KO_MACROPHAGE_24H_MBOVIS_BCG_STIM_DN		174	0.295227	1.3243	0.0712468	0.411002	1	4653	tags=41%, list=28%, signal=56%
GSE4142_PLASMA_CELL_VS_GC_BCELL_DN	GSE4142_PLASMA_CELL_VS_GC_BCELL_DN		159	0.314157	1.32423	0.117225	0.410622	1	3243	tags=30%, list=19%, signal=37%
GSE27786_LSK_VS_MONO_MAC_UP	GSE27786_LSK_VS_MONO_MAC_UP		170	0.320856	1.32419	0.13285	0.410192	1	5576	tags=44%, list=33%, signal=65%
GSE21546_ELK1_KO_VS_SAP1A_KO_AND_ELK1_KO_ANTI_CD3_STIM_DP_THYMOCYTES_UP	GSE21546_ELK1_KO_VS_SAP1A_KO_AND_ELK1_KO_ANTI_CD3_STIM_DP_THYMOCYTES_UP		168	0.2964	1.32405	0.0777202	0.409954	1	4566	tags=41%, list=27%, signal=56%
GSE17721_CTRL_VS_LPS_0.5H_BMDC_DN	GSE17721_CTRL_VS_LPS_0.5H_BMDC_DN		154	0.284218	1.32403	0.0819209	0.409475	1	2646	tags=27%, list=16%, signal=31%
GSE3691_IFN_PRODUCING_KILLER_DC_VS_CONVENTIONAL_DC_SPLEEN_UP	GSE3691_IFN_PRODUCING_KILLER_DC_VS_CONVENTIONAL_DC_SPLEEN_UP		169	0.279588	1.32395	0.0871795	0.409122	1	3900	tags=30%, list=23%, signal=39%
GSE15930_STIM_VS_STIM_AND_IL12_24H_CD8_T_CELL_UP	GSE15930_STIM_VS_STIM_AND_IL12_24H_CD8_T_CELL_UP		158	0.302835	1.32375	0.107317	0.409043	1	3319	tags=30%, list=20%, signal=38%
GSE17721_LPS_VS_POLYIC_12H_BMDC_DN	GSE17721_LPS_VS_POLYIC_12H_BMDC_DN		166	0.29255	1.32337	0.0773196	0.409386	1	4871	tags=37%, list=29%, signal=52%
GSE27786_LSK_VS_NKTCELL_DN	GSE27786_LSK_VS_NKTCELL_DN		155	0.282982	1.32285	0.0691489	0.409937	1	3949	tags=33%, list=24%, signal=43%
GSE25846_IL10_POS_VS_NEG_CD8_TCELL_DAY7_POST_CORONAVIRUS_BRAIN_DN	GSE25846_IL10_POS_VS_NEG_CD8_TCELL_DAY7_POST_CORONAVIRUS_BRAIN_DN		165	0.284515	1.32264	0.0938338	0.409919	1	3037	tags=27%, list=18%, signal=33%
GSE360_DC_VS_MAC_B_MALAYI_LOW_DOSE_UP	GSE360_DC_VS_MAC_B_MALAYI_LOW_DOSE_UP		171	0.305625	1.32237	0.0956938	0.409944	1	4634	tags=38%, list=28%, signal=52%
GSE2585_AIRE_KO_VS_WT_CD80_HIGH_MTEC_UP	GSE2585_AIRE_KO_VS_WT_CD80_HIGH_MTEC_UP		171	0.294801	1.32072	0.103865	0.412936	1	3216	tags=27%, list=19%, signal=33%
GSE22886_NEUTROPHIL_VS_MONOCYTE_DN	GSE22886_NEUTROPHIL_VS_MONOCYTE_DN		186	0.368771	1.32064	0.191721	0.412564	1	3962	tags=38%, list=24%, signal=49%
GSE9006_TYPE_1_DIABETES_AT_DX_VS_1MONTH_POST_DX_PBMC_DN	GSE9006_TYPE_1_DIABETES_AT_DX_VS_1MONTH_POST_DX_PBMC_DN		161	0.284775	1.32059	0.0906516	0.41213	1	4484	tags=34%, list=27%, signal=46%
GSE360_L_DONOVANI_VS_M_TUBERCULOSIS_MAC_UP	GSE360_L_DONOVANI_VS_M_TUBERCULOSIS_MAC_UP		168	0.269339	1.32047	0.0600601	0.411853	1	4106	tags=34%, list=24%, signal=44%
GSE21927_BALBC_VS_C57BL6_MONOCYTE_TUMOR_UP	GSE21927_BALBC_VS_C57BL6_MONOCYTE_TUMOR_UP		184	0.401973	1.31951	0.208154	0.413416	1	4550	tags=46%, list=27%, signal=63%
GSE43260_BTLA_POS_VS_NEG_INTRATUMORAL_CD8_TCELL_UP	GSE43260_BTLA_POS_VS_NEG_INTRATUMORAL_CD8_TCELL_UP		187	0.338413	1.31923	0.154709	0.413506	1	5047	tags=43%, list=30%, signal=61%
GSE17721_0.5H_VS_8H_GARDIQUIMOD_BMDC_UP	GSE17721_0.5H_VS_8H_GARDIQUIMOD_BMDC_UP		169	0.336453	1.31915	0.125581	0.413126	1	4247	tags=41%, list=25%, signal=55%
GSE5503_LIVER_DC_VS_SPLEEN_DC_ACTIVATED_ALLOGENIC_TCELL_DN	GSE5503_LIVER_DC_VS_SPLEEN_DC_ACTIVATED_ALLOGENIC_TCELL_DN		172	0.277952	1.31913	0.075067	0.41265	1	5182	tags=42%, list=31%, signal=60%
GSE20152_SPHK1_KO_VS_HTNFA_OVEREXPRESS_ANKLE_DN	GSE20152_SPHK1_KO_VS_HTNFA_OVEREXPRESS_ANKLE_DN		160	0.30656	1.31871	0.131765	0.413003	1	3683	tags=34%, list=22%, signal=43%
GSE17721_CTRL_VS_GARDIQUIMOD_4H_BMDC_UP	GSE17721_CTRL_VS_GARDIQUIMOD_4H_BMDC_UP		172	0.281053	1.31846	0.0717822	0.41301	1	3581	tags=28%, list=21%, signal=35%
GSE8621_UNSTIM_VS_LPS_PRIMED_UNSTIM_MACROPHAGE_UP	GSE8621_UNSTIM_VS_LPS_PRIMED_UNSTIM_MACROPHAGE_UP		160	0.271941	1.31796	0.0625	0.413551	1	3415	tags=28%, list=20%, signal=35%
GSE13306_TREG_VS_TCONV_LAMINA_PROPRIA_UP	GSE13306_TREG_VS_TCONV_LAMINA_PROPRIA_UP		171	0.275431	1.31774	0.0476191	0.413484	1	2305	tags=23%, list=14%, signal=26%
GSE17721_0.5H_VS_4H_PAM3CSK4_BMDC_UP	GSE17721_0.5H_VS_4H_PAM3CSK4_BMDC_UP		175	0.297071	1.31725	0.105882	0.414024	1	4566	tags=41%, list=27%, signal=55%
GSE1432_CTRL_VS_IFNG_1H_MICROGLIA_UP	GSE1432_CTRL_VS_IFNG_1H_MICROGLIA_UP		154	0.315894	1.31716	0.11655	0.413738	1	3065	tags=27%, list=18%, signal=33%
GSE17186_BLOOD_VS_CORD_BLOOD_CD21LOW_TRANSITIONAL_BCELL_DN	GSE17186_BLOOD_VS_CORD_BLOOD_CD21LOW_TRANSITIONAL_BCELL_DN		179	0.281135	1.31705	0.0755208	0.413421	1	2834	tags=23%, list=17%, signal=28%
GSE46606_UNSTIM_VS_CD40L_IL2_IL5_3DAY_STIMULATED_IRF4MID_SORTED_BCELL_UP	GSE46606_UNSTIM_VS_CD40L_IL2_IL5_3DAY_STIMULATED_IRF4MID_SORTED_BCELL_UP		180	0.276352	1.31644	0.0776471	0.414239	1	3908	tags=32%, list=23%, signal=41%
GSE18791_CTRL_VS_NEWCASTLE_VIRUS_DC_14H_UP	GSE18791_CTRL_VS_NEWCASTLE_VIRUS_DC_14H_UP		178	0.311602	1.31617	0.127139	0.414321	1	4960	tags=40%, list=30%, signal=57%
GSE17721_POLYIC_VS_GARDIQUIMOD_0.5H_BMDC_DN	GSE17721_POLYIC_VS_GARDIQUIMOD_0.5H_BMDC_DN		161	0.280298	1.3159	0.0861244	0.414364	1	4916	tags=40%, list=29%, signal=57%
GSE13887_RESTING_VS_NO_TREATED_CD4_TCELL_DN	GSE13887_RESTING_VS_NO_TREATED_CD4_TCELL_DN		84	0.326277	1.31448	0.166253	0.41697	1	2859	tags=30%, list=17%, signal=36%
GSE5503_PLN_DC_VS_SPLEEN_DC_ACTIVATED_ALLOGENIC_TCELL_DN	GSE5503_PLN_DC_VS_SPLEEN_DC_ACTIVATED_ALLOGENIC_TCELL_DN		177	0.285362	1.31432	0.0806846	0.416783	1	3133	tags=27%, list=19%, signal=33%
GSE22103_UNSTIM_VS_GMCSF_AND_IFNG_STIM_NEUTROPHIL_DN	GSE22103_UNSTIM_VS_GMCSF_AND_IFNG_STIM_NEUTROPHIL_DN		162	0.325273	1.31422	0.138614	0.41649	1	4179	tags=40%, list=25%, signal=53%
GSE3982_BASOPHIL_VS_CENT_MEMORY_CD4_TCELL_DN	GSE3982_BASOPHIL_VS_CENT_MEMORY_CD4_TCELL_DN		170	0.265059	1.31369	0.0351906	0.417118	1	4379	tags=32%, list=26%, signal=43%
GSE17721_CTRL_VS_POLYIC_2H_BMDC_UP	GSE17721_CTRL_VS_POLYIC_2H_BMDC_UP		159	0.298152	1.31328	0.105134	0.41755	1	3006	tags=27%, list=18%, signal=33%
GSE8621_UNSTIM_VS_LPS_STIM_MACROPHAGE_UP	GSE8621_UNSTIM_VS_LPS_STIM_MACROPHAGE_UP		166	0.268846	1.31324	0.0693642	0.41713	1	3808	tags=29%, list=23%, signal=37%
REACTOME_NEGATIVE_REGULATION_OF_FGFR_SIGNALING	REACTOME_NEGATIVE_REGULATION_OF_FGFR_SIGNALING		27	0.37257	1.31292	0.0959752	0.417268	1	3912	tags=44%, list=23%, signal=58%
GSE17721_POLYIC_VS_PAM3CSK4_24H_BMDC_DN	GSE17721_POLYIC_VS_PAM3CSK4_24H_BMDC_DN		167	0.329921	1.31279	0.162353	0.417041	1	5169	tags=44%, list=31%, signal=63%
GSE14769_20MIN_VS_360MIN_LPS_BMDM_UP	GSE14769_20MIN_VS_360MIN_LPS_BMDM_UP		173	0.301348	1.31241	0.108696	0.417367	1	4616	tags=36%, list=28%, signal=50%
REACTOME_MEMBRANE_TRAFFICKING	REACTOME_MEMBRANE_TRAFFICKING		113	0.352768	1.31239	0.153675	0.416882	1	5328	tags=48%, list=32%, signal=70%
REACTOME_METABOLISM_OF_AMINO_ACIDS_AND_DERIVATIVES	REACTOME_METABOLISM_OF_AMINO_ACIDS_AND_DERIVATIVES		159	0.347625	1.31209	0.170543	0.416946	1	3986	tags=36%, list=24%, signal=47%
GSE29618_PRE_VS_DAY7_FLU_VACCINE_BCELL_DN	GSE29618_PRE_VS_DAY7_FLU_VACCINE_BCELL_DN		158	0.29529	1.31194	0.100985	0.416762	1	2956	tags=28%, list=18%, signal=33%
GSE20754_WT_VS_TCF1_KO_MEMORY_CD8_TCELL_UP	GSE20754_WT_VS_TCF1_KO_MEMORY_CD8_TCELL_UP		169	0.296892	1.31161	0.106494	0.416967	1	3782	tags=34%, list=23%, signal=43%
GSE17721_CTRL_VS_LPS_24H_BMDC_DN	GSE17721_CTRL_VS_LPS_24H_BMDC_DN		178	0.314338	1.31137	0.144186	0.41693	1	4164	tags=35%, list=25%, signal=46%
REACTOME_METABOLISM_OF_VITAMINS_AND_COFACTORS	REACTOME_METABOLISM_OF_VITAMINS_AND_COFACTORS		44	0.367329	1.31066	0.1325	0.417927	1	5917	tags=55%, list=35%, signal=84%
GSE13522_CTRL_VS_T_CRUZI_Y_STRAIN_INF_SKIN_IFNG_KO_UP	GSE13522_CTRL_VS_T_CRUZI_Y_STRAIN_INF_SKIN_IFNG_KO_UP		136	0.312663	1.31058	0.126521	0.417553	1	5083	tags=39%, list=30%, signal=55%
GSE29164_DAY3_VS_DAY7_UNTREATED_MELANOMA_DN	GSE29164_DAY3_VS_DAY7_UNTREATED_MELANOMA_DN		177	0.288653	1.31045	0.0861244	0.417321	1	4279	tags=36%, list=26%, signal=48%
GSE9037_CTRL_VS_LPS_4H_STIM_BMDM_UP	GSE9037_CTRL_VS_LPS_4H_STIM_BMDM_UP		175	0.298896	1.30957	0.0936073	0.418635	1	3764	tags=30%, list=22%, signal=38%
GSE14908_ATOPIC_VS_NONATOPIC_PATIENT_HDM_STIM_CD4_TCELL_DN	GSE14908_ATOPIC_VS_NONATOPIC_PATIENT_HDM_STIM_CD4_TCELL_DN		170	0.323869	1.30933	0.169336	0.41868	1	4750	tags=39%, list=28%, signal=54%
GSE3982_MAST_CELL_VS_CENT_MEMORY_CD4_TCELL_UP	GSE3982_MAST_CELL_VS_CENT_MEMORY_CD4_TCELL_UP		174	0.313484	1.30878	0.108312	0.419239	1	5129	tags=44%, list=31%, signal=63%
GSE27786_BCELL_VS_CD8_TCELL_UP	GSE27786_BCELL_VS_CD8_TCELL_UP		174	0.273636	1.30754	0.0802139	0.42145	1	3509	tags=30%, list=21%, signal=38%
GSE17721_LPS_VS_GARDIQUIMOD_4H_BMDC_DN	GSE17721_LPS_VS_GARDIQUIMOD_4H_BMDC_DN		170	0.308559	1.30726	0.122549	0.421564	1	4644	tags=39%, list=28%, signal=53%
GSE15930_STIM_VS_STIM_AND_IFNAB_48H_CD8_T_CELL_UP	GSE15930_STIM_VS_STIM_AND_IFNAB_48H_CD8_T_CELL_UP		170	0.310289	1.30718	0.141176	0.421213	1	4067	tags=36%, list=24%, signal=47%
GSE37416_CTRL_VS_3H_F_TULARENSIS_LVS_NEUTROPHIL_UP	GSE37416_CTRL_VS_3H_F_TULARENSIS_LVS_NEUTROPHIL_UP		170	0.285267	1.30718	0.0868486	0.420714	1	3843	tags=32%, list=23%, signal=42%
GSE7852_THYMUS_VS_FAT_TREG_UP	GSE7852_THYMUS_VS_FAT_TREG_UP		177	0.335714	1.30525	0.171021	0.424306	1	3917	tags=37%, list=23%, signal=47%
GSE43955_TGFB_IL6_VS_TGFB_IL6_IL23_TH17_ACT_CD4_TCELL_52H_UP	GSE43955_TGFB_IL6_VS_TGFB_IL6_IL23_TH17_ACT_CD4_TCELL_52H_UP		166	0.270824	1.30504	0.063253	0.424269	1	4613	tags=36%, list=28%, signal=49%
GSE15330_MEGAKARYOCYTE_ERYTHROID_PROGENITOR_VS_PRO_BCELL_UP	GSE15330_MEGAKARYOCYTE_ERYTHROID_PROGENITOR_VS_PRO_BCELL_UP		168	0.287426	1.30485	0.0987654	0.424126	1	4240	tags=35%, list=25%, signal=47%
GSE22432_UNTREATED_VS_TGFB1_TREATED_COMMON_DC_PROGENITOR_UP	GSE22432_UNTREATED_VS_TGFB1_TREATED_COMMON_DC_PROGENITOR_UP		169	0.278134	1.30457	0.0745501	0.424225	1	4566	tags=36%, list=27%, signal=48%
GSE17974_0H_VS_1H_IN_VITRO_ACT_CD4_TCELL_UP	GSE17974_0H_VS_1H_IN_VITRO_ACT_CD4_TCELL_UP		151	0.303885	1.30419	0.101896	0.424549	1	4176	tags=34%, list=25%, signal=45%
GSE17721_CPG_VS_GARDIQUIMOD_16H_BMDC_DN	GSE17721_CPG_VS_GARDIQUIMOD_16H_BMDC_DN		153	0.286259	1.30359	0.101266	0.425321	1	3454	tags=26%, list=21%, signal=33%
GSE37301_LYMPHOID_PRIMED_MPP_VS_PRO_BCELL_DN	GSE37301_LYMPHOID_PRIMED_MPP_VS_PRO_BCELL_DN		143	0.268676	1.3034	0.0612245	0.425276	1	4085	tags=36%, list=24%, signal=47%
GSE36826_NORMAL_VS_STAPH_AUREUS_INF_IL1R_KO_SKIN_UP	GSE36826_NORMAL_VS_STAPH_AUREUS_INF_IL1R_KO_SKIN_UP		186	0.291801	1.30335	0.103614	0.424856	1	4877	tags=40%, list=29%, signal=56%
GSE18893_TCONV_VS_TREG_2H_CULTURE_UP	GSE18893_TCONV_VS_TREG_2H_CULTURE_UP		173	0.278696	1.30311	0.0828729	0.424882	1	4535	tags=39%, list=27%, signal=53%
KEGG_PENTOSE_PHOSPHATE_PATHWAY	KEGG_PENTOSE_PHOSPHATE_PATHWAY		21	0.484513	1.30291	0.201342	0.424871	1	5744	tags=67%, list=34%, signal=101%
GSE34156_NOD2_LIGAND_VS_TLR1_TLR2_LIGAND_24H_TREATED_MONOCYTE_DN	GSE34156_NOD2_LIGAND_VS_TLR1_TLR2_LIGAND_24H_TREATED_MONOCYTE_DN		162	0.330818	1.30252	0.132812	0.425058	1	3826	tags=36%, list=23%, signal=46%
GSE36527_CD62L_HIGH_VS_CD62L_LOW_TREG_CD69_NEG_KLRG1_NEG_DN	GSE36527_CD62L_HIGH_VS_CD62L_LOW_TREG_CD69_NEG_KLRG1_NEG_DN		160	0.282748	1.30215	0.075419	0.425349	1	3703	tags=31%, list=22%, signal=39%
GSE27786_CD8_TCELL_VS_ERYTHROBLAST_UP	GSE27786_CD8_TCELL_VS_ERYTHROBLAST_UP		178	0.289891	1.30181	0.107399	0.42556	1	4048	tags=34%, list=24%, signal=44%
GSE27786_LSK_VS_NEUTROPHIL_UP	GSE27786_LSK_VS_NEUTROPHIL_UP		169	0.30185	1.30172	0.133017	0.425244	1	4593	tags=38%, list=27%, signal=52%
GSE41867_NAIVE_VS_DAY8_LCMV_CLONE13_EFFECTOR_CD8_TCELL_UP	GSE41867_NAIVE_VS_DAY8_LCMV_CLONE13_EFFECTOR_CD8_TCELL_UP		172	0.270471	1.30119	0.0801034	0.4259	1	2201	tags=24%, list=13%, signal=27%
GSE16385_UNTREATED_VS_12H_ROSIGLITAZONE_IL4_TREATED_MACROPHAGE_DN	GSE16385_UNTREATED_VS_12H_ROSIGLITAZONE_IL4_TREATED_MACROPHAGE_DN		151	0.314681	1.3007	0.144772	0.426444	1	2867	tags=32%, list=17%, signal=38%
GSE22886_NAIVE_TCELL_VS_NKCELL_UP	GSE22886_NAIVE_TCELL_VS_NKCELL_UP		170	0.312492	1.30029	0.16285	0.426846	1	3841	tags=39%, list=23%, signal=51%
GSE21033_CTRL_VS_POLYIC_STIM_DC_24H_DN	GSE21033_CTRL_VS_POLYIC_STIM_DC_24H_DN		130	0.337471	1.29998	0.167883	0.427019	1	3007	tags=34%, list=18%, signal=41%
GSE20484_MCSG_VS_CXCL4_MONOCYTE_DERIVED_MACROPHAGE_UP	GSE20484_MCSG_VS_CXCL4_MONOCYTE_DERIVED_MACROPHAGE_UP		158	0.314634	1.2999	0.143979	0.426679	1	3830	tags=32%, list=23%, signal=41%
GSE17974_CTRL_VS_ACT_IL4_AND_ANTI_IL12_2H_CD4_TCELL_UP	GSE17974_CTRL_VS_ACT_IL4_AND_ANTI_IL12_2H_CD4_TCELL_UP		158	0.275841	1.29938	0.0831169	0.427292	1	2763	tags=26%, list=16%, signal=31%
GSE22103_UNSTIM_VS_LPS_STIM_NEUTROPHIL_DN	GSE22103_UNSTIM_VS_LPS_STIM_NEUTROPHIL_DN		168	0.301322	1.29909	0.135211	0.427426	1	3682	tags=33%, list=22%, signal=42%
GSE19923_E2A_KO_VS_E2A_AND_HEB_KO_DP_THYMOCYTE_UP	GSE19923_E2A_KO_VS_E2A_AND_HEB_KO_DP_THYMOCYTE_UP		162	0.275705	1.29878	0.103093	0.427535	1	3671	tags=33%, list=22%, signal=41%
GSE22886_IGM_MEMORY_BCELL_VS_BLOOD_PLASMA_CELL_DN	GSE22886_IGM_MEMORY_BCELL_VS_BLOOD_PLASMA_CELL_DN		185	0.341371	1.29807	0.176211	0.428576	1	4445	tags=39%, list=27%, signal=52%
GSE25123_CTRL_VS_ROSIGLITAZONE_STIM_MACROPHAGE_DN	GSE25123_CTRL_VS_ROSIGLITAZONE_STIM_MACROPHAGE_DN		151	0.321636	1.29767	0.16545	0.428938	1	2764	tags=30%, list=16%, signal=36%
GSE15659_NAIVE_CD4_TCELL_VS_NONSUPPRESSIVE_TCELL_DN	GSE15659_NAIVE_CD4_TCELL_VS_NONSUPPRESSIVE_TCELL_DN		153	0.274396	1.2976	0.0839895	0.428605	1	4387	tags=38%, list=26%, signal=51%
REACTOME_DESTABILIZATION_OF_MRNA_BY_AUF1_HNRNP_D0	REACTOME_DESTABILIZATION_OF_MRNA_BY_AUF1_HNRNP_D0		49	0.501457	1.29739	0.265393	0.428566	1	3778	tags=49%, list=23%, signal=63%
GSE23398_WT_VS_IL2_KO_CD4_TCELL_SCURFY_MOUSE_UP	GSE23398_WT_VS_IL2_KO_CD4_TCELL_SCURFY_MOUSE_UP		173	0.288173	1.29738	0.109694	0.428075	1	4723	tags=40%, list=28%, signal=55%
REACTOME_REGULATORY_RNA_PATHWAYS	REACTOME_REGULATORY_RNA_PATHWAYS		20	0.419998	1.29703	0.188889	0.428382	1	2735	tags=40%, list=16%, signal=48%
GSE15930_STIM_VS_STIM_AND_TRICHOSTATINA_48H_CD8_T_CELL_UP	GSE15930_STIM_VS_STIM_AND_TRICHOSTATINA_48H_CD8_T_CELL_UP		182	0.28481	1.29669	0.103641	0.428606	1	3860	tags=31%, list=23%, signal=40%
GSE4142_PLASMA_CELL_VS_MEMORY_BCELL_DN	GSE4142_PLASMA_CELL_VS_MEMORY_BCELL_DN		158	0.31579	1.29661	0.161538	0.428266	1	4723	tags=39%, list=28%, signal=54%
KEGG_LYSOSOME	KEGG_LYSOSOME		112	0.372914	1.2966	0.193478	0.427777	1	4922	tags=45%, list=29%, signal=63%
GSE40666_WT_VS_STAT1_KO_CD8_TCELL_WITH_IFNA_STIM_90MIN_UP	GSE40666_WT_VS_STAT1_KO_CD8_TCELL_WITH_IFNA_STIM_90MIN_UP		160	0.281761	1.29602	0.109694	0.428596	1	4561	tags=40%, list=27%, signal=54%
GSE15735_CTRL_VS_HDAC_INHIBITOR_TREATED_CD4_TCELL_12H_UP	GSE15735_CTRL_VS_HDAC_INHIBITOR_TREATED_CD4_TCELL_12H_UP		164	0.283561	1.29566	0.106218	0.428888	1	4794	tags=39%, list=29%, signal=54%
GSE17721_LPS_VS_POLYIC_1H_BMDC_DN	GSE17721_LPS_VS_POLYIC_1H_BMDC_DN		173	0.268859	1.29499	0.0681818	0.429863	1	3448	tags=28%, list=21%, signal=35%
GSE18791_CTRL_VS_NEWCASTLE_VIRUS_DC_12H_UP	GSE18791_CTRL_VS_NEWCASTLE_VIRUS_DC_12H_UP		170	0.307459	1.29489	0.149038	0.429543	1	4838	tags=38%, list=29%, signal=53%
GSE9006_HEALTHY_VS_TYPE_1_DIABETES_PBMC_4MONTH_POST_DX_DN	GSE9006_HEALTHY_VS_TYPE_1_DIABETES_PBMC_4MONTH_POST_DX_DN		147	0.30105	1.29477	0.132275	0.429277	1	5161	tags=44%, list=31%, signal=63%
GSE17721_PAM3CSK4_VS_GADIQUIMOD_0.5H_BMDC_DN	GSE17721_PAM3CSK4_VS_GADIQUIMOD_0.5H_BMDC_DN		165	0.27388	1.29353	0.0968586	0.431519	1	2852	tags=23%, list=17%, signal=27%
GSE16385_MONOCYTE_VS_12H_IL4_TREATED_MACROPHAGE_DN	GSE16385_MONOCYTE_VS_12H_IL4_TREATED_MACROPHAGE_DN		175	0.353367	1.29339	0.168122	0.431312	1	4627	tags=37%, list=28%, signal=50%
GSE17721_POLYIC_VS_GARDIQUIMOD_4H_BMDC_UP	GSE17721_POLYIC_VS_GARDIQUIMOD_4H_BMDC_UP		165	0.27379	1.2924	0.075067	0.432965	1	3687	tags=30%, list=22%, signal=38%
GSE36476_YOUNG_VS_OLD_DONOR_MEMORY_CD4_TCELL_UP	GSE36476_YOUNG_VS_OLD_DONOR_MEMORY_CD4_TCELL_UP		147	0.284642	1.29226	0.0930233	0.432759	1	3752	tags=33%, list=22%, signal=43%
GSE2770_UNTREATED_VS_IL12_TREATED_ACT_CD4_TCELL_2H_DN	GSE2770_UNTREATED_VS_IL12_TREATED_ACT_CD4_TCELL_2H_DN		182	0.301444	1.29208	0.129496	0.432635	1	4735	tags=35%, list=28%, signal=48%
GSE44649_NAIVE_VS_ACTIVATED_CD8_TCELL_UP	GSE44649_NAIVE_VS_ACTIVATED_CD8_TCELL_UP		170	0.296486	1.29197	0.111386	0.432375	1	4893	tags=40%, list=29%, signal=56%
GSE25088_ROSIGLITAZONE_VS_IL4_AND_ROSIGLITAZONE_STIM_MACROPHAGE_DAY10_UP	GSE25088_ROSIGLITAZONE_VS_IL4_AND_ROSIGLITAZONE_STIM_MACROPHAGE_DAY10_UP		171	0.268231	1.29156	0.0860215	0.432749	1	5195	tags=40%, list=31%, signal=57%
GSE23308_CTRL_VS_CORTICOSTERONE_TREATED_MACROPHAGE_UP	GSE23308_CTRL_VS_CORTICOSTERONE_TREATED_MACROPHAGE_UP		155	0.299462	1.29129	0.115942	0.432784	1	3688	tags=30%, list=22%, signal=39%
GSE3039_CD4_TCELL_VS_ALPHAALPHA_CD8_TCELL_DN	GSE3039_CD4_TCELL_VS_ALPHAALPHA_CD8_TCELL_DN		154	0.307575	1.29123	0.159091	0.432398	1	4552	tags=44%, list=27%, signal=60%
GSE12392_CD8A_POS_VS_NEG_SPLEEN_IFNB_KO_DC_UP	GSE12392_CD8A_POS_VS_NEG_SPLEEN_IFNB_KO_DC_UP		183	0.299391	1.29107	0.124378	0.432243	1	5034	tags=43%, list=30%, signal=60%
GSE17721_POLYIC_VS_CPG_8H_BMDC_DN	GSE17721_POLYIC_VS_CPG_8H_BMDC_DN		176	0.330011	1.29071	0.163895	0.432563	1	3499	tags=34%, list=21%, signal=42%
GSE27786_NKTCELL_VS_ERYTHROBLAST_UP	GSE27786_NKTCELL_VS_ERYTHROBLAST_UP		184	0.272633	1.29004	0.091358	0.433539	1	3577	tags=29%, list=21%, signal=36%
GSE19401_UNSTIM_VS_RETINOIC_ACID_STIM_FOLLICULAR_DC_UP	GSE19401_UNSTIM_VS_RETINOIC_ACID_STIM_FOLLICULAR_DC_UP		172	0.338123	1.28948	0.164179	0.434304	1	3260	tags=32%, list=19%, signal=39%
REACTOME_DARPP_32_EVENTS	REACTOME_DARPP_32_EVENTS		22	0.432857	1.28914	0.17735	0.434562	1	2718	tags=41%, list=16%, signal=49%
GSE6092_UNSTIM_VS_IFNG_STIM_ENDOTHELIAL_CELL_UP	GSE6092_UNSTIM_VS_IFNG_STIM_ENDOTHELIAL_CELL_UP		186	0.305124	1.28895	0.152225	0.434505	1	4888	tags=40%, list=29%, signal=56%
GSE19888_ADENOSINE_A3R_ACT_VS_A3R_ACT_WITH_A3R_INH_PRETREATMENT_IN_MAST_CELL_UP	GSE19888_ADENOSINE_A3R_ACT_VS_A3R_ACT_WITH_A3R_INH_PRETREATMENT_IN_MAST_CELL_UP		166	0.364779	1.28869	0.212254	0.43459	1	2996	tags=30%, list=18%, signal=36%
GSE23505_UNTREATED_VS_4DAY_IL6_IL1_TGFB_TREATED_CD4_TCELL_DN	GSE23505_UNTREATED_VS_4DAY_IL6_IL1_TGFB_TREATED_CD4_TCELL_DN		175	0.270915	1.28774	0.0731071	0.436109	1	3972	tags=31%, list=24%, signal=41%
GSE17721_CPG_VS_GARDIQUIMOD_2H_BMDC_DN	GSE17721_CPG_VS_GARDIQUIMOD_2H_BMDC_DN		188	0.291231	1.28768	0.119159	0.435755	1	5058	tags=40%, list=30%, signal=56%
REACTOME_SPHINGOLIPID_DE_NOVO_BIOSYNTHESIS	REACTOME_SPHINGOLIPID_DE_NOVO_BIOSYNTHESIS		24	0.413639	1.28766	0.198218	0.435301	1	2575	tags=33%, list=15%, signal=39%
GSE6674_UNSTIM_VS_PL2_3_STIM_BCELL_UP	GSE6674_UNSTIM_VS_PL2_3_STIM_BCELL_UP		110	0.283228	1.2876	0.0980926	0.434945	1	3598	tags=27%, list=21%, signal=34%
GSE360_T_GONDII_VS_B_MALAYI_LOW_DOSE_MAC_DN	GSE360_T_GONDII_VS_B_MALAYI_LOW_DOSE_MAC_DN		174	0.285674	1.28699	0.114504	0.435796	1	4118	tags=32%, list=25%, signal=42%
GSE9878_CTRL_VS_EBF_TRANSDUCED_PAX5_KO_PRO_BCELL_UP	GSE9878_CTRL_VS_EBF_TRANSDUCED_PAX5_KO_PRO_BCELL_UP		159	0.280846	1.28667	0.0916442	0.435928	1	4583	tags=37%, list=27%, signal=51%
GSE10239_MEMORY_VS_DAY4.5_EFF_CD8_TCELL_UP	GSE10239_MEMORY_VS_DAY4.5_EFF_CD8_TCELL_UP		172	0.294002	1.28616	0.142518	0.436605	1	4418	tags=37%, list=26%, signal=49%
GSE24574_BCL6_LOW_TFH_VS_TCONV_CD4_TCELL_DN	GSE24574_BCL6_LOW_TFH_VS_TCONV_CD4_TCELL_DN		169	0.379991	1.28614	0.234136	0.436155	1	3795	tags=37%, list=23%, signal=48%
GSE20715_WT_VS_TLR4_KO_24H_OZONE_LUNG_UP	GSE20715_WT_VS_TLR4_KO_24H_OZONE_LUNG_UP		160	0.277059	1.28527	0.100543	0.43754	1	5072	tags=39%, list=30%, signal=56%
BMI1_DN_MEL18_DN.V1_DN	BMI1_DN_MEL18_DN.V1_DN		122	0.280166	1.28495	0.10274	0.437701	1	3437	tags=30%, list=21%, signal=37%
KEGG_GLYCOLYSIS_GLUCONEOGENESIS	KEGG_GLYCOLYSIS_GLUCONEOGENESIS		44	0.396357	1.28369	0.169533	0.439896	1	5226	tags=50%, list=31%, signal=72%
REACTOME_SCF_BETA_TRCP_MEDIATED_DEGRADATION_OF_EMI1	REACTOME_SCF_BETA_TRCP_MEDIATED_DEGRADATION_OF_EMI1		47	0.499328	1.28349	0.276231	0.439858	1	3778	tags=49%, list=23%, signal=63%
GSE339_CD4POS_VS_CD8POS_DC_DN	GSE339_CD4POS_VS_CD8POS_DC_DN		171	0.30449	1.28348	0.142857	0.439397	1	4461	tags=37%, list=27%, signal=50%
GSE2128_C57BL6_VS_NOD_CD4CD8_DP_THYMOCYTE_DN	GSE2128_C57BL6_VS_NOD_CD4CD8_DP_THYMOCYTE_DN		170	0.259092	1.28322	0.0723861	0.439444	1	2867	tags=25%, list=17%, signal=30%
GSE360_DC_VS_MAC_DN	GSE360_DC_VS_MAC_DN		168	0.290451	1.28296	0.114883	0.43951	1	2375	tags=23%, list=14%, signal=26%
GSE411_UNSTIM_VS_400MIN_IL6_STIM_MACROPHAGE_UP	GSE411_UNSTIM_VS_400MIN_IL6_STIM_MACROPHAGE_UP		162	0.278546	1.2828	0.113636	0.439398	1	4063	tags=33%, list=24%, signal=44%
GSE17974_1H_VS_72H_UNTREATED_IN_VITRO_CD4_TCELL_DN	GSE17974_1H_VS_72H_UNTREATED_IN_VITRO_CD4_TCELL_DN		174	0.34476	1.28192	0.218143	0.440699	1	4298	tags=40%, list=26%, signal=54%
REACTOME_AUTODEGRADATION_OF_CDH1_BY_CDH1_APC_C	REACTOME_AUTODEGRADATION_OF_CDH1_BY_CDH1_APC_C		55	0.484826	1.28191	0.244681	0.440214	1	3778	tags=47%, list=23%, signal=61%
GSE40274_IRF4_VS_FOXP3_AND_IRF4_TRANSDUCED_ACTIVATED_CD4_TCELL_UP	GSE40274_IRF4_VS_FOXP3_AND_IRF4_TRANSDUCED_ACTIVATED_CD4_TCELL_UP		166	0.309334	1.28113	0.159524	0.441601	1	5005	tags=42%, list=30%, signal=59%
GSE35543_IN_VIVO_NTREG_VS_CONVERTED_EX_ITREG_UP	GSE35543_IN_VIVO_NTREG_VS_CONVERTED_EX_ITREG_UP		138	0.33445	1.28101	0.2	0.441421	1	4710	tags=45%, list=28%, signal=62%
GSE15659_NAIVE_CD4_TCELL_VS_ACTIVATED_TREG_DN	GSE15659_NAIVE_CD4_TCELL_VS_ACTIVATED_TREG_DN		153	0.263916	1.28072	0.0852941	0.441528	1	4426	tags=40%, list=26%, signal=54%
GSE33513_TCF7_KO_VS_HET_EARLY_THYMIC_PROGENITOR_DN	GSE33513_TCF7_KO_VS_HET_EARLY_THYMIC_PROGENITOR_DN		162	0.272041	1.28059	0.0954907	0.441349	1	4053	tags=33%, list=24%, signal=43%
GSE11973_MIR223_KOVS_WT_BONE_MARROW_NEUTROPHIL_DN	GSE11973_MIR223_KOVS_WT_BONE_MARROW_NEUTROPHIL_DN		152	0.31635	1.28057	0.148741	0.440898	1	4913	tags=41%, list=29%, signal=57%
GSE16385_MONOCYTE_VS_12H_IFNG_TNF_TREATED_MACROPHAGE_UP	GSE16385_MONOCYTE_VS_12H_IFNG_TNF_TREATED_MACROPHAGE_UP		167	0.291596	1.28029	0.141119	0.441038	1	3068	tags=29%, list=18%, signal=36%
REACTOME_UNFOLDED_PROTEIN_RESPONSE	REACTOME_UNFOLDED_PROTEIN_RESPONSE		68	0.355947	1.28001	0.181406	0.441148	1	2186	tags=22%, list=13%, signal=25%
GSE22601_DOUBLE_NEGATIVE_VS_IMMATURE_CD4_SP_THYMOCYTE_UP	GSE22601_DOUBLE_NEGATIVE_VS_IMMATURE_CD4_SP_THYMOCYTE_UP		166	0.281945	1.28001	0.121065	0.440663	1	4621	tags=38%, list=28%, signal=52%
GSE19923_WT_VS_HEB_AND_E2A_KO_DP_THYMOCYTE_UP	GSE19923_WT_VS_HEB_AND_E2A_KO_DP_THYMOCYTE_UP		168	0.325741	1.27998	0.194064	0.440241	1	4876	tags=43%, list=29%, signal=60%
GSE17721_PAM3CSK4_VS_GADIQUIMOD_24H_BMDC_UP	GSE17721_PAM3CSK4_VS_GADIQUIMOD_24H_BMDC_UP		170	0.290109	1.27956	0.157754	0.440696	1	4133	tags=35%, list=25%, signal=46%
REACTOME_SYNTHESIS_OF_GLYCOSYLPHOSPHATIDYLINOSITOL_GPI	REACTOME_SYNTHESIS_OF_GLYCOSYLPHOSPHATIDYLINOSITOL_GPI		17	0.448744	1.2794	0.189956	0.440601	1	4752	tags=53%, list=28%, signal=74%
GSE360_DC_VS_MAC_M_TUBERCULOSIS_DN	GSE360_DC_VS_MAC_M_TUBERCULOSIS_DN		182	0.276702	1.27908	0.110526	0.440848	1	4405	tags=34%, list=26%, signal=46%
GSE46242_TH1_VS_ANERGIC_TH1_CD4_TCELL_WITH_EGR2_DELETED_DN	GSE46242_TH1_VS_ANERGIC_TH1_CD4_TCELL_WITH_EGR2_DELETED_DN		140	0.282322	1.27902	0.101449	0.440493	1	3113	tags=26%, list=19%, signal=31%
GSE17721_4_VS_24H_GARDIQUIMOD_BMDC_UP	GSE17721_4_VS_24H_GARDIQUIMOD_BMDC_UP		149	0.289603	1.27881	0.11399	0.44047	1	4405	tags=36%, list=26%, signal=49%
KEGG_BASE_EXCISION_REPAIR	KEGG_BASE_EXCISION_REPAIR		30	0.446734	1.27855	0.208421	0.44059	1	3500	tags=40%, list=21%, signal=50%
GSE26928_NAIVE_VS_CXCR5_POS_CD4_TCELL_UP	GSE26928_NAIVE_VS_CXCR5_POS_CD4_TCELL_UP		142	0.266261	1.27821	0.0659026	0.440815	1	2386	tags=23%, list=14%, signal=27%
GSE1460_CD4_THYMOCYTE_VS_NAIVE_CD4_TCELL_CORD_BLOOD_DN	GSE1460_CD4_THYMOCYTE_VS_NAIVE_CD4_TCELL_CORD_BLOOD_DN		150	0.272158	1.27795	0.0938416	0.440894	1	4019	tags=31%, list=24%, signal=40%
GSE18281_SUBCAPSULAR_VS_PERIMEDULLARY_CORTICAL_REGION_OF_THYMUS_UP	GSE18281_SUBCAPSULAR_VS_PERIMEDULLARY_CORTICAL_REGION_OF_THYMUS_UP		165	0.274573	1.27777	0.0930233	0.440781	1	4480	tags=37%, list=27%, signal=50%
GSE17721_CTRL_VS_LPS_6H_BMDC_UP	GSE17721_CTRL_VS_LPS_6H_BMDC_UP		178	0.272788	1.27756	0.100271	0.440708	1	6132	tags=51%, list=37%, signal=80%
GSE37533_UNTREATED_VS_PIOGLIZATONE_TREATED_CD4_TCELL_PPARG2_AND_FOXP3_TRASDUCED_DN	GSE37533_UNTREATED_VS_PIOGLIZATONE_TREATED_CD4_TCELL_PPARG2_AND_FOXP3_TRASDUCED_DN		149	0.281767	1.27755	0.12782	0.440251	1	4132	tags=32%, list=25%, signal=42%
GSE37416_12H_VS_24H_F_TULARENSIS_LVS_NEUTROPHIL_DN	GSE37416_12H_VS_24H_F_TULARENSIS_LVS_NEUTROPHIL_DN		171	0.281171	1.27665	0.106218	0.44186	1	4415	tags=37%, list=26%, signal=50%
GSE10239_NAIVE_VS_KLRG1INT_EFF_CD8_TCELL_UP	GSE10239_NAIVE_VS_KLRG1INT_EFF_CD8_TCELL_UP		170	0.272846	1.27627	0.113821	0.44223	1	3550	tags=30%, list=21%, signal=38%
GSE22886_CD8_VS_CD4_NAIVE_TCELL_UP	GSE22886_CD8_VS_CD4_NAIVE_TCELL_UP		180	0.317559	1.2762	0.168618	0.441893	1	4178	tags=38%, list=25%, signal=51%
REACTOME_GLUCAGON_SIGNALING_IN_METABOLIC_REGULATION	REACTOME_GLUCAGON_SIGNALING_IN_METABOLIC_REGULATION		27	0.373424	1.27581	0.162963	0.442262	1	2718	tags=26%, list=16%, signal=31%
GSE22886_DC_VS_MONOCYTE_UP	GSE22886_DC_VS_MONOCYTE_UP		171	0.294103	1.27566	0.12	0.442107	1	4305	tags=35%, list=26%, signal=46%
GSE18893_TCONV_VS_TREG_24H_TNF_STIM_UP	GSE18893_TCONV_VS_TREG_24H_TNF_STIM_UP		154	0.428796	1.27488	0.262366	0.443279	1	4838	tags=46%, list=29%, signal=64%
GSE7460_CTRL_VS_TGFB_TREATED_ACT_FOXP3_HET_TCONV_DN	GSE7460_CTRL_VS_TGFB_TREATED_ACT_FOXP3_HET_TCONV_DN		173	0.262479	1.27481	0.0997067	0.442977	1	3503	tags=28%, list=21%, signal=35%
GSE5542_IFNA_VS_IFNA_AND_IFNG_TREATED_EPITHELIAL_CELLS_24H_DN	GSE5542_IFNA_VS_IFNA_AND_IFNG_TREATED_EPITHELIAL_CELLS_24H_DN		138	0.289899	1.27477	0.120344	0.442565	1	4091	tags=34%, list=24%, signal=45%
GSE12839_CTRL_VS_IL12_TREATED_PBMC_UP	GSE12839_CTRL_VS_IL12_TREATED_PBMC_UP		125	0.30758	1.27379	0.148718	0.444308	1	4247	tags=34%, list=25%, signal=45%
GSE46606_DAY1_VS_DAY3_CD40L_IL2_IL5_STIMULATED_IRF4HIGH_BCELL_UP	GSE46606_DAY1_VS_DAY3_CD40L_IL2_IL5_STIMULATED_IRF4HIGH_BCELL_UP		179	0.293407	1.27365	0.164733	0.444105	1	3992	tags=34%, list=24%, signal=44%
GSE16450_CTRL_VS_IFNA_12H_STIM_IMMATURE_NEURON_CELL_LINE_DN	GSE16450_CTRL_VS_IFNA_12H_STIM_IMMATURE_NEURON_CELL_LINE_DN		127	0.290229	1.27351	0.10929	0.443925	1	4929	tags=38%, list=29%, signal=53%
GSE37533_PPARG2_FOXP3_VS_FOXP3_TRANSDUCED_CD4_TCELL_PIOGLITAZONE_TREATED_DN	GSE37533_PPARG2_FOXP3_VS_FOXP3_TRANSDUCED_CD4_TCELL_PIOGLITAZONE_TREATED_DN		174	0.265691	1.27249	0.0960452	0.445807	1	4143	tags=34%, list=25%, signal=45%
GSE22432_MULTIPOTENT_PROGENITOR_VS_PDC_DN	GSE22432_MULTIPOTENT_PROGENITOR_VS_PDC_DN		171	0.330698	1.27242	0.189931	0.445463	1	2282	tags=25%, list=14%, signal=29%
GSE360_CTRL_VS_M_TUBERCULOSIS_MAC_UP	GSE360_CTRL_VS_M_TUBERCULOSIS_MAC_UP		163	0.283658	1.27162	0.134474	0.446777	1	4517	tags=38%, list=27%, signal=52%
GSE21670_TGFB_VS_TGFB_AND_IL6_TREATED_CD4_TCELL_DN	GSE21670_TGFB_VS_TGFB_AND_IL6_TREATED_CD4_TCELL_DN		172	0.274815	1.271	0.0919811	0.447617	1	3308	tags=28%, list=20%, signal=34%
REACTOME_FRS2_MEDIATED_CASCADE	REACTOME_FRS2_MEDIATED_CASCADE		27	0.350868	1.27093	0.140575	0.447275	1	3912	tags=37%, list=23%, signal=48%
GSE40274_CTRL_VS_FOXP3_AND_PBX1_TRANSDUCED_ACTIVATED_CD4_TCELL_DN	GSE40274_CTRL_VS_FOXP3_AND_PBX1_TRANSDUCED_ACTIVATED_CD4_TCELL_DN		127	0.303957	1.27073	0.158854	0.447211	1	3790	tags=34%, list=23%, signal=43%
GSE1925_CTRL_VS_IFNG_PRIMED_MACROPHAGE_DN	GSE1925_CTRL_VS_IFNG_PRIMED_MACROPHAGE_DN		172	0.290472	1.27062	0.145933	0.44696	1	4191	tags=37%, list=25%, signal=48%
GSE3982_EOSINOPHIL_VS_CENT_MEMORY_CD4_TCELL_DN	GSE3982_EOSINOPHIL_VS_CENT_MEMORY_CD4_TCELL_DN		170	0.282541	1.27018	0.146766	0.447403	1	3712	tags=29%, list=22%, signal=37%
GSE5589_IL6_KO_VS_IL10_KO_LPS_STIM_MACROPHAGE_180MIN_DN	GSE5589_IL6_KO_VS_IL10_KO_LPS_STIM_MACROPHAGE_180MIN_DN		161	0.268961	1.27009	0.101156	0.447074	1	4610	tags=36%, list=28%, signal=49%
GSE21033_1H_VS_24H_POLYIC_STIM_DC_DN	GSE21033_1H_VS_24H_POLYIC_STIM_DC_DN		141	0.320807	1.26964	0.167453	0.447576	1	3424	tags=34%, list=20%, signal=42%
GSE5589_UNSTIM_VS_180MIN_LPS_AND_IL10_STIM_MACROPHAGE_UP	GSE5589_UNSTIM_VS_180MIN_LPS_AND_IL10_STIM_MACROPHAGE_UP		168	0.290149	1.26941	0.132883	0.447544	1	4906	tags=38%, list=29%, signal=52%
GSE17721_POLYIC_VS_CPG_24H_BMDC_DN	GSE17721_POLYIC_VS_CPG_24H_BMDC_DN		164	0.297784	1.26913	0.154229	0.447674	1	4114	tags=34%, list=25%, signal=45%
GSE2706_R848_VS_R848_AND_LPS_2H_STIM_DC_UP	GSE2706_R848_VS_R848_AND_LPS_2H_STIM_DC_UP		140	0.275334	1.26856	0.0734463	0.448413	1	1549	tags=17%, list=9%, signal=19%
GSE2770_UNTREATED_VS_IL4_TREATED_ACT_CD4_TCELL_48H_UP	GSE2770_UNTREATED_VS_IL4_TREATED_ACT_CD4_TCELL_48H_UP		173	0.274596	1.26854	0.102426	0.447962	1	4253	tags=33%, list=25%, signal=44%
GSE5589_WT_VS_IL6_KO_LPS_AND_IL10_STIM_MACROPHAGE_45MIN_DN	GSE5589_WT_VS_IL6_KO_LPS_AND_IL10_STIM_MACROPHAGE_45MIN_DN		169	0.271327	1.26826	0.110256	0.448107	1	2833	tags=24%, list=17%, signal=29%
GSE36888_UNTREATED_VS_IL2_TREATED_STAT5_AB_KNOCKIN_TCELL_6H_DN	GSE36888_UNTREATED_VS_IL2_TREATED_STAT5_AB_KNOCKIN_TCELL_6H_DN		181	0.346353	1.26816	0.212411	0.447872	1	6001	tags=54%, list=36%, signal=83%
REACTOME_VIF_MEDIATED_DEGRADATION_OF_APOBEC3G	REACTOME_VIF_MEDIATED_DEGRADATION_OF_APOBEC3G		46	0.499203	1.26788	0.298507	0.447993	1	3778	tags=50%, list=23%, signal=64%
REACTOME_APC_C_CDH1_MEDIATED_DEGRADATION_OF_CDC20_AND_OTHER_APC_C_CDH1_TARGETED_PROTEINS_IN_LATE_MITOSIS_EARLY_G1	REACTOME_APC_C_CDH1_MEDIATED_DEGRADATION_OF_CDC20_AND_OTHER_APC_C_CDH1_TARGETED_PROTEINS_IN_LATE_MITOSIS_EARLY_G1		58	0.471499	1.26784	0.253731	0.447629	1	3778	tags=45%, list=23%, signal=58%
GSE34515_CD16_NEG_VS_POS_MONOCYTE_DN	GSE34515_CD16_NEG_VS_POS_MONOCYTE_DN		173	0.301346	1.26668	0.171795	0.449733	1	2695	tags=25%, list=16%, signal=29%
GSE42088_2H_VS_24H_LEISHMANIA_INF_DC_DN	GSE42088_2H_VS_24H_LEISHMANIA_INF_DC_DN		152	0.275287	1.26647	0.111111	0.449747	1	5450	tags=44%, list=33%, signal=65%
GSE29618_PRE_VS_DAY7_POST_LAIV_FLU_VACCINE_MDC_DN	GSE29618_PRE_VS_DAY7_POST_LAIV_FLU_VACCINE_MDC_DN		147	0.264128	1.26599	0.0740741	0.450317	1	3302	tags=26%, list=20%, signal=32%
GSE21927_SPLEEN_VS_BONE_MARROW_MONOCYTE_BALBC_DN	GSE21927_SPLEEN_VS_BONE_MARROW_MONOCYTE_BALBC_DN		151	0.267039	1.26592	0.0887097	0.449988	1	3010	tags=27%, list=18%, signal=33%
GSE7568_IL4_TGFB_DEXAMETHASONE_VS_IL4_TGFB_TREATED_MACROPHAGE_UP	GSE7568_IL4_TGFB_DEXAMETHASONE_VS_IL4_TGFB_TREATED_MACROPHAGE_UP		157	0.344915	1.26498	0.22293	0.451585	1	4588	tags=39%, list=27%, signal=53%
ESC_J1_UP_EARLY.V1_UP	ESC_J1_UP_EARLY.V1_UP		135	0.266582	1.26483	0.0876133	0.451446	1	4607	tags=36%, list=27%, signal=49%
REACTOME_APC_C_CDC20_MEDIATED_DEGRADATION_OF_MITOTIC_PROTEINS	REACTOME_APC_C_CDC20_MEDIATED_DEGRADATION_OF_MITOTIC_PROTEINS		59	0.473	1.26476	0.275789	0.451136	1	3778	tags=44%, list=23%, signal=57%
GSE6674_ANTI_IGM_VS_ANTI_IGM_AND_CPG_STIM_BCELL_DN	GSE6674_ANTI_IGM_VS_ANTI_IGM_AND_CPG_STIM_BCELL_DN		178	0.341645	1.26446	0.223451	0.451324	1	4747	tags=39%, list=28%, signal=54%
GSE3720_VD1_VS_VD2_GAMMADELTA_TCELL_WITH_LPS_STIM_DN	GSE3720_VD1_VS_VD2_GAMMADELTA_TCELL_WITH_LPS_STIM_DN		167	0.267188	1.26424	0.103896	0.451343	1	3486	tags=30%, list=21%, signal=37%
GSE17721_POLYIC_VS_PAM3CSK4_24H_BMDC_UP	GSE17721_POLYIC_VS_PAM3CSK4_24H_BMDC_UP		163	0.266216	1.26377	0.0957179	0.451858	1	4339	tags=33%, list=26%, signal=44%
GSE15930_NAIVE_VS_72H_IN_VITRO_STIM_CD8_TCELL_UP	GSE15930_NAIVE_VS_72H_IN_VITRO_STIM_CD8_TCELL_UP		160	0.262615	1.26356	0.0941558	0.451874	1	3629	tags=25%, list=22%, signal=32%
GSE9988_LPS_VS_CTRL_TREATED_MONOCYTE_DN	GSE9988_LPS_VS_CTRL_TREATED_MONOCYTE_DN		178	0.317498	1.2635	0.176596	0.45154	1	3724	tags=33%, list=22%, signal=42%
GSE360_CTRL_VS_L_MAJOR_DC_UP	GSE360_CTRL_VS_L_MAJOR_DC_UP		168	0.261373	1.26299	0.0857909	0.452158	1	3657	tags=30%, list=22%, signal=38%
REACTOME_GLUCOSE_METABOLISM	REACTOME_GLUCOSE_METABOLISM		51	0.381385	1.26293	0.206235	0.45184	1	3167	tags=31%, list=19%, signal=39%
GSE17721_POLYIC_VS_GARDIQUIMOD_6H_BMDC_DN	GSE17721_POLYIC_VS_GARDIQUIMOD_6H_BMDC_DN		172	0.313575	1.26282	0.189066	0.451607	1	4246	tags=35%, list=25%, signal=47%
GSE5099_MONOCYTE_VS_CLASSICAL_M1_MACROPHAGE_DN	GSE5099_MONOCYTE_VS_CLASSICAL_M1_MACROPHAGE_DN		172	0.293284	1.2621	0.142857	0.452712	1	5324	tags=43%, list=32%, signal=62%
GSE6674_CPG_VS_CPG_AND_ANTI_IGM_STIM_BCELL_UP	GSE6674_CPG_VS_CPG_AND_ANTI_IGM_STIM_BCELL_UP		165	0.303188	1.26151	0.188095	0.453586	1	4150	tags=33%, list=25%, signal=43%
REACTOME_REGULATION_OF_APOPTOSIS	REACTOME_REGULATION_OF_APOPTOSIS		53	0.451695	1.26119	0.277293	0.453788	1	3778	tags=45%, list=23%, signal=58%
GSE15330_HSC_VS_GRANULOCYTE_MONOCYTE_PROGENITOR_DN	GSE15330_HSC_VS_GRANULOCYTE_MONOCYTE_PROGENITOR_DN		168	0.267114	1.26115	0.0997305	0.453415	1	5135	tags=42%, list=31%, signal=59%
GSE17721_CTRL_VS_LPS_12H_BMDC_UP	GSE17721_CTRL_VS_LPS_12H_BMDC_UP		164	0.279458	1.26086	0.135135	0.453551	1	3233	tags=27%, list=19%, signal=34%
REACTOME_CYCLIN_E_ASSOCIATED_EVENTS_DURING_G1_S_TRANSITION_	REACTOME_CYCLIN_E_ASSOCIATED_EVENTS_DURING_G1_S_TRANSITION_		60	0.461453	1.26059	0.268085	0.453697	1	4042	tags=45%, list=24%, signal=59%
GSE20366_EX_VIVO_VS_HOMEOSTATIC_CONVERSION_NAIVE_CD4_TCELL_DN	GSE20366_EX_VIVO_VS_HOMEOSTATIC_CONVERSION_NAIVE_CD4_TCELL_DN		151	0.265659	1.26028	0.0974843	0.453862	1	3437	tags=29%, list=21%, signal=36%
GSE41867_NAIVE_VS_DAY15_LCMV_EFFECTOR_CD8_TCELL_UP	GSE41867_NAIVE_VS_DAY15_LCMV_EFFECTOR_CD8_TCELL_UP		175	0.339293	1.25965	0.213636	0.454817	1	4745	tags=40%, list=28%, signal=55%
GSE25123_CTRL_VS_IL4_AND_ROSIGLITAZONE_STIM_MACROPHAGE_DN	GSE25123_CTRL_VS_IL4_AND_ROSIGLITAZONE_STIM_MACROPHAGE_DN		145	0.289154	1.25954	0.153179	0.454564	1	3095	tags=31%, list=18%, signal=38%
GSE22886_NAIVE_CD8_TCELL_VS_NEUTROPHIL_UP	GSE22886_NAIVE_CD8_TCELL_VS_NEUTROPHIL_UP		182	0.286669	1.25943	0.160194	0.454324	1	4614	tags=42%, list=28%, signal=57%
GSE557_WT_VS_CIITA_KO_DC_UP	GSE557_WT_VS_CIITA_KO_DC_UP		172	0.27965	1.25938	0.111111	0.454	1	4274	tags=34%, list=25%, signal=46%
GSE8685_IL2_ACT_IL2_STARVED_VS_IL15_ACT_IL2_STARVED_CD4_TCELL_DN	GSE8685_IL2_ACT_IL2_STARVED_VS_IL15_ACT_IL2_STARVED_CD4_TCELL_DN		173	0.297991	1.25919	0.166667	0.45395	1	4246	tags=37%, list=25%, signal=49%
GSE7764_IL15_TREATED_VS_CTRL_NK_CELL_24H_UP	GSE7764_IL15_TREATED_VS_CTRL_NK_CELL_24H_UP		150	0.347817	1.2581	0.219089	0.455836	1	4534	tags=38%, list=27%, signal=52%
GSE2770_IL12_VS_IL4_TREATED_ACT_CD4_TCELL_6H_UP	GSE2770_IL12_VS_IL4_TREATED_ACT_CD4_TCELL_6H_UP		153	0.26576	1.25803	0.0791789	0.455516	1	3707	tags=26%, list=22%, signal=33%
GSE41176_UNSTIM_VS_ANTI_IGM_STIM_BCELL_6H_UP	GSE41176_UNSTIM_VS_ANTI_IGM_STIM_BCELL_6H_UP		178	0.282537	1.25715	0.118227	0.457062	1	5252	tags=45%, list=31%, signal=65%
GSE12198_CTRL_VS_HIGH_IL2_STIM_NK_CELL_DN	GSE12198_CTRL_VS_HIGH_IL2_STIM_NK_CELL_DN		163	0.282231	1.25711	0.139423	0.456695	1	4053	tags=31%, list=24%, signal=41%
GSE27786_CD4_TCELL_VS_NEUTROPHIL_DN	GSE27786_CD4_TCELL_VS_NEUTROPHIL_DN		155	0.252287	1.25708	0.0726073	0.456284	1	4067	tags=31%, list=24%, signal=41%
GSE37534_GW1929_VS_ROSIGLITAZONE_TREATED_CD4_TCELL_PPARG1_FOXP3_TRANSDUCED_DN	GSE37534_GW1929_VS_ROSIGLITAZONE_TREATED_CD4_TCELL_PPARG1_FOXP3_TRANSDUCED_DN		151	0.268944	1.25691	0.133172	0.456212	1	3127	tags=25%, list=19%, signal=30%
GSE20715_WT_VS_TLR4_KO_LUNG_UP	GSE20715_WT_VS_TLR4_KO_LUNG_UP		166	0.307707	1.2563	0.18136	0.457144	1	4739	tags=39%, list=28%, signal=53%
GSE17974_CTRL_VS_ACT_IL4_AND_ANTI_IL12_24H_CD4_TCELL_DN	GSE17974_CTRL_VS_ACT_IL4_AND_ANTI_IL12_24H_CD4_TCELL_DN		167	0.383243	1.25624	0.253394	0.456815	1	4937	tags=48%, list=29%, signal=67%
GSE22919_RESTING_VS_IL2_IL12_IL15_STIM_NK_CELL_UP	GSE22919_RESTING_VS_IL2_IL12_IL15_STIM_NK_CELL_UP		175	0.327096	1.25622	0.218415	0.456379	1	5292	tags=45%, list=32%, signal=64%
GSE22886_NAIVE_BCELL_VS_DC_DN	GSE22886_NAIVE_BCELL_VS_DC_DN		184	0.317875	1.25616	0.199546	0.456052	1	4240	tags=34%, list=25%, signal=45%
GSE6259_FLT3L_INDUCED_33D1_POS_DC_VS_CD8_TCELL_UP	GSE6259_FLT3L_INDUCED_33D1_POS_DC_VS_CD8_TCELL_UP		122	0.285963	1.25584	0.117318	0.456296	1	3487	tags=26%, list=21%, signal=33%
GSE37416_0H_VS_48H_F_TULARENSIS_LVS_NEUTROPHIL_DN	GSE37416_0H_VS_48H_F_TULARENSIS_LVS_NEUTROPHIL_DN		166	0.2758	1.25527	0.132992	0.457042	1	4211	tags=34%, list=25%, signal=45%
GSE7831_UNSTIM_VS_CPG_STIM_PDC_4H_DN	GSE7831_UNSTIM_VS_CPG_STIM_PDC_4H_DN		174	0.270259	1.25473	0.134715	0.457874	1	5446	tags=40%, list=32%, signal=59%
GSE17721_POLYIC_VS_GARDIQUIMOD_8H_BMDC_DN	GSE17721_POLYIC_VS_GARDIQUIMOD_8H_BMDC_DN		167	0.306534	1.2546	0.189696	0.457653	1	4135	tags=32%, list=25%, signal=42%
GSE43955_1H_VS_10H_ACT_CD4_TCELL_UP	GSE43955_1H_VS_10H_ACT_CD4_TCELL_UP		176	0.293848	1.25457	0.160194	0.457264	1	5188	tags=42%, list=31%, signal=60%
GSE360_CTRL_VS_B_MALAYI_LOW_DOSE_MAC_UP	GSE360_CTRL_VS_B_MALAYI_LOW_DOSE_MAC_UP		176	0.270017	1.25363	0.090411	0.458892	1	4478	tags=34%, list=27%, signal=46%
GSE2770_IL12_AND_TGFB_ACT_VS_ACT_CD4_TCELL_48H_UP	GSE2770_IL12_AND_TGFB_ACT_VS_ACT_CD4_TCELL_48H_UP		170	0.274589	1.25333	0.105121	0.45912	1	2915	tags=24%, list=17%, signal=29%
GSE38304_MYC_NEG_VS_POS_GC_BCELL_DN	GSE38304_MYC_NEG_VS_POS_GC_BCELL_DN		172	0.27927	1.25325	0.135897	0.458817	1	3284	tags=30%, list=20%, signal=36%
REACTOME_PROTEIN_FOLDING	REACTOME_PROTEIN_FOLDING		47	0.380038	1.25301	0.21286	0.45886	1	4897	tags=45%, list=29%, signal=63%
GSE17974_2.5H_VS_72H_IL4_AND_ANTI_IL12_ACT_CD4_TCELL_DN	GSE17974_2.5H_VS_72H_IL4_AND_ANTI_IL12_ACT_CD4_TCELL_DN		164	0.319911	1.25246	0.201814	0.459649	1	4301	tags=37%, list=26%, signal=49%
GSE17721_LPS_VS_CPG_0.5H_BMDC_UP	GSE17721_LPS_VS_CPG_0.5H_BMDC_UP		167	0.276713	1.2524	0.136126	0.459309	1	3935	tags=32%, list=23%, signal=41%
GSE5542_UNTREATED_VS_IFNA_AND_IFNG_TREATED_EPITHELIAL_CELLS_24H_UP	GSE5542_UNTREATED_VS_IFNA_AND_IFNG_TREATED_EPITHELIAL_CELLS_24H_UP		173	0.279193	1.25239	0.132992	0.45885	1	4338	tags=36%, list=26%, signal=48%
REACTOME_INTEGRATION_OF_ENERGY_METABOLISM	REACTOME_INTEGRATION_OF_ENERGY_METABOLISM		91	0.292319	1.25204	0.117978	0.45917	1	2718	tags=22%, list=16%, signal=26%
GLI1_UP.V1_UP	GLI1_UP.V1_UP		24	0.370345	1.25184	0.143541	0.459166	1	4472	tags=42%, list=27%, signal=57%
TBK1.DN.48HRS_DN	TBK1.DN.48HRS_DN		47	0.352057	1.25155	0.182033	0.459374	1	6701	tags=60%, list=40%, signal=99%
GSE5589_WT_VS_IL10_KO_LPS_AND_IL6_STIM_MACROPHAGE_45MIN_UP	GSE5589_WT_VS_IL10_KO_LPS_AND_IL6_STIM_MACROPHAGE_45MIN_UP		151	0.252939	1.25118	0.063197	0.459825	1	3498	tags=27%, list=21%, signal=34%
GSE27786_LSK_VS_ERYTHROBLAST_UP	GSE27786_LSK_VS_ERYTHROBLAST_UP		177	0.26314	1.2511	0.115839	0.459538	1	3534	tags=27%, list=21%, signal=34%
GSE40274_CTRL_VS_XBP1_TRANSDUCED_ACTIVATED_CD4_TCELL_DN	GSE40274_CTRL_VS_XBP1_TRANSDUCED_ACTIVATED_CD4_TCELL_DN		138	0.345452	1.25062	0.202198	0.460136	1	3751	tags=36%, list=22%, signal=46%
GSE37416_12H_VS_48H_F_TULARENSIS_LVS_NEUTROPHIL_DN	GSE37416_12H_VS_48H_F_TULARENSIS_LVS_NEUTROPHIL_DN		141	0.265382	1.25025	0.113208	0.460539	1	5040	tags=41%, list=30%, signal=58%
GSE31622_WT_VS_KLF3_KO_BCELL_UP	GSE31622_WT_VS_KLF3_KO_BCELL_UP		147	0.268495	1.24991	0.126543	0.460937	1	3338	tags=28%, list=20%, signal=35%
GSE27786_LIN_NEG_VS_CD4_TCELL_UP	GSE27786_LIN_NEG_VS_CD4_TCELL_UP		165	0.319045	1.24976	0.216216	0.460803	1	5804	tags=48%, list=35%, signal=73%
GSE22432_MULTIPOTENT_VS_COMMON_DC_PROGENITOR_UNTREATED_DN	GSE22432_MULTIPOTENT_VS_COMMON_DC_PROGENITOR_UNTREATED_DN		174	0.333797	1.24965	0.208154	0.460612	1	4374	tags=39%, list=26%, signal=52%
GSE37416_CTRL_VS_3H_F_TULARENSIS_LVS_NEUTROPHIL_DN	GSE37416_CTRL_VS_3H_F_TULARENSIS_LVS_NEUTROPHIL_DN		150	0.282739	1.24961	0.131105	0.460251	1	4184	tags=35%, list=25%, signal=46%
GSE26351_WNT_VS_BMP_PATHWAY_STIM_HEMATOPOIETIC_PROGENITORS_UP	GSE26351_WNT_VS_BMP_PATHWAY_STIM_HEMATOPOIETIC_PROGENITORS_UP		144	0.289305	1.24906	0.152745	0.461	1	2555	tags=23%, list=15%, signal=27%
REACTOME_RNA_POL_II_TRANSCRIPTION	REACTOME_RNA_POL_II_TRANSCRIPTION		91	0.376599	1.24895	0.251046	0.460788	1	3447	tags=38%, list=21%, signal=48%
GSE3982_EOSINOPHIL_VS_MAC_DN	GSE3982_EOSINOPHIL_VS_MAC_DN		178	0.305208	1.24862	0.163934	0.461066	1	2372	tags=25%, list=14%, signal=29%
GSE43955_1H_VS_60H_ACT_CD4_TCELL_WITH_TGFB_IL6_UP	GSE43955_1H_VS_60H_ACT_CD4_TCELL_WITH_TGFB_IL6_UP		176	0.278407	1.2482	0.170426	0.461507	1	4351	tags=32%, list=26%, signal=43%
GSE26030_TH1_VS_TH17_DAY15_POST_POLARIZATION_UP	GSE26030_TH1_VS_TH17_DAY15_POST_POLARIZATION_UP		163	0.270194	1.2481	0.130326	0.461287	1	4423	tags=40%, list=26%, signal=54%
GSE4984_UNTREATED_VS_VEHICLE_CTRL_TREATED_DC_DN	GSE4984_UNTREATED_VS_VEHICLE_CTRL_TREATED_DC_DN		147	0.308728	1.24752	0.187935	0.462034	1	4229	tags=35%, list=25%, signal=47%
GSE37301_HEMATOPOIETIC_STEM_CELL_VS_LYMPHOID_PRIMED_MPP_DN	GSE37301_HEMATOPOIETIC_STEM_CELL_VS_LYMPHOID_PRIMED_MPP_DN		143	0.289759	1.24725	0.170918	0.46222	1	4769	tags=41%, list=28%, signal=56%
GSE22886_NAIVE_TCELL_VS_NEUTROPHIL_UP	GSE22886_NAIVE_TCELL_VS_NEUTROPHIL_UP		187	0.343784	1.24664	0.233032	0.463034	1	4462	tags=40%, list=27%, signal=54%
GSE40273_EOS_KO_VS_WT_TREG_UP	GSE40273_EOS_KO_VS_WT_TREG_UP		174	0.314273	1.24662	0.203791	0.462621	1	4878	tags=40%, list=29%, signal=55%
GSE15324_ELF4_KO_VS_WT_ACTIVATED_CD8_TCELL_UP	GSE15324_ELF4_KO_VS_WT_ACTIVATED_CD8_TCELL_UP		175	0.286524	1.24661	0.180952	0.462181	1	4794	tags=39%, list=29%, signal=55%
GSE29949_CD8_NEG_DC_SPLEEN_VS_CD8_POS_DC_SPLEEN_DN	GSE29949_CD8_NEG_DC_SPLEEN_VS_CD8_POS_DC_SPLEEN_DN		156	0.294592	1.24649	0.173575	0.461959	1	2686	tags=25%, list=16%, signal=29%
REACTOME_NUCLEAR_RECEPTOR_TRANSCRIPTION_PATHWAY	REACTOME_NUCLEAR_RECEPTOR_TRANSCRIPTION_PATHWAY		41	0.325691	1.24607	0.131783	0.462491	1	4001	tags=39%, list=24%, signal=51%
GSE15624_CTRL_VS_6H_HALOFUGINONE_TREATED_CD4_TCELL_DN	GSE15624_CTRL_VS_6H_HALOFUGINONE_TREATED_CD4_TCELL_DN		136	0.341206	1.245	0.225664	0.464557	1	4417	tags=38%, list=26%, signal=51%
GSE15930_STIM_VS_STIM_AND_IL12_72H_CD8_T_CELL_DN	GSE15930_STIM_VS_STIM_AND_IL12_72H_CD8_T_CELL_DN		152	0.253893	1.24491	0.0744681	0.464311	1	3235	tags=25%, list=19%, signal=31%
REACTOME_DOWNSTREAM_SIGNALING_OF_ACTIVATED_FGFR	REACTOME_DOWNSTREAM_SIGNALING_OF_ACTIVATED_FGFR		84	0.294335	1.2434	0.153425	0.467064	1	4076	tags=30%, list=24%, signal=39%
GSE11864_CSF1_VS_CSF1_IFNG_IN_MAC_DN	GSE11864_CSF1_VS_CSF1_IFNG_IN_MAC_DN		159	0.30632	1.24312	0.189696	0.467222	1	4541	tags=38%, list=27%, signal=52%
GSE28726_NAIVE_VS_ACTIVATED_VA24NEG_NKTCELL_UP	GSE28726_NAIVE_VS_ACTIVATED_VA24NEG_NKTCELL_UP		182	0.320884	1.24309	0.202733	0.466829	1	3870	tags=38%, list=23%, signal=49%
GSE27786_LIN_NEG_VS_NKCELL_DN	GSE27786_LIN_NEG_VS_NKCELL_DN		177	0.26145	1.24306	0.119289	0.466429	1	3011	tags=27%, list=18%, signal=32%
GSE20727_CTRL_VS_ROS_INH_AND_DNFB_ALLERGEN_TREATED_DC_UP	GSE20727_CTRL_VS_ROS_INH_AND_DNFB_ALLERGEN_TREATED_DC_UP		172	0.275196	1.24289	0.162791	0.466334	1	4204	tags=31%, list=25%, signal=41%
GSE2826_WT_VS_BTK_KO_BCELL_UP	GSE2826_WT_VS_BTK_KO_BCELL_UP		162	0.282259	1.24289	0.163017	0.465883	1	3301	tags=31%, list=20%, signal=39%
GSE17721_POLYIC_VS_CPG_12H_BMDC_DN	GSE17721_POLYIC_VS_CPG_12H_BMDC_DN		166	0.299843	1.24258	0.179361	0.466084	1	5560	tags=43%, list=33%, signal=64%
GSE21360_PRIMARY_VS_SECONDARY_MEMORY_CD8_TCELL_DN	GSE21360_PRIMARY_VS_SECONDARY_MEMORY_CD8_TCELL_DN		143	0.274132	1.24222	0.137845	0.466387	1	2733	tags=27%, list=16%, signal=32%
BIOCARTA_ARAP_PATHWAY	BIOCARTA_ARAP_PATHWAY		16	0.438046	1.24205	0.228833	0.466328	1	1303	tags=25%, list=8%, signal=27%
REACTOME_DESTABILIZATION_OF_MRNA_BY_BRF1	REACTOME_DESTABILIZATION_OF_MRNA_BY_BRF1		17	0.433398	1.24203	0.217484	0.465955	1	2918	tags=41%, list=17%, signal=50%
GSE2585_THYMIC_DC_VS_THYMIC_MACROPHAGE_DN	GSE2585_THYMIC_DC_VS_THYMIC_MACROPHAGE_DN		162	0.273534	1.24185	0.128205	0.465923	1	3470	tags=28%, list=21%, signal=35%
ST_G_ALPHA_S_PATHWAY	ST_G_ALPHA_S_PATHWAY		15	0.408859	1.24185	0.179426	0.465471	1	1318	tags=20%, list=8%, signal=22%
GSE17721_LPS_VS_CPG_6H_BMDC_DN	GSE17721_LPS_VS_CPG_6H_BMDC_DN		170	0.285811	1.24179	0.139535	0.465149	1	4523	tags=37%, list=27%, signal=50%
GSE5679_PPARG_LIGAND_ROSIGLITAZONE_VS_RARA_AGONIST_AM580_TREATED_DC_UP	GSE5679_PPARG_LIGAND_ROSIGLITAZONE_VS_RARA_AGONIST_AM580_TREATED_DC_UP		163	0.31393	1.24178	0.204128	0.464719	1	3475	tags=33%, list=21%, signal=41%
GSE5589_IL6_KO_VS_IL10_KO_LPS_STIM_MACROPHAGE_180MIN_UP	GSE5589_IL6_KO_VS_IL10_KO_LPS_STIM_MACROPHAGE_180MIN_UP		159	0.252717	1.24083	0.0642202	0.466313	1	2944	tags=26%, list=18%, signal=31%
GSE27291_0H_VS_6H_STIM_GAMMADELTA_TCELL_UP	GSE27291_0H_VS_6H_STIM_GAMMADELTA_TCELL_UP		148	0.267264	1.24079	0.1477	0.465953	1	4723	tags=38%, list=28%, signal=52%
GSE3982_CTRL_VS_PMA_STIM_EOSINOPHIL_UP	GSE3982_CTRL_VS_PMA_STIM_EOSINOPHIL_UP		160	0.275564	1.24065	0.125	0.465804	1	3981	tags=31%, list=24%, signal=41%
GSE27859_MACROPHAGE_VS_CD11C_INT_F480_HI_MACROPHAGE_DN	GSE27859_MACROPHAGE_VS_CD11C_INT_F480_HI_MACROPHAGE_DN		150	0.286536	1.24051	0.145882	0.465644	1	3989	tags=32%, list=24%, signal=42%
GSE3982_MAC_VS_NEUTROPHIL_UP	GSE3982_MAC_VS_NEUTROPHIL_UP		166	0.300839	1.24046	0.205379	0.465307	1	5002	tags=42%, list=30%, signal=59%
GSE17721_POLYIC_VS_PAM3CSK4_6H_BMDC_UP	GSE17721_POLYIC_VS_PAM3CSK4_6H_BMDC_UP		169	0.250277	1.24028	0.094851	0.465308	1	3921	tags=32%, list=23%, signal=41%
GSE23114_PERITONEAL_CAVITY_B1A_BCELL_VS_SPLEEN_BCELL_DN	GSE23114_PERITONEAL_CAVITY_B1A_BCELL_VS_SPLEEN_BCELL_DN		184	0.324164	1.24018	0.205418	0.465065	1	4644	tags=43%, list=28%, signal=59%
GSE17974_0.5H_VS_72H_IL4_AND_ANTI_IL12_ACT_CD4_TCELL_DN	GSE17974_0.5H_VS_72H_IL4_AND_ANTI_IL12_ACT_CD4_TCELL_DN		152	0.328875	1.24017	0.217978	0.464641	1	4729	tags=41%, list=28%, signal=56%
GSE17721_CTRL_VS_CPG_0.5H_BMDC_DN	GSE17721_CTRL_VS_CPG_0.5H_BMDC_DN		146	0.279984	1.23987	0.152062	0.46494	1	3374	tags=32%, list=20%, signal=39%
GSE11864_CSF1_VS_CSF1_IFNG_PAM3CYS_IN_MAC_DN	GSE11864_CSF1_VS_CSF1_IFNG_PAM3CYS_IN_MAC_DN		155	0.28125	1.23976	0.170732	0.464727	1	3610	tags=33%, list=22%, signal=42%
GSE15659_CD45RA_NEG_CD4_TCELL_VS_ACTIVATED_TREG_DN	GSE15659_CD45RA_NEG_CD4_TCELL_VS_ACTIVATED_TREG_DN		159	0.253004	1.23973	0.115044	0.464352	1	4916	tags=43%, list=29%, signal=60%
CYCLIN_D1_UP.V1_UP	CYCLIN_D1_UP.V1_UP		136	0.3027	1.23967	0.160804	0.464075	1	5218	tags=45%, list=31%, signal=65%
REACTOME_AUTODEGRADATION_OF_THE_E3_UBIQUITIN_LIGASE_COP1	REACTOME_AUTODEGRADATION_OF_THE_E3_UBIQUITIN_LIGASE_COP1		46	0.478455	1.23964	0.316703	0.463687	1	3778	tags=50%, list=23%, signal=64%
GSE17721_CPG_VS_GARDIQUIMOD_0.5H_BMDC_UP	GSE17721_CPG_VS_GARDIQUIMOD_0.5H_BMDC_UP		149	0.298815	1.23892	0.166667	0.464807	1	2911	tags=27%, list=17%, signal=32%
GSE37301_MULTIPOTENT_PROGENITOR_VS_RAG2_KO_NK_CELL_DN	GSE37301_MULTIPOTENT_PROGENITOR_VS_RAG2_KO_NK_CELL_DN		182	0.294277	1.23827	0.167076	0.465754	1	3748	tags=30%, list=22%, signal=38%
GSE8921_UNSTIM_0H_VS_TLR1_2_STIM_MONOCYTE_6H_UP	GSE8921_UNSTIM_0H_VS_TLR1_2_STIM_MONOCYTE_6H_UP		147	0.283949	1.23767	0.182716	0.466619	1	4566	tags=37%, list=27%, signal=50%
GSE19888_NO_PRETREAT_VS_ADENOSINE_A3R_INHIBITOR_PRETREATED_MAST_CELL_TCELL_MEMBRANES_ACT_DN	GSE19888_NO_PRETREAT_VS_ADENOSINE_A3R_INHIBITOR_PRETREATED_MAST_CELL_TCELL_MEMBRANES_ACT_DN		173	0.296801	1.23766	0.202326	0.466194	1	4388	tags=32%, list=26%, signal=43%
GSE17721_PAM3CSK4_VS_CPG_1H_BMDC_UP	GSE17721_PAM3CSK4_VS_CPG_1H_BMDC_UP		164	0.267875	1.23764	0.127937	0.465806	1	4968	tags=37%, list=30%, signal=51%
GSE360_CTRL_VS_T_GONDII_DC_UP	GSE360_CTRL_VS_T_GONDII_DC_UP		164	0.283686	1.23748	0.162025	0.465684	1	4458	tags=33%, list=27%, signal=44%
GSE360_L_DONOVANI_VS_L_MAJOR_MAC_UP	GSE360_L_DONOVANI_VS_L_MAJOR_MAC_UP		170	0.28195	1.23708	0.152882	0.466102	1	3821	tags=31%, list=23%, signal=39%
GSE1740_MCSF_VS_MCSF_AND_IFNG_DAY2_DERIVED_MACROPHAGE_DN	GSE1740_MCSF_VS_MCSF_AND_IFNG_DAY2_DERIVED_MACROPHAGE_DN		178	0.305963	1.23679	0.188764	0.466276	1	3545	tags=30%, list=21%, signal=38%
GSE42021_TREG_PLN_VS_CD24LO_TREG_THYMUS_UP	GSE42021_TREG_PLN_VS_CD24LO_TREG_THYMUS_UP		152	0.278891	1.23646	0.162095	0.466577	1	4406	tags=36%, list=26%, signal=48%
GSE22601_IMMATURE_CD4_SINGLE_POSITIVE_VS_CD4_SINGLE_POSITIVE_THYMOCYTE_DN	GSE22601_IMMATURE_CD4_SINGLE_POSITIVE_VS_CD4_SINGLE_POSITIVE_THYMOCYTE_DN		153	0.260521	1.23627	0.117978	0.466562	1	4420	tags=36%, list=26%, signal=48%
GSE21380_TFH_VS_GERMINAL_CENTER_TFH_CD4_TCELL_UP	GSE21380_TFH_VS_GERMINAL_CENTER_TFH_CD4_TCELL_UP		153	0.281871	1.23588	0.1625	0.466911	1	2714	tags=23%, list=16%, signal=27%
GSE40274_CTRL_VS_IRF4_TRANSDUCED_ACTIVATED_CD4_TCELL_UP	GSE40274_CTRL_VS_IRF4_TRANSDUCED_ACTIVATED_CD4_TCELL_UP		140	0.288173	1.23585	0.177458	0.466527	1	4534	tags=38%, list=27%, signal=51%
GSE23568_ID3_KO_VS_WT_CD8_TCELL_UP	GSE23568_ID3_KO_VS_WT_CD8_TCELL_UP		164	0.329608	1.23571	0.229314	0.46644	1	2743	tags=30%, list=16%, signal=36%
GSE43956_WT_VS_SGK1_KO_TH17_DIFFERENTIATED_CD4_TCELL_UP	GSE43956_WT_VS_SGK1_KO_TH17_DIFFERENTIATED_CD4_TCELL_UP		151	0.255708	1.23526	0.106164	0.467072	1	4503	tags=37%, list=27%, signal=50%
GSE13411_IGM_VS_SWITCHED_MEMORY_BCELL_UP	GSE13411_IGM_VS_SWITCHED_MEMORY_BCELL_UP		119	0.257177	1.23523	0.0915751	0.466693	1	4253	tags=34%, list=25%, signal=45%
GSE41867_DAY6_VS_DAY8_LCMV_ARMSTRONG_EFFECTOR_CD8_TCELL_UP	GSE41867_DAY6_VS_DAY8_LCMV_ARMSTRONG_EFFECTOR_CD8_TCELL_UP		170	0.272169	1.23488	0.165414	0.467026	1	3560	tags=31%, list=21%, signal=38%
GSE37532_VISCERAL_ADIPOSE_TISSUE_VS_LN_DERIVED_PPARG_KO_TCONV_CD4_TCELL_UP	GSE37532_VISCERAL_ADIPOSE_TISSUE_VS_LN_DERIVED_PPARG_KO_TCONV_CD4_TCELL_UP		140	0.350409	1.23425	0.256522	0.468001	1	4756	tags=43%, list=28%, signal=59%
GSE22611_UNSTIM_VS_2H_MDP_STIM_NOD2_TRANSDUCED_HEK293T_CELL_DN	GSE22611_UNSTIM_VS_2H_MDP_STIM_NOD2_TRANSDUCED_HEK293T_CELL_DN		156	0.25324	1.2341	0.115254	0.467892	1	3509	tags=28%, list=21%, signal=35%
GSE17322_CD103_POS_VS_CD11B_HIGH_LUNG_DC_DN	GSE17322_CD103_POS_VS_CD11B_HIGH_LUNG_DC_DN		173	0.313497	1.23371	0.211581	0.46833	1	4379	tags=35%, list=26%, signal=47%
GSE37301_HEMATOPOIETIC_STEM_CELL_VS_MULTIPOTENT_PROGENITOR_DN	GSE37301_HEMATOPOIETIC_STEM_CELL_VS_MULTIPOTENT_PROGENITOR_DN		139	0.263275	1.2337	0.120643	0.467916	1	3917	tags=31%, list=23%, signal=40%
GSE26030_TH1_VS_TH17_DAY15_POST_POLARIZATION_DN	GSE26030_TH1_VS_TH17_DAY15_POST_POLARIZATION_DN		167	0.291757	1.23366	0.183168	0.467564	1	4806	tags=43%, list=29%, signal=59%
GSE17721_POLYIC_VS_CPG_6H_BMDC_DN	GSE17721_POLYIC_VS_CPG_6H_BMDC_DN		162	0.27535	1.23336	0.16	0.46785	1	3858	tags=31%, list=23%, signal=40%
REACTOME_SHC_MEDIATED_CASCADE	REACTOME_SHC_MEDIATED_CASCADE		19	0.371848	1.23312	0.162712	0.467936	1	1988	tags=32%, list=12%, signal=36%
GSE17974_IL4_AND_ANTI_IL12_VS_UNTREATED_0.5H_ACT_CD4_TCELL_UP	GSE17974_IL4_AND_ANTI_IL12_VS_UNTREATED_0.5H_ACT_CD4_TCELL_UP		134	0.30409	1.2331	0.194175	0.467521	1	4420	tags=36%, list=26%, signal=48%
GSE5542_IFNG_VS_IFNA_TREATED_EPITHELIAL_CELLS_6H_DN	GSE5542_IFNG_VS_IFNA_TREATED_EPITHELIAL_CELLS_6H_DN		154	0.271515	1.23288	0.128571	0.467569	1	3474	tags=30%, list=21%, signal=37%
GSE7400_CTRL_VS_CSF3_IN_VIVO_TREATED_PBMC_DN	GSE7400_CTRL_VS_CSF3_IN_VIVO_TREATED_PBMC_DN		157	0.297087	1.23274	0.189781	0.467504	1	3654	tags=31%, list=22%, signal=40%
GSE3982_CENT_MEMORY_CD4_TCELL_VS_NKCELL_DN	GSE3982_CENT_MEMORY_CD4_TCELL_VS_NKCELL_DN		160	0.285836	1.23264	0.151899	0.467305	1	3510	tags=30%, list=21%, signal=38%
GSE14308_NAIVE_CD4_TCELL_VS_INDUCED_TREG_DN	GSE14308_NAIVE_CD4_TCELL_VS_INDUCED_TREG_DN		172	0.276934	1.23244	0.160584	0.467314	1	3988	tags=37%, list=24%, signal=48%
GSE42021_TCONV_PLN_VS_CD24INT_TCONV_THYMUS_DN	GSE42021_TCONV_PLN_VS_CD24INT_TCONV_THYMUS_DN		157	0.278583	1.2324	0.165375	0.467	1	4492	tags=38%, list=27%, signal=52%
GSE17186_MEMORY_VS_NAIVE_BCELL_UP	GSE17186_MEMORY_VS_NAIVE_BCELL_UP		162	0.248875	1.23221	0.0923567	0.466934	1	4707	tags=36%, list=28%, signal=50%
GSE339_CD4POS_VS_CD4CD8DN_DC_UP	GSE339_CD4POS_VS_CD4CD8DN_DC_UP		171	0.270337	1.23206	0.147368	0.466845	1	4442	tags=36%, list=27%, signal=48%
GSE13485_CTRL_VS_DAY1_YF17D_VACCINE_PBMC_UP	GSE13485_CTRL_VS_DAY1_YF17D_VACCINE_PBMC_UP		169	0.351529	1.23129	0.237363	0.468157	1	4412	tags=37%, list=26%, signal=50%
GSE360_LOW_DOSE_B_MALAYI_VS_M_TUBERCULOSIS_DC_UP	GSE360_LOW_DOSE_B_MALAYI_VS_M_TUBERCULOSIS_DC_UP		173	0.28011	1.23118	0.172749	0.467967	1	4634	tags=36%, list=28%, signal=49%
GSE30083_SP1_VS_SP2_THYMOCYTE_UP	GSE30083_SP1_VS_SP2_THYMOCYTE_UP		160	0.253903	1.23053	0.105413	0.469056	1	4579	tags=36%, list=27%, signal=49%
GSE339_CD8POS_VS_CD4CD8DN_DC_UP	GSE339_CD8POS_VS_CD4CD8DN_DC_UP		174	0.287696	1.23037	0.188544	0.468922	1	4118	tags=36%, list=25%, signal=48%
GSE2770_TGFB_AND_IL4_ACT_VS_ACT_CD4_TCELL_6H_DN	GSE2770_TGFB_AND_IL4_ACT_VS_ACT_CD4_TCELL_6H_DN		173	0.274107	1.22994	0.18267	0.469424	1	3715	tags=29%, list=22%, signal=37%
LTE2_UP.V1_UP	LTE2_UP.V1_UP		161	0.270438	1.22964	0.188406	0.469655	1	3453	tags=28%, list=21%, signal=35%
GSE16522_MEMORY_VS_NAIVE_ANTI_CD3CD28_STIM_CD8_TCELL_UP	GSE16522_MEMORY_VS_NAIVE_ANTI_CD3CD28_STIM_CD8_TCELL_UP		173	0.280064	1.22933	0.15404	0.469945	1	3738	tags=32%, list=22%, signal=40%
REACTOME_SCFSKP2_MEDIATED_DEGRADATION_OF_P27_P21	REACTOME_SCFSKP2_MEDIATED_DEGRADATION_OF_P27_P21		52	0.471323	1.22926	0.326923	0.469653	1	4012	tags=46%, list=24%, signal=60%
REACTOME_CDK_MEDIATED_PHOSPHORYLATION_AND_REMOVAL_OF_CDC6	REACTOME_CDK_MEDIATED_PHOSPHORYLATION_AND_REMOVAL_OF_CDC6		44	0.491216	1.22918	0.329114	0.469392	1	3778	tags=50%, list=23%, signal=64%
GSE360_CTRL_VS_M_TUBERCULOSIS_DC_UP	GSE360_CTRL_VS_M_TUBERCULOSIS_DC_UP		187	0.277826	1.22892	0.165854	0.469543	1	4959	tags=38%, list=30%, signal=53%
REACTOME_MRNA_SPLICING_MINOR_PATHWAY	REACTOME_MRNA_SPLICING_MINOR_PATHWAY		39	0.447667	1.22875	0.286638	0.469536	1	3377	tags=49%, list=20%, signal=61%
GSE22611_NOD2_VS_MUTANT_NOD2_TRANSDUCED_HEK293T_CELL_UP	GSE22611_NOD2_VS_MUTANT_NOD2_TRANSDUCED_HEK293T_CELL_UP		165	0.262313	1.22873	0.102632	0.469143	1	3002	tags=25%, list=18%, signal=31%
GSE27786_LIN_NEG_VS_CD8_TCELL_DN	GSE27786_LIN_NEG_VS_CD8_TCELL_DN		176	0.25878	1.22808	0.146154	0.470166	1	3336	tags=28%, list=20%, signal=35%
GSE23925_DARK_ZONE_VS_NAIVE_BCELL_UP	GSE23925_DARK_ZONE_VS_NAIVE_BCELL_UP		173	0.272996	1.22775	0.14467	0.470446	1	3142	tags=30%, list=19%, signal=37%
GSE35685_CD34POS_CD38NEG_VS_CD34POS_CD10NEG_CD62LPOS_BONE_MARROW_UP	GSE35685_CD34POS_CD38NEG_VS_CD34POS_CD10NEG_CD62LPOS_BONE_MARROW_UP		184	0.292809	1.22755	0.193396	0.470459	1	3487	tags=29%, list=21%, signal=37%
GSE6259_BCELL_VS_CD4_TCELL_DN	GSE6259_BCELL_VS_CD4_TCELL_DN		154	0.290964	1.22709	0.197007	0.47107	1	3820	tags=31%, list=23%, signal=39%
GSE14000_UNSTIM_VS_4H_LPS_DC_TRANSLATED_RNA_UP	GSE14000_UNSTIM_VS_4H_LPS_DC_TRANSLATED_RNA_UP		168	0.297221	1.22681	0.224638	0.471245	1	4692	tags=37%, list=28%, signal=51%
GSE15330_LYMPHOID_MULTIPOTENT_VS_GRANULOCYTE_MONOCYTE_PROGENITOR_DN	GSE15330_LYMPHOID_MULTIPOTENT_VS_GRANULOCYTE_MONOCYTE_PROGENITOR_DN		172	0.286623	1.22672	0.196126	0.471023	1	4373	tags=37%, list=26%, signal=49%
GSE37301_HEMATOPOIETIC_STEM_CELL_VS_LYMPHOID_PRIMED_MPP_UP	GSE37301_HEMATOPOIETIC_STEM_CELL_VS_LYMPHOID_PRIMED_MPP_UP		153	0.269621	1.2267	0.137255	0.470648	1	4106	tags=33%, list=24%, signal=43%
GSE17721_LPS_VS_PAM3CSK4_16H_BMDC_UP	GSE17721_LPS_VS_PAM3CSK4_16H_BMDC_UP		175	0.271383	1.22634	0.172662	0.471019	1	3770	tags=31%, list=22%, signal=39%
GSE39152_CD103_NEG_VS_POS_MEMORY_CD8_TCELL_UP	GSE39152_CD103_NEG_VS_POS_MEMORY_CD8_TCELL_UP		167	0.251527	1.22628	0.122024	0.470746	1	3962	tags=30%, list=24%, signal=39%
GSE37416_CTRL_VS_12H_F_TULARENSIS_LVS_NEUTROPHIL_DN	GSE37416_CTRL_VS_12H_F_TULARENSIS_LVS_NEUTROPHIL_DN		158	0.301211	1.22604	0.212919	0.4708	1	4259	tags=39%, list=25%, signal=51%
GSE46143_CTRL_VS_LMP2A_TRANSDUCED_CD10_POS_GC_BCELL_UP	GSE46143_CTRL_VS_LMP2A_TRANSDUCED_CD10_POS_GC_BCELL_UP		155	0.285096	1.22575	0.162095	0.471017	1	4024	tags=34%, list=24%, signal=44%
GSE5589_IL6_KO_VS_IL10_KO_LPS_AND_IL10_STIM_MACROPHAGE_180MIN_UP	GSE5589_IL6_KO_VS_IL10_KO_LPS_AND_IL10_STIM_MACROPHAGE_180MIN_UP		176	0.251966	1.22554	0.116216	0.471032	1	4654	tags=36%, list=28%, signal=50%
GSE22886_NAIVE_BCELL_VS_MONOCYTE_DN	GSE22886_NAIVE_BCELL_VS_MONOCYTE_DN		186	0.340865	1.22545	0.254464	0.470781	1	4985	tags=42%, list=30%, signal=60%
GSE14000_4H_VS_16H_LPS_DC_DN	GSE14000_4H_VS_16H_LPS_DC_DN		169	0.272919	1.22491	0.168224	0.471579	1	2788	tags=22%, list=17%, signal=26%
GSE21927_UNTREATED_VS_GMCSF_IL6_TREATED_BONE_MARROW_UP	GSE21927_UNTREATED_VS_GMCSF_IL6_TREATED_BONE_MARROW_UP		138	0.260715	1.22491	0.134615	0.471163	1	4368	tags=30%, list=26%, signal=41%
GSE30971_CTRL_VS_LPS_STIM_MACROPHAGE_WBP7_KO_2H_DN	GSE30971_CTRL_VS_LPS_STIM_MACROPHAGE_WBP7_KO_2H_DN		167	0.306889	1.22485	0.229117	0.470869	1	3906	tags=31%, list=23%, signal=40%
GSE3982_NEUTROPHIL_VS_BCELL_DN	GSE3982_NEUTROPHIL_VS_BCELL_DN		174	0.314777	1.22449	0.229665	0.471263	1	4355	tags=40%, list=26%, signal=53%
GSE9037_WT_VS_IRAK4_KO_BMDM_DN	GSE9037_WT_VS_IRAK4_KO_BMDM_DN		144	0.25399	1.22446	0.111111	0.470903	1	2499	tags=20%, list=15%, signal=23%
GSE5589_LPS_VS_LPS_AND_IL10_STIM_IL6_KO_MACROPHAGE_45MIN_UP	GSE5589_LPS_VS_LPS_AND_IL10_STIM_IL6_KO_MACROPHAGE_45MIN_UP		173	0.27003	1.2244	0.16092	0.470626	1	4669	tags=38%, list=28%, signal=52%
GSE6259_FLT3L_INDUCED_DEC205_POS_DC_VS_CD8_TCELL_UP	GSE6259_FLT3L_INDUCED_DEC205_POS_DC_VS_CD8_TCELL_UP		116	0.280993	1.2244	0.17037	0.470209	1	4464	tags=36%, list=27%, signal=49%
GSE27786_NEUTROPHIL_VS_MONO_MAC_DN	GSE27786_NEUTROPHIL_VS_MONO_MAC_DN		165	0.282729	1.22388	0.197647	0.470989	1	4835	tags=38%, list=29%, signal=53%
GSE40274_CTRL_VS_FOXP3_AND_HELIOS_TRANSDUCED_ACTIVATED_CD4_TCELL_DN	GSE40274_CTRL_VS_FOXP3_AND_HELIOS_TRANSDUCED_ACTIVATED_CD4_TCELL_DN		160	0.320149	1.2235	0.237136	0.47145	1	4470	tags=38%, list=27%, signal=51%
GSE32533_WT_VS_MIR17_KO_ACT_CD4_TCELL_UP	GSE32533_WT_VS_MIR17_KO_ACT_CD4_TCELL_UP		158	0.277094	1.22301	0.172589	0.472093	1	3664	tags=28%, list=22%, signal=36%
GSE369_SOCS3_KO_VS_WT_LIVER_POST_IL6_INJECTION_UP	GSE369_SOCS3_KO_VS_WT_LIVER_POST_IL6_INJECTION_UP		157	0.269239	1.22268	0.130435	0.472398	1	4474	tags=35%, list=27%, signal=47%
GSE29618_PRE_VS_DAY7_POST_TIV_FLU_VACCINE_MDC_DN	GSE29618_PRE_VS_DAY7_POST_TIV_FLU_VACCINE_MDC_DN		169	0.237452	1.22266	0.0650685	0.472025	1	4090	tags=31%, list=24%, signal=41%
GSE40274_CTRL_VS_HELIOS_TRANSDUCED_ACTIVATED_CD4_TCELL_DN	GSE40274_CTRL_VS_HELIOS_TRANSDUCED_ACTIVATED_CD4_TCELL_DN		142	0.281908	1.22188	0.17402	0.473322	1	3194	tags=30%, list=19%, signal=37%
GSE42021_TREG_VS_TCONV_PLN_DN	GSE42021_TREG_VS_TCONV_PLN_DN		173	0.265238	1.22139	0.167526	0.474081	1	3138	tags=25%, list=19%, signal=31%
REACTOME_TRNA_AMINOACYLATION	REACTOME_TRNA_AMINOACYLATION		40	0.444056	1.22127	0.284501	0.473916	1	5322	tags=50%, list=32%, signal=73%
GSE18893_CTRL_VS_TNF_TREATED_TREG_2H_DN	GSE18893_CTRL_VS_TNF_TREATED_TREG_2H_DN		159	0.240648	1.2212	0.095092	0.473665	1	4152	tags=31%, list=25%, signal=41%
GSE18893_CTRL_VS_TNF_TREATED_TCONV_24H_UP	GSE18893_CTRL_VS_TNF_TREATED_TCONV_24H_UP		168	0.281837	1.22107	0.2	0.473511	1	4419	tags=36%, list=26%, signal=49%
GSE360_DC_VS_MAC_B_MALAYI_LOW_DOSE_DN	GSE360_DC_VS_MAC_B_MALAYI_LOW_DOSE_DN		170	0.266389	1.22092	0.145833	0.473472	1	3156	tags=26%, list=19%, signal=32%
GSE18281_CORTICAL_THYMOCYTE_VS_WHOLE_CORTEX_THYMUS_DN	GSE18281_CORTICAL_THYMOCYTE_VS_WHOLE_CORTEX_THYMUS_DN		176	0.287938	1.22033	0.180488	0.474378	1	3272	tags=28%, list=20%, signal=34%
GSE19941_IL10_KO_VS_IL10_KO_AND_NFKBP50_KO_UNSTIM_MACROPHAGE_UP	GSE19941_IL10_KO_VS_IL10_KO_AND_NFKBP50_KO_UNSTIM_MACROPHAGE_UP		143	0.243737	1.22023	0.114286	0.474173	1	4577	tags=36%, list=27%, signal=50%
GSE19772_CTRL_VS_HCMV_INF_MONOCYTES_AND_PI3K_INHIBITION_DN	GSE19772_CTRL_VS_HCMV_INF_MONOCYTES_AND_PI3K_INHIBITION_DN		162	0.25424	1.22018	0.130031	0.473855	1	3949	tags=31%, list=24%, signal=40%
GSE9960_HEALTHY_VS_SEPSIS_PBMC_UP	GSE9960_HEALTHY_VS_SEPSIS_PBMC_UP		156	0.287223	1.22014	0.197832	0.473498	1	4254	tags=37%, list=25%, signal=49%
GSE5589_LPS_VS_LPS_AND_IL6_STIM_MACROPHAGE_45MIN_UP	GSE5589_LPS_VS_LPS_AND_IL6_STIM_MACROPHAGE_45MIN_UP		178	0.243205	1.21992	0.102564	0.473556	1	3062	tags=24%, list=18%, signal=29%
GSE32986_UNSTIM_VS_GMCSF_AND_CURDLAN_HIGHDOSE_STIM_DC_UP	GSE32986_UNSTIM_VS_GMCSF_AND_CURDLAN_HIGHDOSE_STIM_DC_UP		166	0.321616	1.21961	0.254464	0.473769	1	3601	tags=32%, list=21%, signal=40%
GSE41176_UNSTIM_VS_ANTI_IGM_STIM_TAK1_KO_BCELL_3H_UP	GSE41176_UNSTIM_VS_ANTI_IGM_STIM_TAK1_KO_BCELL_3H_UP		133	0.249635	1.21958	0.100946	0.473445	1	3647	tags=31%, list=22%, signal=39%
GSE28737_BCL6_HET_VS_BCL6_KO_MARGINAL_ZONE_BCELL_DN	GSE28737_BCL6_HET_VS_BCL6_KO_MARGINAL_ZONE_BCELL_DN		175	0.264514	1.21914	0.182266	0.474016	1	5180	tags=39%, list=31%, signal=56%
GSE41867_NAIVE_VS_DAY15_LCMV_ARMSTRONG_EFFECTOR_CD8_TCELL_UP	GSE41867_NAIVE_VS_DAY15_LCMV_ARMSTRONG_EFFECTOR_CD8_TCELL_UP		186	0.28604	1.21874	0.187359	0.474421	1	5221	tags=43%, list=31%, signal=62%
GSE24972_MARGINAL_ZONE_BCELL_VS_FOLLICULAR_BCELL_IRF8_KO_DN	GSE24972_MARGINAL_ZONE_BCELL_VS_FOLLICULAR_BCELL_IRF8_KO_DN		155	0.254544	1.21853	0.139818	0.474463	1	2535	tags=22%, list=15%, signal=26%
REACTOME_POST_TRANSLATIONAL_MODIFICATION_SYNTHESIS_OF_GPI_ANCHORED_PROTEINS	REACTOME_POST_TRANSLATIONAL_MODIFICATION_SYNTHESIS_OF_GPI_ANCHORED_PROTEINS		26	0.394972	1.21837	0.232456	0.474365	1	4752	tags=50%, list=28%, signal=70%
PID_TRAIL_PATHWAY	PID_TRAIL_PATHWAY		28	0.356302	1.21812	0.214286	0.474498	1	4069	tags=39%, list=24%, signal=52%
GSE1432_1H_VS_6H_IFNG_MICROGLIA_UP	GSE1432_1H_VS_6H_IFNG_MICROGLIA_UP		163	0.251691	1.21773	0.117318	0.474874	1	4353	tags=30%, list=26%, signal=40%
GSE411_UNSTIM_VS_400MIN_IL6_STIM_MACROPHAGE_DN	GSE411_UNSTIM_VS_400MIN_IL6_STIM_MACROPHAGE_DN		180	0.288211	1.21717	0.205543	0.475669	1	2161	tags=22%, list=13%, signal=25%
GSE1448_CTRL_VS_ANTI_VALPHA2_DP_THYMOCYTE_UP	GSE1448_CTRL_VS_ANTI_VALPHA2_DP_THYMOCYTE_UP		153	0.274288	1.21705	0.153664	0.475525	1	3690	tags=29%, list=22%, signal=37%
GSE10147_IL3_AND_HIVP17_VS_IL3_AND_CPG_STIM_PDC_DN	GSE10147_IL3_AND_HIVP17_VS_IL3_AND_CPG_STIM_PDC_DN		129	0.272106	1.2167	0.159705	0.475924	1	1996	tags=21%, list=12%, signal=24%
REACTOME_GLYCOLYSIS	REACTOME_GLYCOLYSIS		22	0.445303	1.21647	0.283146	0.476018	1	2348	tags=32%, list=14%, signal=37%
KEGG_PEROXISOME	KEGG_PEROXISOME		73	0.342943	1.21595	0.226328	0.476783	1	4527	tags=41%, list=27%, signal=56%
GSE28783_CTRL_ANTI_MIR_VS_UNTREATED_ATHEROSCLEROSIS_MACROPHAGE_UP	GSE28783_CTRL_ANTI_MIR_VS_UNTREATED_ATHEROSCLEROSIS_MACROPHAGE_UP		163	0.24383	1.21589	0.0960854	0.476507	1	3013	tags=25%, list=18%, signal=30%
REACTOME_JNK_C_JUN_KINASES_PHOSPHORYLATION_AND_ACTIVATION_MEDIATED_BY_ACTIVATED_HUMAN_TAK1	REACTOME_JNK_C_JUN_KINASES_PHOSPHORYLATION_AND_ACTIVATION_MEDIATED_BY_ACTIVATED_HUMAN_TAK1		16	0.417442	1.21532	0.235931	0.477427	1	2014	tags=25%, list=12%, signal=28%
GSE17974_0H_VS_4H_IN_VITRO_ACT_CD4_TCELL_UP	GSE17974_0H_VS_4H_IN_VITRO_ACT_CD4_TCELL_UP		157	0.258928	1.21499	0.150943	0.477733	1	3714	tags=31%, list=22%, signal=39%
GSE18791_UNSTIM_VS_NEWCATSLE_VIRUS_DC_6H_UP	GSE18791_UNSTIM_VS_NEWCATSLE_VIRUS_DC_6H_UP		178	0.286233	1.21478	0.18427	0.477777	1	3325	tags=29%, list=20%, signal=35%
GSE39152_SPLEEN_CD103_NEG_VS_BRAIN_CD103_POS_MEMORY_CD8_TCELL_UP	GSE39152_SPLEEN_CD103_NEG_VS_BRAIN_CD103_POS_MEMORY_CD8_TCELL_UP		168	0.259882	1.21398	0.130556	0.479165	1	4627	tags=35%, list=28%, signal=48%
GSE5960_TH1_VS_ANERGIC_TH1_DN	GSE5960_TH1_VS_ANERGIC_TH1_DN		174	0.269687	1.21321	0.160194	0.480409	1	4518	tags=36%, list=27%, signal=48%
REACTOME_SULFUR_AMINO_ACID_METABOLISM	REACTOME_SULFUR_AMINO_ACID_METABOLISM		21	0.403072	1.21302	0.245658	0.480407	1	6555	tags=52%, list=39%, signal=86%
GSE27786_LSK_VS_NKTCELL_UP	GSE27786_LSK_VS_NKTCELL_UP		158	0.278952	1.21273	0.171838	0.480628	1	3447	tags=27%, list=21%, signal=34%
GSE10273_HIGH_IL7_VS_HIGH_IL7_AND_IRF4_IN_IRF4_8_NULL_PRE_BCELL_DN	GSE10273_HIGH_IL7_VS_HIGH_IL7_AND_IRF4_IN_IRF4_8_NULL_PRE_BCELL_DN		163	0.268114	1.21271	0.158537	0.480244	1	3848	tags=28%, list=23%, signal=35%
GSE10240_IL22_VS_IL22_AND_IL17_STIM_PRIMARY_BRONCHIAL_EPITHELIAL_CELLS_UP	GSE10240_IL22_VS_IL22_AND_IL17_STIM_PRIMARY_BRONCHIAL_EPITHELIAL_CELLS_UP		176	0.252556	1.21257	0.130208	0.480134	1	3189	tags=27%, list=19%, signal=33%
GSE27786_CD8_TCELL_VS_NKTCELL_UP	GSE27786_CD8_TCELL_VS_NKTCELL_UP		152	0.258347	1.21213	0.137255	0.480748	1	4181	tags=35%, list=25%, signal=46%
GSE42021_CD24HI_VS_CD24INT_TREG_THYMUS_UP	GSE42021_CD24HI_VS_CD24INT_TREG_THYMUS_UP		174	0.277978	1.21209	0.182927	0.48043	1	3229	tags=26%, list=19%, signal=32%
GSE15330_MEGAKARYOCYTE_ERYTHROID_VS_GRANULOCYTE_MONOCYTE_PROGENITOR_DN	GSE15330_MEGAKARYOCYTE_ERYTHROID_VS_GRANULOCYTE_MONOCYTE_PROGENITOR_DN		167	0.268734	1.21207	0.170604	0.480037	1	4407	tags=35%, list=26%, signal=47%
GSE24574_BCL6_LOW_TFH_VS_NAIVE_CD4_TCELL_UP	GSE24574_BCL6_LOW_TFH_VS_NAIVE_CD4_TCELL_UP		164	0.25647	1.21202	0.141509	0.479745	1	3226	tags=27%, list=19%, signal=33%
GSE3039_NKT_CELL_VS_B1_BCELL_DN	GSE3039_NKT_CELL_VS_B1_BCELL_DN		162	0.280823	1.21129	0.170792	0.481012	1	4749	tags=39%, list=28%, signal=54%
GSE3400_UNTREATED_VS_IFNB_TREATED_MEF_UP	GSE3400_UNTREATED_VS_IFNB_TREATED_MEF_UP		168	0.296453	1.21123	0.203863	0.480707	1	3004	tags=28%, list=18%, signal=34%
AKT_UP_MTOR_DN.V1_DN	AKT_UP_MTOR_DN.V1_DN		150	0.253658	1.21102	0.134146	0.480725	1	4892	tags=37%, list=29%, signal=51%
GSE46606_IRF4HIGH_VS_IRF4MID_CD40L_IL2_IL5_DAY1_STIMULATED_BCELL_UP	GSE46606_IRF4HIGH_VS_IRF4MID_CD40L_IL2_IL5_DAY1_STIMULATED_BCELL_UP		181	0.25353	1.21074	0.151899	0.480943	1	3509	tags=27%, list=21%, signal=33%
GSE35685_CD34POS_CD38NEG_VS_CD34POS_CD10POS_BONE_MARROW_UP	GSE35685_CD34POS_CD38NEG_VS_CD34POS_CD10POS_BONE_MARROW_UP		169	0.258801	1.21068	0.161111	0.480638	1	3260	tags=28%, list=19%, signal=34%
GSE339_CD4POS_VS_CD4CD8DN_DC_IN_CULTURE_DN	GSE339_CD4POS_VS_CD4CD8DN_DC_IN_CULTURE_DN		163	0.250781	1.21062	0.127907	0.480373	1	4509	tags=36%, list=27%, signal=48%
GSE36009_UNSTIM_VS_LPS_STIM_DC_DN	GSE36009_UNSTIM_VS_LPS_STIM_DC_DN		172	0.265803	1.2104	0.17	0.480472	1	3619	tags=28%, list=22%, signal=36%
GSE21927_SPLEEN_C57BL6_VS_EL4_TUMOR_BALBC_MONOCYTES_DN	GSE21927_SPLEEN_C57BL6_VS_EL4_TUMOR_BALBC_MONOCYTES_DN		173	0.375793	1.21036	0.293139	0.480166	1	4374	tags=39%, list=26%, signal=52%
GSE369_SOCS3_KO_VS_WT_LIVER_UP	GSE369_SOCS3_KO_VS_WT_LIVER_UP		178	0.341378	1.21017	0.266667	0.480149	1	4625	tags=42%, list=28%, signal=58%
GSE17721_LPS_VS_POLYIC_6H_BMDC_DN	GSE17721_LPS_VS_POLYIC_6H_BMDC_DN		179	0.264005	1.20956	0.176322	0.481039	1	4070	tags=30%, list=24%, signal=39%
GSE16385_MONOCYTE_VS_12H_ROSIGLITAZONE_IL4_TREATED_MACROPHAGE_UP	GSE16385_MONOCYTE_VS_12H_ROSIGLITAZONE_IL4_TREATED_MACROPHAGE_UP		170	0.294628	1.20948	0.21519	0.480793	1	3498	tags=32%, list=21%, signal=40%
GSE7548_NAIVE_VS_DAY28_PCC_IMMUNIZATION_CD4_TCELL_DN	GSE7548_NAIVE_VS_DAY28_PCC_IMMUNIZATION_CD4_TCELL_DN		150	0.252132	1.20905	0.12037	0.481328	1	3505	tags=27%, list=21%, signal=33%
GSE21379_TFH_VS_NON_TFH_SAP_KO_CD4_TCELL_UP	GSE21379_TFH_VS_NON_TFH_SAP_KO_CD4_TCELL_UP		165	0.269714	1.20899	0.175182	0.481045	1	4505	tags=36%, list=27%, signal=49%
GSE8621_UNSTIM_VS_LPS_PRIMED_UNSTIM_MACROPHAGE_DN	GSE8621_UNSTIM_VS_LPS_PRIMED_UNSTIM_MACROPHAGE_DN		167	0.259465	1.2088	0.138539	0.481083	1	4862	tags=37%, list=29%, signal=51%
GSE7400_CTRL_VS_CSF3_IN_VIVO_TREATED_PBMC_UP	GSE7400_CTRL_VS_CSF3_IN_VIVO_TREATED_PBMC_UP		179	0.307688	1.20866	0.249417	0.481012	1	4737	tags=36%, list=28%, signal=50%
REACTOME_PHOSPHOLIPASE_C_MEDIATED_CASCADE	REACTOME_PHOSPHOLIPASE_C_MEDIATED_CASCADE		40	0.329856	1.20857	0.197101	0.480776	1	2985	tags=28%, list=18%, signal=33%
GSE26351_WNT_VS_BMP_PATHWAY_STIM_HEMATOPOIETIC_PROGENITORS_DN	GSE26351_WNT_VS_BMP_PATHWAY_STIM_HEMATOPOIETIC_PROGENITORS_DN		176	0.263709	1.20804	0.153465	0.481577	1	4050	tags=34%, list=24%, signal=44%
REACTOME_SPHINGOLIPID_METABOLISM	REACTOME_SPHINGOLIPID_METABOLISM		55	0.329583	1.20764	0.225287	0.482023	1	2575	tags=25%, list=15%, signal=30%
GSE43955_1H_VS_42H_ACT_CD4_TCELL_UP	GSE43955_1H_VS_42H_ACT_CD4_TCELL_UP		175	0.275627	1.20763	0.171642	0.481622	1	2244	tags=23%, list=13%, signal=26%
GSE37532_WT_VS_PPARG_KO_VISCERAL_ADIPOSE_TISSUE_TCONV_DN	GSE37532_WT_VS_PPARG_KO_VISCERAL_ADIPOSE_TISSUE_TCONV_DN		172	0.305649	1.20734	0.227373	0.481824	1	3954	tags=33%, list=24%, signal=43%
GSE27786_CD8_TCELL_VS_NKCELL_UP	GSE27786_CD8_TCELL_VS_NKCELL_UP		170	0.261689	1.20662	0.183844	0.483018	1	3750	tags=28%, list=22%, signal=35%
GSE41176_UNSTIM_VS_ANTI_IGM_STIM_TAK1_KO_BCELL_1H_UP	GSE41176_UNSTIM_VS_ANTI_IGM_STIM_TAK1_KO_BCELL_1H_UP		174	0.266358	1.20639	0.177184	0.483131	1	3318	tags=30%, list=20%, signal=38%
GSE15330_MEGAKARYOCYTE_ERYTHROID_VS_GRANULOCYTE_MONOCYTE_PROGENITOR_IKAROS_KO_DN	GSE15330_MEGAKARYOCYTE_ERYTHROID_VS_GRANULOCYTE_MONOCYTE_PROGENITOR_IKAROS_KO_DN		169	0.27873	1.20637	0.16707	0.482762	1	4609	tags=34%, list=27%, signal=46%
GSE29618_PRE_VS_DAY7_POST_TIV_FLU_VACCINE_BCELL_DN	GSE29618_PRE_VS_DAY7_POST_TIV_FLU_VACCINE_BCELL_DN		169	0.27354	1.20632	0.175879	0.48244	1	4414	tags=37%, list=26%, signal=49%
GSE29618_PRE_VS_DAY7_POST_LAIV_FLU_VACCINE_MONOCYTE_UP	GSE29618_PRE_VS_DAY7_POST_LAIV_FLU_VACCINE_MONOCYTE_UP		148	0.261553	1.20632	0.16474	0.482044	1	3594	tags=30%, list=21%, signal=38%
GSE20715_0H_VS_6H_OZONE_TLR4_KO_LUNG_DN	GSE20715_0H_VS_6H_OZONE_TLR4_KO_LUNG_DN		180	0.258208	1.20623	0.173184	0.481844	1	4669	tags=35%, list=28%, signal=48%
GSE5099_DAY3_VS_DAY7_MCSF_TREATED_MACROPHAGE_UP	GSE5099_DAY3_VS_DAY7_MCSF_TREATED_MACROPHAGE_UP		178	0.284094	1.20609	0.217703	0.481801	1	3264	tags=30%, list=19%, signal=37%
GSE23695_CD57_POS_VS_NEG_NK_CELL_UP	GSE23695_CD57_POS_VS_NEG_NK_CELL_UP		171	0.265842	1.20569	0.168646	0.482227	1	5054	tags=40%, list=30%, signal=57%
GSE5589_UNSTIM_VS_45MIN_LPS_AND_IL6_STIM_MACROPHAGE_DN	GSE5589_UNSTIM_VS_45MIN_LPS_AND_IL6_STIM_MACROPHAGE_DN		172	0.293224	1.20569	0.218824	0.481824	1	4139	tags=33%, list=25%, signal=43%
GSE1925_CTRL_VS_IFNG_PRIMED_MACROPHAGE_24H_IFNG_STIM_DN	GSE1925_CTRL_VS_IFNG_PRIMED_MACROPHAGE_24H_IFNG_STIM_DN		172	0.287554	1.20559	0.190104	0.481624	1	3704	tags=30%, list=22%, signal=38%
GSE24210_TCONV_VS_TREG_UP	GSE24210_TCONV_VS_TREG_UP		143	0.255665	1.20556	0.160763	0.481262	1	3454	tags=29%, list=21%, signal=36%
GSE37532_TREG_VS_TCONV_PPARG_KO_CD4_TCELL_FROM_VISCERAL_ADIPOSE_TISSUE_UP	GSE37532_TREG_VS_TCONV_PPARG_KO_CD4_TCELL_FROM_VISCERAL_ADIPOSE_TISSUE_UP		167	0.290494	1.20547	0.217284	0.481058	1	4143	tags=37%, list=25%, signal=48%
GSE42724_NAIVE_BCELL_VS_PLASMABLAST_DN	GSE42724_NAIVE_BCELL_VS_PLASMABLAST_DN		163	0.266917	1.20531	0.171795	0.480966	1	3271	tags=26%, list=20%, signal=32%
GSE14769_UNSTIM_VS_120MIN_LPS_BMDM_UP	GSE14769_UNSTIM_VS_120MIN_LPS_BMDM_UP		169	0.258088	1.20528	0.151282	0.480648	1	5148	tags=40%, list=31%, signal=57%
GSE17721_LPS_VS_CPG_12H_BMDC_DN	GSE17721_LPS_VS_CPG_12H_BMDC_DN		155	0.263144	1.20519	0.167553	0.480436	1	4201	tags=32%, list=25%, signal=43%
GSE5589_LPS_VS_LPS_AND_IL10_STIM_IL10_KO_MACROPHAGE_45MIN_UP	GSE5589_LPS_VS_LPS_AND_IL10_STIM_IL10_KO_MACROPHAGE_45MIN_UP		176	0.28793	1.20463	0.234884	0.481333	1	3608	tags=30%, list=22%, signal=37%
GSE21033_CTRL_VS_POLYIC_STIM_DC_3H_DN	GSE21033_CTRL_VS_POLYIC_STIM_DC_3H_DN		170	0.278868	1.20441	0.186636	0.481437	1	3940	tags=31%, list=24%, signal=40%
REACTOME_REGULATION_OF_MITOTIC_CELL_CYCLE	REACTOME_REGULATION_OF_MITOTIC_CELL_CYCLE		69	0.423705	1.20416	0.314583	0.481592	1	3778	tags=39%, list=23%, signal=50%
GSE2585_THYMIC_DC_VS_THYMIC_MACROPHAGE_UP	GSE2585_THYMIC_DC_VS_THYMIC_MACROPHAGE_UP		145	0.245436	1.20394	0.107527	0.481681	1	3629	tags=29%, list=22%, signal=37%
GSE14415_INDUCED_TREG_VS_FAILED_INDUCED_TREG_UP	GSE14415_INDUCED_TREG_VS_FAILED_INDUCED_TREG_UP		155	0.354638	1.20342	0.281596	0.482527	1	5997	tags=54%, list=36%, signal=84%
GSE10239_MEMORY_VS_KLRG1INT_EFF_CD8_TCELL_UP	GSE10239_MEMORY_VS_KLRG1INT_EFF_CD8_TCELL_UP		155	0.246758	1.20315	0.13099	0.482741	1	3566	tags=26%, list=21%, signal=32%
GSE16522_ANTI_CD3CD28_STIM_VS_UNSTIM_NAIVE_CD8_TCELL_UP	GSE16522_ANTI_CD3CD28_STIM_VS_UNSTIM_NAIVE_CD8_TCELL_UP		162	0.27644	1.20312	0.212366	0.482377	1	3071	tags=27%, list=18%, signal=33%
GSE46606_UNSTIM_VS_CD40L_IL2_IL5_1DAY_STIMULATED_IRF4MID_SORTED_BCELL_DN	GSE46606_UNSTIM_VS_CD40L_IL2_IL5_1DAY_STIMULATED_IRF4MID_SORTED_BCELL_DN		132	0.258235	1.20275	0.164087	0.482833	1	2731	tags=24%, list=16%, signal=29%
GSE12392_CD8A_POS_VS_NEG_SPLEEN_DC_UP	GSE12392_CD8A_POS_VS_NEG_SPLEEN_DC_UP		176	0.260829	1.2024	0.162162	0.483332	1	5034	tags=43%, list=30%, signal=61%
GSE339_CD8POS_VS_CD4CD8DN_DC_IN_CULTURE_UP	GSE339_CD8POS_VS_CD4CD8DN_DC_IN_CULTURE_UP		172	0.276739	1.20221	0.207317	0.483356	1	5100	tags=41%, list=30%, signal=58%
GSE17721_CPG_VS_GARDIQUIMOD_1H_BMDC_DN	GSE17721_CPG_VS_GARDIQUIMOD_1H_BMDC_DN		179	0.301179	1.2018	0.232346	0.483866	1	4256	tags=36%, list=25%, signal=47%
GSE27786_CD8_TCELL_VS_NEUTROPHIL_UP	GSE27786_CD8_TCELL_VS_NEUTROPHIL_UP		178	0.280253	1.20156	0.22695	0.484039	1	3517	tags=26%, list=21%, signal=33%
GSE26488_WT_VS_VP16_TRANSGENIC_HDAC7_KO_DOUBLE_POSITIVE_THYMOCYTE_UP	GSE26488_WT_VS_VP16_TRANSGENIC_HDAC7_KO_DOUBLE_POSITIVE_THYMOCYTE_UP		160	0.248761	1.20124	0.12709	0.484333	1	3984	tags=31%, list=24%, signal=41%
GSE23321_CENTRAL_VS_EFFECTOR_MEMORY_CD8_TCELL_DN	GSE23321_CENTRAL_VS_EFFECTOR_MEMORY_CD8_TCELL_DN		165	0.266357	1.20122	0.194937	0.483988	1	4063	tags=30%, list=24%, signal=39%
GSE37605_C57BL6_VS_NOD_FOXP3_IRES_GFP_TCONV_DN	GSE37605_C57BL6_VS_NOD_FOXP3_IRES_GFP_TCONV_DN		134	0.258454	1.2008	0.139108	0.484542	1	4459	tags=35%, list=27%, signal=47%
GSE46468_LUNG_INNATE_LYMPHOID_CELL_VS_SPLEEN_CD4_TCELL_UP	GSE46468_LUNG_INNATE_LYMPHOID_CELL_VS_SPLEEN_CD4_TCELL_UP		170	0.265675	1.2005	0.174118	0.484779	1	3985	tags=33%, list=24%, signal=43%
GSE37301_GRANULOCYTE_MONOCYTE_PROGENITOR_VS_RAG2_KO_NK_CELL_DN	GSE37301_GRANULOCYTE_MONOCYTE_PROGENITOR_VS_RAG2_KO_NK_CELL_DN		181	0.280727	1.20034	0.219512	0.484752	1	5337	tags=41%, list=32%, signal=60%
GSE360_DC_VS_MAC_L_DONOVANI_DN	GSE360_DC_VS_MAC_L_DONOVANI_DN		179	0.262852	1.19986	0.192208	0.485459	1	3999	tags=32%, list=24%, signal=41%
REACTOME_PURINE_METABOLISM	REACTOME_PURINE_METABOLISM		29	0.378582	1.19962	0.241218	0.485563	1	2185	tags=28%, list=13%, signal=32%
REACTOME_TRANSCRIPTION_COUPLED_NER_TC_NER	REACTOME_TRANSCRIPTION_COUPLED_NER_TC_NER		40	0.391306	1.19884	0.283613	0.486928	1	3500	tags=38%, list=21%, signal=47%
GSE18791_UNSTIM_VS_NEWCATSLE_VIRUS_DC_10H_UP	GSE18791_UNSTIM_VS_NEWCATSLE_VIRUS_DC_10H_UP		170	0.277409	1.19824	0.199525	0.487815	1	2494	tags=21%, list=15%, signal=24%
GSE12392_WT_VS_IFNB_KO_CD8A_NEG_SPLEEN_DC_UP	GSE12392_WT_VS_IFNB_KO_CD8A_NEG_SPLEEN_DC_UP		183	0.252841	1.19797	0.15051	0.488064	1	2911	tags=24%, list=17%, signal=29%
GSE22611_UNSTIM_VS_2H_MDP_STIM_MUTANT_NOD2_TRANSDUCED_HEK293T_CELL_UP	GSE22611_UNSTIM_VS_2H_MDP_STIM_MUTANT_NOD2_TRANSDUCED_HEK293T_CELL_UP		158	0.252216	1.19744	0.161376	0.488877	1	2114	tags=22%, list=13%, signal=25%
GSE360_HIGH_VS_LOW_DOSE_B_MALAYI_DC_UP	GSE360_HIGH_VS_LOW_DOSE_B_MALAYI_DC_UP		166	0.252633	1.197	0.139394	0.489461	1	4277	tags=33%, list=26%, signal=44%
GSE36888_STAT5_AB_KNOCKIN_VS_WT_TCELL_IL2_TREATED_2H_DN	GSE36888_STAT5_AB_KNOCKIN_VS_WT_TCELL_IL2_TREATED_2H_DN		177	0.25189	1.19671	0.172222	0.489719	1	3684	tags=29%, list=22%, signal=37%
GSE10239_NAIVE_VS_DAY4.5_EFF_CD8_TCELL_UP	GSE10239_NAIVE_VS_DAY4.5_EFF_CD8_TCELL_UP		174	0.267347	1.19659	0.209239	0.489591	1	3863	tags=32%, list=23%, signal=41%
KEGG_GLUTATHIONE_METABOLISM	KEGG_GLUTATHIONE_METABOLISM		40	0.390556	1.1963	0.267139	0.489882	1	6719	tags=65%, list=40%, signal=108%
GSE17721_POLYIC_VS_PAM3CSK4_4H_BMDC_DN	GSE17721_POLYIC_VS_PAM3CSK4_4H_BMDC_DN		177	0.26831	1.19616	0.2	0.489806	1	4550	tags=33%, list=27%, signal=45%
GSE3920_UNTREATED_VS_IFNG_TREATED_ENDOTHELIAL_CELL_DN	GSE3920_UNTREATED_VS_IFNG_TREATED_ENDOTHELIAL_CELL_DN		164	0.285894	1.19606	0.229258	0.489602	1	5813	tags=48%, list=35%, signal=72%
GSE44955_MCSF_VS_MCSF_AND_IL27_STIM_MACROPHAGE_DN	GSE44955_MCSF_VS_MCSF_AND_IL27_STIM_MACROPHAGE_DN		163	0.274725	1.19595	0.1975	0.489464	1	3732	tags=28%, list=22%, signal=35%
GSE17721_POLYIC_VS_CPG_1H_BMDC_UP	GSE17721_POLYIC_VS_CPG_1H_BMDC_UP		173	0.271261	1.19576	0.212276	0.489508	1	3777	tags=29%, list=23%, signal=37%
GSE13411_NAIVE_VS_SWITCHED_MEMORY_BCELL_DN	GSE13411_NAIVE_VS_SWITCHED_MEMORY_BCELL_DN		175	0.262295	1.19568	0.206044	0.489292	1	3492	tags=28%, list=21%, signal=35%
GSE18281_CORTEX_VS_MEDULLA_THYMUS_DN	GSE18281_CORTEX_VS_MEDULLA_THYMUS_DN		144	0.251377	1.19559	0.147959	0.489088	1	3915	tags=30%, list=23%, signal=39%
REACTOME_ANTIGEN_PROCESSING_UBIQUITINATION_PROTEASOME_DEGRADATION	REACTOME_ANTIGEN_PROCESSING_UBIQUITINATION_PROTEASOME_DEGRADATION		183	0.311085	1.19485	0.253898	0.490275	1	3538	tags=31%, list=21%, signal=38%
GSE25087_FETAL_VS_ADULT_TREG_UP	GSE25087_FETAL_VS_ADULT_TREG_UP		167	0.302216	1.19483	0.234719	0.489906	1	3965	tags=34%, list=24%, signal=44%
GSE2826_XID_VS_BTK_KO_BCELL_UP	GSE2826_XID_VS_BTK_KO_BCELL_UP		164	0.265712	1.19475	0.184524	0.489693	1	4351	tags=34%, list=26%, signal=45%
GSE15624_CTRL_VS_3H_HALOFUGINONE_TREATED_CD4_TCELL_DN	GSE15624_CTRL_VS_3H_HALOFUGINONE_TREATED_CD4_TCELL_DN		131	0.306925	1.19471	0.246637	0.48939	1	2348	tags=28%, list=14%, signal=33%
GSE2706_2H_VS_8H_R848_STIM_DC_UP	GSE2706_2H_VS_8H_R848_STIM_DC_UP		157	0.277781	1.19465	0.192214	0.489142	1	4839	tags=40%, list=29%, signal=56%
GSE29949_CD8_POS_DC_SPLEEN_VS_MONOCYTE_BONE_MARROW_DN	GSE29949_CD8_POS_DC_SPLEEN_VS_MONOCYTE_BONE_MARROW_DN		172	0.261651	1.19435	0.193084	0.489408	1	4323	tags=38%, list=26%, signal=50%
GSE40274_CTRL_VS_FOXP3_AND_EOS_TRANSDUCED_ACTIVATED_CD4_TCELL_DN	GSE40274_CTRL_VS_FOXP3_AND_EOS_TRANSDUCED_ACTIVATED_CD4_TCELL_DN		131	0.292698	1.19433	0.224138	0.489056	1	3648	tags=31%, list=22%, signal=40%
GSE13887_RESTING_VS_ACT_CD4_TCELL_DN	GSE13887_RESTING_VS_ACT_CD4_TCELL_DN		109	0.257899	1.1943	0.158055	0.488717	1	4695	tags=36%, list=28%, signal=49%
GSE1432_6H_VS_24H_IFNG_MICROGLIA_DN	GSE1432_6H_VS_24H_IFNG_MICROGLIA_DN		177	0.276404	1.19419	0.212821	0.488603	1	4274	tags=33%, list=25%, signal=44%
GSE39152_BRAIN_VS_SPLEEN_CD103_NEG_MEMORY_CD8_TCELL_DN	GSE39152_BRAIN_VS_SPLEEN_CD103_NEG_MEMORY_CD8_TCELL_DN		171	0.307166	1.19417	0.236407	0.488267	1	4812	tags=41%, list=29%, signal=57%
MEK_UP.V1_UP	MEK_UP.V1_UP		163	0.282034	1.19411	0.206989	0.48799	1	4112	tags=33%, list=25%, signal=43%
GSE32034_LY6C_HIGH_VS_LOW_MONOCYTE_DN	GSE32034_LY6C_HIGH_VS_LOW_MONOCYTE_DN		177	0.283821	1.19404	0.240654	0.487747	1	2894	tags=24%, list=17%, signal=29%
GSE11924_TH1_VS_TH2_CD4_TCELL_DN	GSE11924_TH1_VS_TH2_CD4_TCELL_DN		160	0.267178	1.1938	0.1875	0.487902	1	5488	tags=43%, list=33%, signal=64%
GSE36392_EOSINOPHIL_VS_MAC_IL25_TREATED_LUNG_DN	GSE36392_EOSINOPHIL_VS_MAC_IL25_TREATED_LUNG_DN		175	0.264659	1.19345	0.188862	0.488307	1	5058	tags=37%, list=30%, signal=53%
GSE3982_DC_VS_NEUTROPHIL_LPS_STIM_UP	GSE3982_DC_VS_NEUTROPHIL_LPS_STIM_UP		186	0.294519	1.19335	0.227273	0.488112	1	4185	tags=36%, list=25%, signal=47%
GSE19941_IL10_KO_VS_IL10_KO_AND_NFKBP50_KO_LPS_STIM_MACROPHAGE_UP	GSE19941_IL10_KO_VS_IL10_KO_AND_NFKBP50_KO_LPS_STIM_MACROPHAGE_UP		166	0.264952	1.19291	0.188571	0.4887	1	3434	tags=28%, list=20%, signal=35%
GSE26669_CTRL_VS_COSTIM_BLOCK_MLR_CD8_TCELL_DN	GSE26669_CTRL_VS_COSTIM_BLOCK_MLR_CD8_TCELL_DN		174	0.259081	1.19256	0.150754	0.489094	1	2760	tags=24%, list=16%, signal=29%
GSE17721_LPS_VS_CPG_2H_BMDC_DN	GSE17721_LPS_VS_CPG_2H_BMDC_DN		158	0.254148	1.19222	0.158046	0.48949	1	4301	tags=34%, list=26%, signal=45%
GSE14308_TH2_VS_INDUCED_TREG_DN	GSE14308_TH2_VS_INDUCED_TREG_DN		170	0.256925	1.19196	0.163102	0.489672	1	4211	tags=32%, list=25%, signal=42%
GSE360_L_DONOVANI_VS_T_GONDII_MAC_DN	GSE360_L_DONOVANI_VS_T_GONDII_MAC_DN		175	0.283908	1.1917	0.233708	0.489873	1	3874	tags=31%, list=23%, signal=40%
GSE5142_CTRL_VS_HTERT_TRANSDUCED_CD8_TCELL_EARLY_PASSAGE_CLONE_DN	GSE5142_CTRL_VS_HTERT_TRANSDUCED_CD8_TCELL_EARLY_PASSAGE_CLONE_DN		166	0.2452	1.19168	0.142857	0.489524	1	3784	tags=30%, list=23%, signal=39%
GSE13411_NAIVE_VS_IGM_MEMORY_BCELL_DN	GSE13411_NAIVE_VS_IGM_MEMORY_BCELL_DN		170	0.265101	1.19145	0.201058	0.489653	1	4877	tags=37%, list=29%, signal=52%
GSE5589_IL6_KO_VS_IL10_KO_LPS_AND_IL6_STIM_MACROPHAGE_45MIN_DN	GSE5589_IL6_KO_VS_IL10_KO_LPS_AND_IL6_STIM_MACROPHAGE_45MIN_DN		172	0.249566	1.19141	0.168022	0.489345	1	3267	tags=22%, list=19%, signal=27%
GSE7831_CPG_VS_INFLUENZA_STIM_PDC_1H_DN	GSE7831_CPG_VS_INFLUENZA_STIM_PDC_1H_DN		165	0.260512	1.19106	0.178862	0.489791	1	3971	tags=31%, list=24%, signal=40%
GSE32423_IL7_VS_IL4_MEMORY_CD8_TCELL_DN	GSE32423_IL7_VS_IL4_MEMORY_CD8_TCELL_DN		160	0.282681	1.19067	0.205314	0.490275	1	3138	tags=29%, list=19%, signal=35%
GSE2128_CTRL_VS_MIMETOPE_NEGATIVE_SELECTION_DP_THYMOCYTE_C57BL6_DN	GSE2128_CTRL_VS_MIMETOPE_NEGATIVE_SELECTION_DP_THYMOCYTE_C57BL6_DN		171	0.243433	1.19044	0.162791	0.490358	1	3446	tags=27%, list=21%, signal=34%
GSE7548_DAY7_VS_DAY28_PCC_IMMUNIZATION_CD4_TCELL_DN	GSE7548_DAY7_VS_DAY28_PCC_IMMUNIZATION_CD4_TCELL_DN		173	0.284053	1.1901	0.239186	0.490743	1	4483	tags=38%, list=27%, signal=51%
GSE15659_RESTING_TREG_VS_NONSUPPRESSIVE_TCELL_DN	GSE15659_RESTING_TREG_VS_NONSUPPRESSIVE_TCELL_DN		153	0.248411	1.18989	0.162162	0.490831	1	4426	tags=38%, list=26%, signal=51%
GSE2770_TGFB_AND_IL4_ACT_VS_ACT_CD4_TCELL_2H_UP	GSE2770_TGFB_AND_IL4_ACT_VS_ACT_CD4_TCELL_2H_UP		170	0.288154	1.18919	0.250633	0.491987	1	4272	tags=38%, list=25%, signal=50%
GSE32986_CURDLAN_LOWDOSE_VS_GMCSF_AND_CURDLAN_LOWDOSE_STIM_DC_UP	GSE32986_CURDLAN_LOWDOSE_VS_GMCSF_AND_CURDLAN_LOWDOSE_STIM_DC_UP		165	0.256967	1.1891	0.1575	0.491799	1	2973	tags=23%, list=18%, signal=28%
GSE37532_TREG_VS_TCONV_CD4_TCELL_FROM_VISCERAL_ADIPOSE_TISSUE_DN	GSE37532_TREG_VS_TCONV_CD4_TCELL_FROM_VISCERAL_ADIPOSE_TISSUE_DN		141	0.323868	1.18887	0.271493	0.49188	1	3808	tags=35%, list=23%, signal=45%
ST_MYOCYTE_AD_PATHWAY	ST_MYOCYTE_AD_PATHWAY		20	0.371993	1.18873	0.253133	0.491818	1	1501	tags=15%, list=9%, signal=16%
GSE13306_RA_VS_UNTREATED_TREG_UP	GSE13306_RA_VS_UNTREATED_TREG_UP		155	0.248827	1.18869	0.146893	0.491541	1	3486	tags=26%, list=21%, signal=32%
GSE9006_HEALTHY_VS_TYPE_1_DIABETES_PBMC_AT_DX_UP	GSE9006_HEALTHY_VS_TYPE_1_DIABETES_PBMC_AT_DX_UP		181	0.285138	1.18808	0.216418	0.492503	1	5090	tags=45%, list=30%, signal=64%
GSE33425_CD161_INT_VS_NEG_CD8_TCELL_UP	GSE33425_CD161_INT_VS_NEG_CD8_TCELL_UP		186	0.315913	1.18806	0.279176	0.492155	1	4240	tags=38%, list=25%, signal=50%
GSE360_L_DONOVANI_VS_B_MALAYI_HIGH_DOSE_DC_DN	GSE360_L_DONOVANI_VS_B_MALAYI_HIGH_DOSE_DC_DN		167	0.247676	1.18771	0.149051	0.49255	1	5035	tags=37%, list=30%, signal=53%
GSE8384_CTRL_VS_B_ABORTUS_4H_MAC_CELL_LINE_UP	GSE8384_CTRL_VS_B_ABORTUS_4H_MAC_CELL_LINE_UP		164	0.244301	1.18634	0.154891	0.495341	1	3670	tags=30%, list=22%, signal=38%
GSE27786_BCELL_VS_NEUTROPHIL_UP	GSE27786_BCELL_VS_NEUTROPHIL_UP		183	0.270167	1.18626	0.23608	0.495125	1	4588	tags=35%, list=27%, signal=48%
GSE18893_CTRL_VS_TNF_TREATED_TREG_24H_DN	GSE18893_CTRL_VS_TNF_TREATED_TREG_24H_DN		163	0.242012	1.18601	0.14245	0.495332	1	3347	tags=27%, list=20%, signal=33%
GSE13229_IMM_VS_MATURE_NKCELL_DN	GSE13229_IMM_VS_MATURE_NKCELL_DN		162	0.249941	1.18593	0.158333	0.495106	1	5510	tags=44%, list=33%, signal=65%
GSE34205_HEALTHY_VS_FLU_INF_INFANT_PBMC_UP	GSE34205_HEALTHY_VS_FLU_INF_INFANT_PBMC_UP		166	0.296	1.18582	0.272021	0.494944	1	3810	tags=35%, list=23%, signal=45%
GSE12845_IGD_POS_BLOOD_VS_NAIVE_TONSIL_BCELL_UP	GSE12845_IGD_POS_BLOOD_VS_NAIVE_TONSIL_BCELL_UP		160	0.242822	1.18576	0.155612	0.494675	1	4044	tags=31%, list=24%, signal=41%
GSE17721_CTRL_VS_CPG_0.5H_BMDC_UP	GSE17721_CTRL_VS_CPG_0.5H_BMDC_UP		175	0.270773	1.18554	0.223278	0.494808	1	3756	tags=28%, list=22%, signal=36%
GSE37533_UNTREATED_VS_PIOGLIZATONE_TREATED_CD4_TCELL_PPARG1_AND_FOXP3_TRASDUCED_DN	GSE37533_UNTREATED_VS_PIOGLIZATONE_TREATED_CD4_TCELL_PPARG1_AND_FOXP3_TRASDUCED_DN		182	0.28091	1.18552	0.230068	0.494452	1	4922	tags=39%, list=29%, signal=55%
GSE46606_UNSTIM_VS_CD40L_IL2_IL5_DAY1_STIMULATED_BCELL_DN	GSE46606_UNSTIM_VS_CD40L_IL2_IL5_DAY1_STIMULATED_BCELL_DN		162	0.301556	1.18546	0.244186	0.494215	1	3118	tags=30%, list=19%, signal=36%
REACTOME_REGULATION_OF_HYPOXIA_INDUCIBLE_FACTOR_HIF_BY_OXYGEN	REACTOME_REGULATION_OF_HYPOXIA_INDUCIBLE_FACTOR_HIF_BY_OXYGEN		19	0.391546	1.1851	0.269058	0.494667	1	4425	tags=42%, list=26%, signal=57%
GSE17721_POLYIC_VS_PAM3CSK4_4H_BMDC_UP	GSE17721_POLYIC_VS_PAM3CSK4_4H_BMDC_UP		172	0.265202	1.1851	0.205195	0.494285	1	3189	tags=28%, list=19%, signal=34%
REACTOME_CDT1_ASSOCIATION_WITH_THE_CDC6_ORC_ORIGIN_COMPLEX	REACTOME_CDT1_ASSOCIATION_WITH_THE_CDC6_ORC_ORIGIN_COMPLEX		49	0.462172	1.18496	0.350427	0.494239	1	3778	tags=47%, list=23%, signal=60%
GSE43955_TGFB_IL6_VS_TGFB_IL6_IL23_TH17_ACT_CD4_TCELL_60H_UP	GSE43955_TGFB_IL6_VS_TGFB_IL6_IL23_TH17_ACT_CD4_TCELL_60H_UP		166	0.25246	1.18444	0.168142	0.494968	1	3104	tags=26%, list=19%, signal=31%
GSE26488_CTRL_VS_PEPTIDE_INJECTION_HDAC7_DELTAP_TG_OT2_THYMOCYTE_UP	GSE26488_CTRL_VS_PEPTIDE_INJECTION_HDAC7_DELTAP_TG_OT2_THYMOCYTE_UP		145	0.257777	1.18434	0.177049	0.494808	1	3379	tags=27%, list=20%, signal=33%
GSE43863_TH1_VS_LY6C_LOW_CXCR5NEG_EFFECTOR_CD4_TCELL_UP	GSE43863_TH1_VS_LY6C_LOW_CXCR5NEG_EFFECTOR_CD4_TCELL_UP		162	0.315852	1.18433	0.251656	0.494438	1	4126	tags=38%, list=25%, signal=50%
GSE12845_IGD_NEG_BLOOD_VS_DARKZONE_GC_TONSIL_BCELL_UP	GSE12845_IGD_NEG_BLOOD_VS_DARKZONE_GC_TONSIL_BCELL_UP		174	0.27779	1.18432	0.236407	0.494071	1	3874	tags=30%, list=23%, signal=39%
GSE9509_LPS_VS_LPS_AND_IL10_STIM_IL10_KO_MACROPHAGE_20MIN_DN	GSE9509_LPS_VS_LPS_AND_IL10_STIM_IL10_KO_MACROPHAGE_20MIN_DN		154	0.311817	1.18431	0.249412	0.493694	1	4960	tags=42%, list=30%, signal=58%
GSE5589_LPS_VS_LPS_AND_IL10_STIM_MACROPHAGE_180MIN_UP	GSE5589_LPS_VS_LPS_AND_IL10_STIM_MACROPHAGE_180MIN_UP		162	0.256195	1.18423	0.175792	0.493492	1	3160	tags=27%, list=19%, signal=33%
GSE13522_CTRL_VS_T_CRUZI_Y_STRAIN_INF_SKIN_129_MOUSE_DN	GSE13522_CTRL_VS_T_CRUZI_Y_STRAIN_INF_SKIN_129_MOUSE_DN		146	0.242592	1.18407	0.158683	0.493453	1	2407	tags=21%, list=14%, signal=24%
GSE17721_LPS_VS_POLYIC_24H_BMDC_DN	GSE17721_LPS_VS_POLYIC_24H_BMDC_DN		162	0.26049	1.18328	0.21372	0.494816	1	3379	tags=25%, list=20%, signal=31%
GSE40274_CTRL_VS_FOXP3_AND_GATA1_TRANSDUCED_ACTIVATED_CD4_TCELL_DN	GSE40274_CTRL_VS_FOXP3_AND_GATA1_TRANSDUCED_ACTIVATED_CD4_TCELL_DN		107	0.292161	1.18306	0.212821	0.494945	1	3175	tags=29%, list=19%, signal=36%
GSE41867_NAIVE_VS_EFFECTOR_CD8_TCELL_UP	GSE41867_NAIVE_VS_EFFECTOR_CD8_TCELL_UP		176	0.308767	1.18297	0.259009	0.494763	1	4464	tags=35%, list=27%, signal=48%
GSE17721_POLYIC_VS_GARDIQUIMOD_1H_BMDC_DN	GSE17721_POLYIC_VS_GARDIQUIMOD_1H_BMDC_DN		169	0.271335	1.18254	0.211443	0.495333	1	3760	tags=28%, list=22%, signal=36%
GSE2770_TGFB_AND_IL4_VS_TGFB_AND_IL12_TREATED_ACT_CD4_TCELL_48H_DN	GSE2770_TGFB_AND_IL4_VS_TGFB_AND_IL12_TREATED_ACT_CD4_TCELL_48H_DN		162	0.257492	1.18241	0.173367	0.495248	1	5092	tags=37%, list=30%, signal=53%
GSE17721_LPS_VS_POLYIC_8H_BMDC_UP	GSE17721_LPS_VS_POLYIC_8H_BMDC_UP		174	0.285247	1.18229	0.239609	0.495153	1	4550	tags=39%, list=27%, signal=53%
GSE36392_MAC_VS_NEUTROPHIL_IL25_TREATED_LUNG_UP	GSE36392_MAC_VS_NEUTROPHIL_IL25_TREATED_LUNG_UP		168	0.238722	1.18205	0.159218	0.495277	1	2190	tags=20%, list=13%, signal=22%
REACTOME_P53_DEPENDENT_G1_DNA_DAMAGE_RESPONSE	REACTOME_P53_DEPENDENT_G1_DNA_DAMAGE_RESPONSE		51	0.436008	1.18204	0.346983	0.494909	1	4012	tags=47%, list=24%, signal=62%
GSE43955_TH0_VS_TGFB_IL6_IL23_TH17_ACT_CD4_TCELL_52H_DN	GSE43955_TH0_VS_TGFB_IL6_IL23_TH17_ACT_CD4_TCELL_52H_DN		175	0.25489	1.18193	0.165333	0.494801	1	3875	tags=29%, list=23%, signal=37%
GSE17186_NAIVE_VS_CD21HIGH_TRANSITIONAL_BCELL_DN	GSE17186_NAIVE_VS_CD21HIGH_TRANSITIONAL_BCELL_DN		171	0.250108	1.18168	0.1825	0.494965	1	2507	tags=22%, list=15%, signal=26%
GSE22103_UNSTIM_VS_LPS_STIM_NEUTROPHIL_UP	GSE22103_UNSTIM_VS_LPS_STIM_NEUTROPHIL_UP		177	0.272936	1.18119	0.211268	0.495721	1	4153	tags=31%, list=25%, signal=40%
REACTOME_SIGNALING_BY_FGFR	REACTOME_SIGNALING_BY_FGFR		95	0.275752	1.18118	0.194986	0.49534	1	4076	tags=29%, list=24%, signal=39%
GSE17721_CPG_VS_GARDIQUIMOD_4H_BMDC_DN	GSE17721_CPG_VS_GARDIQUIMOD_4H_BMDC_DN		170	0.255779	1.18115	0.156566	0.49502	1	6550	tags=53%, list=39%, signal=86%
GSE19923_WT_VS_E2A_KO_DP_THYMOCYTE_UP	GSE19923_WT_VS_E2A_KO_DP_THYMOCYTE_UP		158	0.264647	1.18091	0.21865	0.495174	1	4288	tags=36%, list=26%, signal=48%
GSE15330_WT_VS_IKAROS_KO_GRANULOCYTE_MONOCYTE_PROGENITOR_UP	GSE15330_WT_VS_IKAROS_KO_GRANULOCYTE_MONOCYTE_PROGENITOR_UP		179	0.272805	1.1803	0.191176	0.496138	1	4846	tags=41%, list=29%, signal=58%
GSE40274_CTRL_VS_FOXP3_AND_LEF1_TRANSDUCED_ACTIVATED_CD4_TCELL_DN	GSE40274_CTRL_VS_FOXP3_AND_LEF1_TRANSDUCED_ACTIVATED_CD4_TCELL_DN		127	0.273064	1.17966	0.238876	0.497227	1	2705	tags=24%, list=16%, signal=28%
GSE14308_INDUCED_VS_NATURAL_TREG_UP	GSE14308_INDUCED_VS_NATURAL_TREG_UP		169	0.275787	1.17939	0.239583	0.497476	1	4619	tags=36%, list=28%, signal=49%
GSE10240_CTRL_VS_IL17_AND_IL22_STIM_PRIMARY_BRONCHIAL_EPITHELIAL_CELLS_UP	GSE10240_CTRL_VS_IL17_AND_IL22_STIM_PRIMARY_BRONCHIAL_EPITHELIAL_CELLS_UP		158	0.27986	1.17934	0.236041	0.497177	1	4812	tags=35%, list=29%, signal=49%
GSE1112_OT1_VS_HY_CD8AB_THYMOCYTE_RTOC_CULTURE_UP	GSE1112_OT1_VS_HY_CD8AB_THYMOCYTE_RTOC_CULTURE_UP		168	0.260925	1.17869	0.188482	0.498246	1	4492	tags=35%, list=27%, signal=47%
GSE21360_NAIVE_VS_TERTIARY_MEMORY_CD8_TCELL_UP	GSE21360_NAIVE_VS_TERTIARY_MEMORY_CD8_TCELL_UP		146	0.260098	1.17829	0.205263	0.498731	1	4794	tags=37%, list=29%, signal=51%
GSE19825_NAIVE_VS_IL2RALOW_DAY3_EFF_CD8_TCELL_DN	GSE19825_NAIVE_VS_IL2RALOW_DAY3_EFF_CD8_TCELL_DN		174	0.258251	1.17772	0.20316	0.49956	1	3687	tags=28%, list=22%, signal=35%
GSE24634_NAIVE_CD4_TCELL_VS_DAY5_IL4_CONV_TREG_DN	GSE24634_NAIVE_CD4_TCELL_VS_DAY5_IL4_CONV_TREG_DN		180	0.344991	1.17768	0.293065	0.499266	1	4494	tags=39%, list=27%, signal=53%
GSE11884_WT_VS_FURIN_KO_NAIVE_CD4_TCELL_UP	GSE11884_WT_VS_FURIN_KO_NAIVE_CD4_TCELL_UP		92	0.253878	1.17757	0.190769	0.499073	1	2590	tags=27%, list=15%, signal=32%
GSE27859_CD11C_INT_F480_HI_MACROPHAGE_VS_CD11C_ING_F480_INT_DC_DN	GSE27859_CD11C_INT_F480_HI_MACROPHAGE_VS_CD11C_ING_F480_INT_DC_DN		170	0.244336	1.17756	0.151515	0.498717	1	4609	tags=33%, list=27%, signal=45%
GSE9650_EFFECTOR_VS_MEMORY_CD8_TCELL_UP	GSE9650_EFFECTOR_VS_MEMORY_CD8_TCELL_UP		162	0.302923	1.1774	0.256351	0.498725	1	2618	tags=28%, list=16%, signal=33%
GSE43955_1H_VS_20H_ACT_CD4_TCELL_WITH_TGFB_IL6_UP	GSE43955_1H_VS_20H_ACT_CD4_TCELL_WITH_TGFB_IL6_UP		170	0.283917	1.17686	0.221411	0.499535	1	5025	tags=39%, list=30%, signal=55%
BIOCARTA_CDC42RAC_PATHWAY	BIOCARTA_CDC42RAC_PATHWAY		16	0.483568	1.17622	0.325301	0.500591	1	4237	tags=56%, list=25%, signal=75%
GSE40273_XBP1_KO_VS_WT_TREG_UP	GSE40273_XBP1_KO_VS_WT_TREG_UP		171	0.270929	1.17612	0.234867	0.500437	1	4655	tags=36%, list=28%, signal=50%
GSE11961_PLASMA_CELL_DAY7_VS_GERMINAL_CENTER_BCELL_DAY40_DN	GSE11961_PLASMA_CELL_DAY7_VS_GERMINAL_CENTER_BCELL_DAY40_DN		156	0.238038	1.17575	0.15625	0.500888	1	5025	tags=38%, list=30%, signal=54%
GSE22886_NAIVE_BCELL_VS_BM_PLASMA_CELL_DN	GSE22886_NAIVE_BCELL_VS_BM_PLASMA_CELL_DN		170	0.301851	1.17573	0.258907	0.500543	1	4695	tags=42%, list=28%, signal=57%
GSE1925_CTRL_VS_24H_IFNG_STIM_MACROPHAGE_DN	GSE1925_CTRL_VS_24H_IFNG_STIM_MACROPHAGE_DN		151	0.255386	1.17566	0.188442	0.500321	1	4224	tags=30%, list=25%, signal=40%
GSE27670_BLIMP1_VS_LMP1_TRANSDUCED_GC_BCELL_DN	GSE27670_BLIMP1_VS_LMP1_TRANSDUCED_GC_BCELL_DN		169	0.246586	1.17562	0.177835	0.500029	1	4786	tags=36%, list=29%, signal=49%
GSE13522_WT_VS_IFNAR_KO_SKIN_UP	GSE13522_WT_VS_IFNAR_KO_SKIN_UP		172	0.249355	1.17521	0.166144	0.500549	1	3476	tags=27%, list=21%, signal=34%
GSE3982_EOSINOPHIL_VS_EFF_MEMORY_CD4_TCELL_DN	GSE3982_EOSINOPHIL_VS_EFF_MEMORY_CD4_TCELL_DN		160	0.26526	1.17502	0.244681	0.500605	1	3812	tags=31%, list=23%, signal=40%
GSE11924_TFH_VS_TH1_CD4_TCELL_DN	GSE11924_TFH_VS_TH1_CD4_TCELL_DN		162	0.281937	1.17493	0.248139	0.500403	1	4557	tags=38%, list=27%, signal=51%
GSE2770_UNTREATED_VS_TGFB_AND_IL12_TREATED_ACT_CD4_TCELL_48H_DN	GSE2770_UNTREATED_VS_TGFB_AND_IL12_TREATED_ACT_CD4_TCELL_48H_DN		175	0.273209	1.17469	0.205955	0.500594	1	2529	tags=22%, list=15%, signal=25%
GSE36392_TYPE_2_MYELOID_VS_EOSINOPHIL_IL25_TREATED_LUNG_UP	GSE36392_TYPE_2_MYELOID_VS_EOSINOPHIL_IL25_TREATED_LUNG_UP		165	0.246424	1.17412	0.174648	0.501498	1	2746	tags=23%, list=16%, signal=27%
GSE17974_1.5H_VS_72H_IL4_AND_ANTI_IL12_ACT_CD4_TCELL_DN	GSE17974_1.5H_VS_72H_IL4_AND_ANTI_IL12_ACT_CD4_TCELL_DN		158	0.303306	1.17369	0.269585	0.502156	1	2695	tags=25%, list=16%, signal=29%
GSE9946_MATURE_STIMULATORY_VS_PROSTAGLANDINE2_TREATED_MATURE_DC_UP	GSE9946_MATURE_STIMULATORY_VS_PROSTAGLANDINE2_TREATED_MATURE_DC_UP		100	0.261742	1.17339	0.178756	0.50244	1	4722	tags=39%, list=28%, signal=54%
GSE40274_CTRL_VS_FOXP3_AND_IRF4_TRANSDUCED_ACTIVATED_CD4_TCELL_DN	GSE40274_CTRL_VS_FOXP3_AND_IRF4_TRANSDUCED_ACTIVATED_CD4_TCELL_DN		140	0.243092	1.1733	0.149296	0.502254	1	2949	tags=21%, list=18%, signal=25%
GSE14308_TH2_VS_TH1_UP	GSE14308_TH2_VS_TH1_UP		170	0.25863	1.17329	0.194774	0.501899	1	3667	tags=31%, list=22%, signal=39%
GSE15930_NAIVE_VS_72H_IN_VITRO_STIM_CD8_TCELL_DN	GSE15930_NAIVE_VS_72H_IN_VITRO_STIM_CD8_TCELL_DN		167	0.306367	1.17326	0.282759	0.501591	1	3913	tags=34%, list=23%, signal=44%
GSE9650_NAIVE_VS_EFF_CD8_TCELL_UP	GSE9650_NAIVE_VS_EFF_CD8_TCELL_UP		181	0.245648	1.17299	0.166172	0.501845	1	4796	tags=33%, list=29%, signal=46%
PID_TRKR_PATHWAY	PID_TRKR_PATHWAY		60	0.288197	1.17292	0.206215	0.501627	1	4125	tags=32%, list=25%, signal=42%
GSE5679_CTRL_VS_PPARG_LIGAND_ROSIGLITAZONE_AND_RARA_AGONIST_AM580_TREATED_DC_DN	GSE5679_CTRL_VS_PPARG_LIGAND_ROSIGLITAZONE_AND_RARA_AGONIST_AM580_TREATED_DC_DN		175	0.273955	1.1729	0.214099	0.501292	1	3721	tags=33%, list=22%, signal=41%
GSE17721_CTRL_VS_POLYIC_0.5H_BMDC_DN	GSE17721_CTRL_VS_POLYIC_0.5H_BMDC_DN		154	0.242131	1.17289	0.181548	0.500943	1	2904	tags=25%, list=17%, signal=30%
GSE3982_CENT_MEMORY_CD4_TCELL_VS_TH2_DN	GSE3982_CENT_MEMORY_CD4_TCELL_VS_TH2_DN		157	0.325885	1.17195	0.298206	0.502687	1	3203	tags=34%, list=19%, signal=41%
PID_WNT_SIGNALING_PATHWAY	PID_WNT_SIGNALING_PATHWAY		22	0.371445	1.17162	0.264706	0.503027	1	5234	tags=55%, list=31%, signal=79%
GSE36891_POLYIC_TLR3_VS_PAM_TLR2_STIM_PERITONEAL_MACROPHAGE_DN	GSE36891_POLYIC_TLR3_VS_PAM_TLR2_STIM_PERITONEAL_MACROPHAGE_DN		143	0.290268	1.1716	0.263658	0.5027	1	4302	tags=35%, list=26%, signal=47%
GSE12366_PLASMA_CELL_VS_MEMORY_BCELL_UP	GSE12366_PLASMA_CELL_VS_MEMORY_BCELL_UP		152	0.277749	1.17152	0.240291	0.502468	1	3567	tags=29%, list=21%, signal=36%
GSE20715_WT_VS_TLR4_KO_48H_OZONE_LUNG_UP	GSE20715_WT_VS_TLR4_KO_48H_OZONE_LUNG_UP		154	0.258802	1.17108	0.191436	0.503067	1	3276	tags=25%, list=20%, signal=31%
GSE3039_CD4_TCELL_VS_ALPHABETA_CD8_TCELL_DN	GSE3039_CD4_TCELL_VS_ALPHABETA_CD8_TCELL_DN		179	0.277253	1.17094	0.256858	0.503026	1	4281	tags=36%, list=26%, signal=48%
GSE6269_HEALTHY_VS_FLU_INF_PBMC_DN	GSE6269_HEALTHY_VS_FLU_INF_PBMC_DN		144	0.349599	1.17073	0.282937	0.50311	1	4922	tags=40%, list=29%, signal=56%
GSE24634_IL4_VS_CTRL_TREATED_NAIVE_CD4_TCELL_DAY7_DN	GSE24634_IL4_VS_CTRL_TREATED_NAIVE_CD4_TCELL_DAY7_DN		173	0.268278	1.17048	0.235602	0.503271	1	3591	tags=29%, list=21%, signal=37%
GSE22886_IGG_IGA_MEMORY_BCELL_VS_BLOOD_PLASMA_CELL_DN	GSE22886_IGG_IGA_MEMORY_BCELL_VS_BLOOD_PLASMA_CELL_DN		176	0.287658	1.17034	0.245823	0.50319	1	4445	tags=37%, list=27%, signal=50%
GSE17721_CTRL_VS_GARDIQUIMOD_6H_BMDC_DN	GSE17721_CTRL_VS_GARDIQUIMOD_6H_BMDC_DN		167	0.267729	1.17016	0.212042	0.503231	1	2855	tags=25%, list=17%, signal=29%
GSE17721_LPS_VS_CPG_1H_BMDC_UP	GSE17721_LPS_VS_CPG_1H_BMDC_UP		171	0.296709	1.1701	0.264286	0.502972	1	2282	tags=22%, list=14%, signal=25%
GSE16385_MONOCYTE_VS_MACROPHAGE_UP	GSE16385_MONOCYTE_VS_MACROPHAGE_UP		148	0.245687	1.16918	0.189189	0.504809	1	3054	tags=28%, list=18%, signal=34%
GSE17301_CTRL_VS_48H_ACD3_ACD28_STIM_CD8_TCELL_UP	GSE17301_CTRL_VS_48H_ACD3_ACD28_STIM_CD8_TCELL_UP		166	0.24514	1.16894	0.179941	0.504971	1	4958	tags=36%, list=30%, signal=51%
REACTOME_G_ALPHA_Z_SIGNALLING_EVENTS	REACTOME_G_ALPHA_Z_SIGNALLING_EVENTS		38	0.318014	1.16858	0.221945	0.505438	1	2657	tags=24%, list=16%, signal=28%
GSE21063_CTRL_VS_ANTI_IGM_STIM_BCELL_16H_DN	GSE21063_CTRL_VS_ANTI_IGM_STIM_BCELL_16H_DN		140	0.239768	1.16857	0.161616	0.505065	1	2942	tags=24%, list=18%, signal=28%
GSE7764_NKCELL_VS_SPLENOCYTE_DN	GSE7764_NKCELL_VS_SPLENOCYTE_DN		169	0.256757	1.16831	0.205556	0.505259	1	3512	tags=30%, list=21%, signal=37%
GSE41867_LCMV_ARMSTRONG_VS_CLONE13_DAY15_EFFECTOR_CD8_TCELL_UP	GSE41867_LCMV_ARMSTRONG_VS_CLONE13_DAY15_EFFECTOR_CD8_TCELL_UP		180	0.250707	1.16823	0.202703	0.505069	1	3298	tags=25%, list=20%, signal=31%
REACTOME_PIP3_ACTIVATES_AKT_SIGNALING	REACTOME_PIP3_ACTIVATES_AKT_SIGNALING		27	0.352367	1.16788	0.269663	0.505468	1	4076	tags=33%, list=24%, signal=44%
GSE21063_CTRL_VS_ANTI_IGM_STIM_BCELL_NFATC1_KO_3H_UP	GSE21063_CTRL_VS_ANTI_IGM_STIM_BCELL_NFATC1_KO_3H_UP		163	0.265453	1.16785	0.209424	0.505139	1	4312	tags=36%, list=26%, signal=48%
KAECH_NAIVE_VS_DAY15_EFF_CD8_TCELL_UP	KAECH_NAIVE_VS_DAY15_EFF_CD8_TCELL_UP		171	0.252354	1.16769	0.189802	0.505148	1	3485	tags=27%, list=21%, signal=34%
GSE29164_UNTREATED_VS_CD8_TCELL_TREATED_MELANOMA_DAY7_DN	GSE29164_UNTREATED_VS_CD8_TCELL_TREATED_MELANOMA_DAY7_DN		145	0.249819	1.16741	0.168539	0.505366	1	2974	tags=26%, list=18%, signal=31%
GSE15330_HSC_VS_PRO_BCELL_UP	GSE15330_HSC_VS_PRO_BCELL_UP		175	0.257987	1.16701	0.206549	0.505954	1	3442	tags=27%, list=21%, signal=33%
GSE3982_EOSINOPHIL_VS_BASOPHIL_DN	GSE3982_EOSINOPHIL_VS_BASOPHIL_DN		172	0.273738	1.16696	0.225728	0.505682	1	3806	tags=30%, list=23%, signal=39%
GSE2770_UNTREATED_VS_IL4_TREATED_ACT_CD4_TCELL_2H_DN	GSE2770_UNTREATED_VS_IL4_TREATED_ACT_CD4_TCELL_2H_DN		170	0.309901	1.16681	0.279236	0.505632	1	4112	tags=37%, list=25%, signal=49%
GSE29164_UNTREATED_VS_CD8_TCELL_TREATED_MELANOMA_DAY7_UP	GSE29164_UNTREATED_VS_CD8_TCELL_TREATED_MELANOMA_DAY7_UP		180	0.279557	1.16668	0.232227	0.50557	1	3861	tags=34%, list=23%, signal=44%
GSE13484_UNSTIM_VS_12H_YF17D_VACCINE_STIM_PBMC_UP	GSE13484_UNSTIM_VS_12H_YF17D_VACCINE_STIM_PBMC_UP		163	0.244149	1.16579	0.195402	0.507267	1	3566	tags=28%, list=21%, signal=35%
GSE15659_NAIVE_VS_PTPRC_NEG_CD4_TCELL_UP	GSE15659_NAIVE_VS_PTPRC_NEG_CD4_TCELL_UP		131	0.237986	1.16541	0.178694	0.507773	1	5392	tags=45%, list=32%, signal=66%
GSE9988_LPS_VS_VEHICLE_TREATED_MONOCYTE_DN	GSE9988_LPS_VS_VEHICLE_TREATED_MONOCYTE_DN		180	0.311703	1.16532	0.26477	0.507613	1	4109	tags=33%, list=25%, signal=44%
REACTOME_P53_INDEPENDENT_G1_S_DNA_DAMAGE_CHECKPOINT	REACTOME_P53_INDEPENDENT_G1_S_DNA_DAMAGE_CHECKPOINT		46	0.451731	1.16525	0.362661	0.50742	1	3778	tags=48%, list=23%, signal=62%
REACTOME_DIABETES_PATHWAYS	REACTOME_DIABETES_PATHWAYS		106	0.288237	1.16525	0.244332	0.507057	1	2341	tags=21%, list=14%, signal=24%
REACTOME_PI3K_CASCADE	REACTOME_PI3K_CASCADE		55	0.295663	1.16466	0.216066	0.508025	1	2985	tags=27%, list=18%, signal=33%
REACTOME_NUCLEOTIDE_EXCISION_REPAIR	REACTOME_NUCLEOTIDE_EXCISION_REPAIR		45	0.368321	1.16386	0.283871	0.509482	1	3500	tags=33%, list=21%, signal=42%
GSE17721_CTRL_VS_PAM3CSK4_4H_BMDC_DN	GSE17721_CTRL_VS_PAM3CSK4_4H_BMDC_DN		158	0.242313	1.16384	0.187898	0.509134	1	2716	tags=21%, list=16%, signal=25%
GSE17721_LPS_VS_GARDIQUIMOD_16H_BMDC_DN	GSE17721_LPS_VS_GARDIQUIMOD_16H_BMDC_DN		166	0.265816	1.16383	0.216958	0.5088	1	3802	tags=30%, list=23%, signal=38%
GSE43700_UNTREATED_VS_IL10_TREATED_PBMC_DN	GSE43700_UNTREATED_VS_IL10_TREATED_PBMC_DN		169	0.275616	1.16377	0.250653	0.508566	1	4395	tags=38%, list=26%, signal=51%
GSE9037_CTRL_VS_LPS_1H_STIM_BMDM_UP	GSE9037_CTRL_VS_LPS_1H_STIM_BMDM_UP		168	0.243049	1.16363	0.181572	0.508548	1	3131	tags=24%, list=19%, signal=30%
GSE22886_NAIVE_CD4_TCELL_VS_MEMORY_TCELL_DN	GSE22886_NAIVE_CD4_TCELL_VS_MEMORY_TCELL_DN		178	0.303785	1.1635	0.290618	0.508462	1	4819	tags=39%, list=29%, signal=55%
GSE11961_FOLLICULAR_BCELL_VS_MEMORY_BCELL_DAY7_DN	GSE11961_FOLLICULAR_BCELL_VS_MEMORY_BCELL_DAY7_DN		166	0.27972	1.16324	0.264501	0.508684	1	4561	tags=36%, list=27%, signal=48%
GSE3982_MAST_CELL_VS_BASOPHIL_UP	GSE3982_MAST_CELL_VS_BASOPHIL_UP		159	0.279129	1.16316	0.25679	0.508497	1	4068	tags=33%, list=24%, signal=43%
GSE3982_BASOPHIL_VS_TH1_DN	GSE3982_BASOPHIL_VS_TH1_DN		169	0.288687	1.16287	0.257908	0.508809	1	3497	tags=29%, list=21%, signal=36%
GSE37605_TREG_VS_TCONV_C57BL6_FOXP3_FUSION_GFP_DN	GSE37605_TREG_VS_TCONV_C57BL6_FOXP3_FUSION_GFP_DN		140	0.269354	1.16261	0.212707	0.509049	1	3619	tags=32%, list=22%, signal=41%
GSE3039_NKT_CELL_VS_ALPHABETA_CD8_TCELL_UP	GSE3039_NKT_CELL_VS_ALPHABETA_CD8_TCELL_UP		176	0.288231	1.16256	0.28744	0.508806	1	4479	tags=34%, list=27%, signal=46%
GSE22886_IGA_VS_IGM_MEMORY_BCELL_UP	GSE22886_IGA_VS_IGM_MEMORY_BCELL_UP		157	0.23226	1.16249	0.143322	0.508606	1	3841	tags=25%, list=23%, signal=33%
GSE17721_CTRL_VS_PAM3CSK4_8H_BMDC_UP	GSE17721_CTRL_VS_PAM3CSK4_8H_BMDC_UP		175	0.257218	1.16238	0.231343	0.508492	1	3545	tags=27%, list=21%, signal=34%
GSE15659_RESTING_VS_ACTIVATED_TREG_DN	GSE15659_RESTING_VS_ACTIVATED_TREG_DN		158	0.251401	1.16213	0.205063	0.508715	1	4417	tags=40%, list=26%, signal=54%
REACTOME_ASPARAGINE_N_LINKED_GLYCOSYLATION	REACTOME_ASPARAGINE_N_LINKED_GLYCOSYLATION		72	0.341396	1.16187	0.269737	0.508874	1	1780	tags=24%, list=11%, signal=26%
GSE15271_CXCR4_POS_VS_NEG_GC_BCELL_UP	GSE15271_CXCR4_POS_VS_NEG_GC_BCELL_UP		156	0.321416	1.16167	0.283871	0.50897	1	3614	tags=31%, list=22%, signal=39%
GSE37532_WT_VS_PPARG_KO_VISCERAL_ADIPOSE_TISSUE_TCONV_UP	GSE37532_WT_VS_PPARG_KO_VISCERAL_ADIPOSE_TISSUE_TCONV_UP		160	0.257134	1.16151	0.243961	0.508952	1	3628	tags=30%, list=22%, signal=38%
GSE25087_TREG_VS_TCONV_ADULT_DN	GSE25087_TREG_VS_TCONV_ADULT_DN		154	0.23881	1.16124	0.155015	0.509254	1	3802	tags=30%, list=23%, signal=38%
GSE37416_CTRL_VS_6H_F_TULARENSIS_LVS_NEUTROPHIL_UP	GSE37416_CTRL_VS_6H_F_TULARENSIS_LVS_NEUTROPHIL_UP		167	0.258426	1.16098	0.198198	0.509441	1	3043	tags=23%, list=18%, signal=28%
GSE15330_HSC_VS_MEGAKARYOCYTE_ERYTHROID_PROGENITOR_IKAROS_KO_UP	GSE15330_HSC_VS_MEGAKARYOCYTE_ERYTHROID_PROGENITOR_IKAROS_KO_UP		173	0.251874	1.16029	0.214674	0.510591	1	3846	tags=31%, list=23%, signal=40%
GSE14026_TH1_VS_TH17_DN	GSE14026_TH1_VS_TH17_DN		152	0.263363	1.16007	0.203085	0.510731	1	4171	tags=33%, list=25%, signal=43%
GSE24574_BCL6_HIGH_TFH_VS_NAIVE_CD4_TCELL_UP	GSE24574_BCL6_HIGH_TFH_VS_NAIVE_CD4_TCELL_UP		154	0.250688	1.16	0.224747	0.510529	1	2606	tags=23%, list=16%, signal=27%
ST_GAQ_PATHWAY	ST_GAQ_PATHWAY		23	0.365071	1.15987	0.28246	0.510433	1	2520	tags=26%, list=15%, signal=31%
GSE17721_0.5H_VS_8H_PAM3CSK4_BMDC_DN	GSE17721_0.5H_VS_8H_PAM3CSK4_BMDC_DN		166	0.261941	1.15958	0.232941	0.510734	1	4484	tags=33%, list=27%, signal=45%
GSE15324_ELF4_KO_VS_WT_ACTIVATED_CD8_TCELL_DN	GSE15324_ELF4_KO_VS_WT_ACTIVATED_CD8_TCELL_DN		154	0.241485	1.15895	0.194767	0.51173	1	2112	tags=19%, list=13%, signal=21%
GSE25088_CTRL_VS_IL4_AND_ROSIGLITAZONE_STIM_STAT6_KO_MACROPHAGE_UP	GSE25088_CTRL_VS_IL4_AND_ROSIGLITAZONE_STIM_STAT6_KO_MACROPHAGE_UP		172	0.263332	1.15893	0.222494	0.511401	1	4457	tags=33%, list=27%, signal=45%
GSE23308_WT_VS_MINERALCORTICOID_REC_KO_MACROPHAGE_CORTICOSTERONE_TREATED_DN	GSE23308_WT_VS_MINERALCORTICOID_REC_KO_MACROPHAGE_CORTICOSTERONE_TREATED_DN		167	0.273681	1.1587	0.253731	0.511561	1	3682	tags=31%, list=22%, signal=39%
GSE18893_TCONV_VS_TREG_2H_TNF_STIM_UP	GSE18893_TCONV_VS_TREG_2H_TNF_STIM_UP		149	0.248956	1.15847	0.201087	0.511679	1	4141	tags=32%, list=25%, signal=42%
GSE17974_CTRL_VS_ACT_IL4_AND_ANTI_IL12_12H_CD4_TCELL_DN	GSE17974_CTRL_VS_ACT_IL4_AND_ANTI_IL12_12H_CD4_TCELL_DN		169	0.305867	1.15797	0.284091	0.512457	1	3930	tags=33%, list=23%, signal=42%
GSE23321_CD8_STEM_CELL_MEMORY_VS_NAIVE_CD8_TCELL_DN	GSE23321_CD8_STEM_CELL_MEMORY_VS_NAIVE_CD8_TCELL_DN		175	0.260062	1.15772	0.207373	0.51267	1	3846	tags=29%, list=23%, signal=37%
GSE16385_UNTREATED_VS_12H_ROSIGLITAZONE_IFNG_TNF_TREATED_MACROPHAGE_DN	GSE16385_UNTREATED_VS_12H_ROSIGLITAZONE_IFNG_TNF_TREATED_MACROPHAGE_DN		148	0.244251	1.15769	0.184953	0.512361	1	4047	tags=34%, list=24%, signal=44%
GSE17721_LPS_VS_POLYIC_1H_BMDC_UP	GSE17721_LPS_VS_POLYIC_1H_BMDC_UP		158	0.2557	1.1573	0.222841	0.512917	1	3015	tags=26%, list=18%, signal=31%
GSE27786_LIN_NEG_VS_BCELL_DN	GSE27786_LIN_NEG_VS_BCELL_DN		172	0.239856	1.15726	0.169312	0.512627	1	3881	tags=31%, list=23%, signal=40%
PID_NEPHRIN_NEPH1_PATHWAY	PID_NEPHRIN_NEPH1_PATHWAY		28	0.350602	1.15707	0.248292	0.512677	1	1575	tags=18%, list=9%, signal=20%
GSE12198_NK_VS_NK_ACT_EXPANSION_SYSTEM_DERIVED_NK_CELL_DN	GSE12198_NK_VS_NK_ACT_EXPANSION_SYSTEM_DERIVED_NK_CELL_DN		178	0.262364	1.1568	0.227603	0.512901	1	4552	tags=35%, list=27%, signal=47%
GSE37533_PPARG2_FOXP3_VS_FOXP3_TRANSDUCED_CD4_TCELL_UP	GSE37533_PPARG2_FOXP3_VS_FOXP3_TRANSDUCED_CD4_TCELL_UP		161	0.274632	1.15678	0.259901	0.512594	1	4203	tags=31%, list=25%, signal=41%
GSE27786_BCELL_VS_NKTCELL_UP	GSE27786_BCELL_VS_NKTCELL_UP		170	0.256133	1.1567	0.232	0.512405	1	2362	tags=22%, list=14%, signal=26%
REACTOME_MHC_CLASS_II_ANTIGEN_PRESENTATION	REACTOME_MHC_CLASS_II_ANTIGEN_PRESENTATION		79	0.318322	1.15647	0.267442	0.512604	1	3045	tags=27%, list=18%, signal=32%
BIOCARTA_MITOCHONDRIA_PATHWAY	BIOCARTA_MITOCHONDRIA_PATHWAY		21	0.387302	1.15636	0.281755	0.512517	1	4302	tags=52%, list=26%, signal=70%
GSE26890_CXCR1_NEG_VS_POS_EFFECTOR_CD8_TCELL_DN	GSE26890_CXCR1_NEG_VS_POS_EFFECTOR_CD8_TCELL_DN		170	0.241177	1.15612	0.170213	0.512714	1	3059	tags=24%, list=18%, signal=28%
GSE17721_POLYIC_VS_GARDIQUIMOD_4H_BMDC_DN	GSE17721_POLYIC_VS_GARDIQUIMOD_4H_BMDC_DN		174	0.253797	1.15607	0.230198	0.512443	1	1836	tags=18%, list=11%, signal=20%
REACTOME_LATENT_INFECTION_OF_HOMO_SAPIENS_WITH_MYCOBACTERIUM_TUBERCULOSIS	REACTOME_LATENT_INFECTION_OF_HOMO_SAPIENS_WITH_MYCOBACTERIUM_TUBERCULOSIS		29	0.37586	1.15546	0.282878	0.513471	1	1091	tags=21%, list=7%, signal=22%
GSE7218_UNSTIM_VS_ANTIGEN_STIM_THROUGH_IGG_BCELL_UP	GSE7218_UNSTIM_VS_ANTIGEN_STIM_THROUGH_IGG_BCELL_UP		155	0.261475	1.15486	0.229508	0.514428	1	3954	tags=31%, list=24%, signal=40%
GSE17721_0.5H_VS_24H_GARDIQUIMOD_BMDC_DN	GSE17721_0.5H_VS_24H_GARDIQUIMOD_BMDC_DN		176	0.267297	1.15476	0.242424	0.514257	1	4071	tags=34%, list=24%, signal=45%
GSE17721_CPG_VS_GARDIQUIMOD_2H_BMDC_UP	GSE17721_CPG_VS_GARDIQUIMOD_2H_BMDC_UP		150	0.239555	1.15445	0.210526	0.514633	1	2708	tags=22%, list=16%, signal=26%
GSE3982_DC_VS_CENT_MEMORY_CD4_TCELL_UP	GSE3982_DC_VS_CENT_MEMORY_CD4_TCELL_UP		176	0.282754	1.15435	0.26555	0.514483	1	4077	tags=34%, list=24%, signal=45%
REACTOME_GLYCEROPHOSPHOLIPID_BIOSYNTHESIS	REACTOME_GLYCEROPHOSPHOLIPID_BIOSYNTHESIS		72	0.285738	1.15405	0.256545	0.51478	1	2611	tags=28%, list=16%, signal=33%
GSE3982_MAC_VS_TH2_UP	GSE3982_MAC_VS_TH2_UP		170	0.273883	1.15404	0.248042	0.514438	1	5129	tags=41%, list=31%, signal=58%
REACTOME_REGULATION_OF_MRNA_STABILITY_BY_PROTEINS_THAT_BIND_AU_RICH_ELEMENTS	REACTOME_REGULATION_OF_MRNA_STABILITY_BY_PROTEINS_THAT_BIND_AU_RICH_ELEMENTS		79	0.37512	1.154	0.329787	0.514172	1	3778	tags=39%, list=23%, signal=50%
VEGF_A_UP.V1_UP	VEGF_A_UP.V1_UP		155	0.266639	1.15326	0.239583	0.515476	1	4473	tags=32%, list=27%, signal=43%
GSE37605_NOD_VS_C57BL6_IRES_GFP_TREG_DN	GSE37605_NOD_VS_C57BL6_IRES_GFP_TREG_DN		130	0.236163	1.15293	0.171617	0.515892	1	2340	tags=19%, list=14%, signal=22%
GSE19198_CTRL_VS_IL21_TREATED_TCELL_24H_DN	GSE19198_CTRL_VS_IL21_TREATED_TCELL_24H_DN		170	0.243612	1.15258	0.236364	0.516272	1	4233	tags=35%, list=25%, signal=46%
REACTOME_FATTY_ACID_TRIACYLGLYCEROL_AND_KETONE_BODY_METABOLISM	REACTOME_FATTY_ACID_TRIACYLGLYCEROL_AND_KETONE_BODY_METABOLISM		152	0.264322	1.15256	0.235149	0.515946	1	2981	tags=24%, list=18%, signal=29%
GSE19888_CTRL_VS_A3R_INHIBITOR_TREATED_MAST_CELL_UP	GSE19888_CTRL_VS_A3R_INHIBITOR_TREATED_MAST_CELL_UP		162	0.334603	1.15225	0.310044	0.516351	1	3504	tags=33%, list=21%, signal=41%
GSE12845_NAIVE_VS_PRE_GC_TONSIL_BCELL_UP	GSE12845_NAIVE_VS_PRE_GC_TONSIL_BCELL_UP		167	0.238685	1.15219	0.191011	0.516099	1	3883	tags=27%, list=23%, signal=35%
GSE26912_TUMORICIDAL_VS_CTRL_MACROPHAGE_UP	GSE26912_TUMORICIDAL_VS_CTRL_MACROPHAGE_UP		169	0.245842	1.15207	0.225904	0.516003	1	3789	tags=25%, list=23%, signal=33%
GSE360_L_DONOVANI_VS_B_MALAYI_LOW_DOSE_MAC_DN	GSE360_L_DONOVANI_VS_B_MALAYI_LOW_DOSE_MAC_DN		178	0.265774	1.15204	0.253197	0.515718	1	2142	tags=20%, list=13%, signal=22%
GSE16385_IL4_VS_ROSIGLITAZONE_STIM_MACROPHAGE_DN	GSE16385_IL4_VS_ROSIGLITAZONE_STIM_MACROPHAGE_DN		141	0.256712	1.15186	0.207977	0.515749	1	3564	tags=28%, list=21%, signal=35%
GSE2770_UNTREATED_VS_TGFB_AND_IL12_TREATED_ACT_CD4_TCELL_6H_UP	GSE2770_UNTREATED_VS_TGFB_AND_IL12_TREATED_ACT_CD4_TCELL_6H_UP		177	0.268828	1.1514	0.262651	0.516454	1	2581	tags=23%, list=15%, signal=26%
REACTOME_MRNA_CAPPING	REACTOME_MRNA_CAPPING		27	0.404483	1.15138	0.322581	0.516117	1	2752	tags=37%, list=16%, signal=44%
GSE17721_CPG_VS_GARDIQUIMOD_24H_BMDC_DN	GSE17721_CPG_VS_GARDIQUIMOD_24H_BMDC_DN		154	0.258365	1.15109	0.203252	0.516425	1	4329	tags=36%, list=26%, signal=49%
GSE44649_NAIVE_VS_ACTIVATED_CD8_TCELL_DN	GSE44649_NAIVE_VS_ACTIVATED_CD8_TCELL_DN		172	0.289474	1.15107	0.285398	0.516113	1	4549	tags=38%, list=27%, signal=51%
GSE40685_NAIVE_CD4_TCELL_VS_TREG_UP	GSE40685_NAIVE_CD4_TCELL_VS_TREG_UP		155	0.260417	1.15064	0.263456	0.516745	1	5005	tags=41%, list=30%, signal=57%
GSE45365_WT_VS_IFNAR_KO_CD11B_DC_MCMV_INFECTION_UP	GSE45365_WT_VS_IFNAR_KO_CD11B_DC_MCMV_INFECTION_UP		164	0.285359	1.15062	0.263529	0.516432	1	2491	tags=20%, list=15%, signal=23%
KEGG_AMYOTROPHIC_LATERAL_SCLEROSIS_ALS	KEGG_AMYOTROPHIC_LATERAL_SCLEROSIS_ALS		45	0.30867	1.15016	0.222222	0.517095	1	2046	tags=27%, list=12%, signal=30%
RB_P130_DN.V1_UP	RB_P130_DN.V1_UP		96	0.282162	1.14953	0.22739	0.518074	1	4372	tags=34%, list=26%, signal=46%
GSE22886_TH1_VS_TH2_12H_ACT_UP	GSE22886_TH1_VS_TH2_12H_ACT_UP		166	0.230435	1.1492	0.192878	0.51845	1	4115	tags=31%, list=25%, signal=40%
KEGG_EPITHELIAL_CELL_SIGNALING_IN_HELICOBACTER_PYLORI_INFECTION	KEGG_EPITHELIAL_CELL_SIGNALING_IN_HELICOBACTER_PYLORI_INFECTION		63	0.290974	1.14905	0.25814	0.518433	1	4288	tags=35%, list=26%, signal=47%
GSE23925_LIGHT_ZONE_VS_NAIVE_BCELL_DN	GSE23925_LIGHT_ZONE_VS_NAIVE_BCELL_DN		173	0.251462	1.1489	0.217391	0.518418	1	3454	tags=27%, list=21%, signal=34%
GSE360_LOW_DOSE_B_MALAYI_VS_M_TUBERCULOSIS_MAC_UP	GSE360_LOW_DOSE_B_MALAYI_VS_M_TUBERCULOSIS_MAC_UP		173	0.242546	1.14868	0.217742	0.518528	1	4575	tags=33%, list=27%, signal=45%
GSE2128_CTRL_VS_MIMETOPE_NEGATIVE_SELECTION_DP_THYMOCYTE_NOD_DN	GSE2128_CTRL_VS_MIMETOPE_NEGATIVE_SELECTION_DP_THYMOCYTE_NOD_DN		155	0.259368	1.14845	0.256039	0.51868	1	3056	tags=25%, list=18%, signal=30%
GSE17721_CTRL_VS_CPG_4H_BMDC_UP	GSE17721_CTRL_VS_CPG_4H_BMDC_UP		175	0.264885	1.14799	0.241814	0.519389	1	3796	tags=30%, list=23%, signal=38%
GSE37416_0H_VS_3H_F_TULARENSIS_LVS_NEUTROPHIL_UP	GSE37416_0H_VS_3H_F_TULARENSIS_LVS_NEUTROPHIL_UP		173	0.246898	1.1478	0.23991	0.519433	1	3826	tags=29%, list=23%, signal=37%
RAPA_EARLY_UP.V1_DN	RAPA_EARLY_UP.V1_DN		146	0.257673	1.1478	0.221636	0.519068	1	4772	tags=36%, list=28%, signal=50%
GSE15330_LYMPHOID_MULTIPOTENT_VS_MEGAKARYOCYTE_ERYTHROID_PROGENITOR_UP	GSE15330_LYMPHOID_MULTIPOTENT_VS_MEGAKARYOCYTE_ERYTHROID_PROGENITOR_UP		168	0.256039	1.14767	0.233251	0.519014	1	4636	tags=35%, list=28%, signal=48%
GSE34515_CD16_NEG_MONOCYTE_VS_DC_DN	GSE34515_CD16_NEG_MONOCYTE_VS_DC_DN		174	0.270303	1.14756	0.253589	0.518866	1	5129	tags=40%, list=31%, signal=57%
GSE17721_0.5H_VS_12H_PAM3CSK4_BMDC_DN	GSE17721_0.5H_VS_12H_PAM3CSK4_BMDC_DN		167	0.284629	1.14728	0.263285	0.519133	1	4861	tags=40%, list=29%, signal=56%
GSE22886_NAIVE_BCELL_VS_BLOOD_PLASMA_CELL_DN	GSE22886_NAIVE_BCELL_VS_BLOOD_PLASMA_CELL_DN		174	0.292487	1.14727	0.317191	0.518797	1	5390	tags=45%, list=32%, signal=66%
KEGG_ARGININE_AND_PROLINE_METABOLISM	KEGG_ARGININE_AND_PROLINE_METABOLISM		45	0.338361	1.14721	0.280992	0.518556	1	4217	tags=42%, list=25%, signal=56%
GSE6269_HEALTHY_VS_STAPH_AUREUS_INF_PBMC_DN	GSE6269_HEALTHY_VS_STAPH_AUREUS_INF_PBMC_DN		136	0.270027	1.14705	0.257143	0.518548	1	3487	tags=24%, list=21%, signal=30%
GSE36009_UNSTIM_VS_LPS_STIM_NLRP10_KO_DC_DN	GSE36009_UNSTIM_VS_LPS_STIM_NLRP10_KO_DC_DN		171	0.256194	1.14692	0.239075	0.518462	1	1685	tags=18%, list=10%, signal=20%
GSE5503_PLN_DC_VS_SPLEEN_DC_ACTIVATED_ALLOGENIC_TCELL_UP	GSE5503_PLN_DC_VS_SPLEEN_DC_ACTIVATED_ALLOGENIC_TCELL_UP		152	0.256185	1.14652	0.223881	0.519058	1	4970	tags=36%, list=30%, signal=50%
GSE17721_PAM3CSK4_VS_GADIQUIMOD_16H_BMDC_DN	GSE17721_PAM3CSK4_VS_GADIQUIMOD_16H_BMDC_DN		165	0.272212	1.14631	0.235294	0.519196	1	4630	tags=36%, list=28%, signal=50%
GSE27786_LIN_NEG_VS_NKTCELL_DN	GSE27786_LIN_NEG_VS_NKTCELL_DN		175	0.241094	1.14623	0.205955	0.519006	1	2326	tags=21%, list=14%, signal=24%
BIOCARTA_RAS_PATHWAY	BIOCARTA_RAS_PATHWAY		23	0.384601	1.1462	0.301486	0.518712	1	3506	tags=39%, list=21%, signal=49%
GSE41867_NAIVE_VS_DAY30_LCMV_CLONE13_EXHAUSTED_CD8_TCELL_DN	GSE41867_NAIVE_VS_DAY30_LCMV_CLONE13_EXHAUSTED_CD8_TCELL_DN		176	0.258843	1.14543	0.245783	0.520122	1	4197	tags=32%, list=25%, signal=42%
GSE13887_HEALTHY_VS_LUPUS_RESTING_CD4_TCELL_UP	GSE13887_HEALTHY_VS_LUPUS_RESTING_CD4_TCELL_UP		82	0.260819	1.14516	0.212389	0.520316	1	2983	tags=22%, list=18%, signal=27%
GSE20198_UNTREATED_VS_IL12_IL18_TREATED_ACT_CD4_TCELL_UP	GSE20198_UNTREATED_VS_IL12_IL18_TREATED_ACT_CD4_TCELL_UP		166	0.233863	1.14385	0.193732	0.522964	1	3358	tags=24%, list=20%, signal=30%
GSE27786_CD4_TCELL_VS_MONO_MAC_UP	GSE27786_CD4_TCELL_VS_MONO_MAC_UP		181	0.261346	1.14354	0.242967	0.523358	1	4613	tags=38%, list=28%, signal=51%
GSE17974_CTRL_VS_ACT_IL4_AND_ANTI_IL12_4H_CD4_TCELL_DN	GSE17974_CTRL_VS_ACT_IL4_AND_ANTI_IL12_4H_CD4_TCELL_DN		168	0.278322	1.14348	0.252927	0.523127	1	3497	tags=32%, list=21%, signal=39%
GSE3982_NEUTROPHIL_VS_TH1_DN	GSE3982_NEUTROPHIL_VS_TH1_DN		175	0.301685	1.14341	0.296984	0.522908	1	2147	tags=23%, list=13%, signal=27%
GSE26488_CTRL_VS_PEPTIDE_INJECTION_OT2_THYMOCYTE_UP	GSE26488_CTRL_VS_PEPTIDE_INJECTION_OT2_THYMOCYTE_UP		119	0.235647	1.14319	0.209677	0.523016	1	2620	tags=23%, list=16%, signal=27%
GSE5589_LPS_VS_LPS_AND_IL10_STIM_IL6_KO_MACROPHAGE_180MIN_DN	GSE5589_LPS_VS_LPS_AND_IL10_STIM_IL6_KO_MACROPHAGE_180MIN_DN		171	0.276666	1.14309	0.265169	0.522873	1	3442	tags=26%, list=21%, signal=33%
GSE17721_POLYIC_VS_GARDIQUIMOD_8H_BMDC_UP	GSE17721_POLYIC_VS_GARDIQUIMOD_8H_BMDC_UP		170	0.23267	1.14302	0.191489	0.522662	1	4228	tags=32%, list=25%, signal=42%
REACTOME_DESTABILIZATION_OF_MRNA_BY_TRISTETRAPROLIN_TTP	REACTOME_DESTABILIZATION_OF_MRNA_BY_TRISTETRAPROLIN_TTP		16	0.433173	1.14299	0.324619	0.522387	1	2918	tags=44%, list=17%, signal=53%
GSE9601_UNTREATED_VS_PI3K_INHIBITOR_TREATED_HCMV_INF_MONOCYTE_UP	GSE9601_UNTREATED_VS_PI3K_INHIBITOR_TREATED_HCMV_INF_MONOCYTE_UP		150	0.308705	1.14286	0.305556	0.522311	1	4268	tags=35%, list=25%, signal=46%
GSE15930_NAIVE_VS_24H_IN_VITRO_STIM_CD8_TCELL_DN	GSE15930_NAIVE_VS_24H_IN_VITRO_STIM_CD8_TCELL_DN		176	0.334195	1.14256	0.33547	0.522666	1	3931	tags=38%, list=23%, signal=48%
GSE9946_IMMATURE_VS_MATURE_STIMULATORY_DC_UP	GSE9946_IMMATURE_VS_MATURE_STIMULATORY_DC_UP		111	0.251124	1.14247	0.226891	0.522498	1	3876	tags=29%, list=23%, signal=37%
GSE34515_CD16_NEG_VS_POS_MONOCYTE_UP	GSE34515_CD16_NEG_VS_POS_MONOCYTE_UP		157	0.252284	1.14246	0.225627	0.522143	1	3855	tags=29%, list=23%, signal=37%
PDGF_ERK_DN.V1_DN	PDGF_ERK_DN.V1_DN		130	0.26744	1.14219	0.245192	0.522419	1	5898	tags=47%, list=35%, signal=72%
GSE5542_IFNG_VS_IFNA_AND_IFNG_TREATED_EPITHELIAL_CELLS_24H_UP	GSE5542_IFNG_VS_IFNA_AND_IFNG_TREATED_EPITHELIAL_CELLS_24H_UP		172	0.252854	1.14156	0.208633	0.523511	1	4057	tags=29%, list=24%, signal=38%
GSE43957_UNTREATED_VS_NACL_TREATED_ANTI_CD3_CD28_STIM_CD4_TCELL_UP	GSE43957_UNTREATED_VS_NACL_TREATED_ANTI_CD3_CD28_STIM_CD4_TCELL_UP		156	0.22513	1.14146	0.173913	0.523378	1	3641	tags=27%, list=22%, signal=34%
GSE27786_LSK_VS_CD4_TCELL_UP	GSE27786_LSK_VS_CD4_TCELL_UP		175	0.263954	1.1407	0.279302	0.524736	1	4744	tags=37%, list=28%, signal=50%
GSE39022_LN_VS_SPLEEN_DC_DN	GSE39022_LN_VS_SPLEEN_DC_DN		173	0.247912	1.14	0.235135	0.525972	1	2908	tags=25%, list=17%, signal=30%
GSE15330_WT_VS_IKAROS_KO_HSC_DN	GSE15330_WT_VS_IKAROS_KO_HSC_DN		164	0.263087	1.13995	0.242788	0.52572	1	4024	tags=32%, list=24%, signal=41%
BIOCARTA_ACTINY_PATHWAY	BIOCARTA_ACTINY_PATHWAY		18	0.435793	1.13973	0.344017	0.525849	1	5068	tags=61%, list=30%, signal=88%
REACTOME_CELL_JUNCTION_ORGANIZATION	REACTOME_CELL_JUNCTION_ORGANIZATION		54	0.32375	1.13972	0.275773	0.525496	1	3732	tags=35%, list=22%, signal=45%
GSE20715_WT_VS_TLR4_KO_24H_OZONE_LUNG_DN	GSE20715_WT_VS_TLR4_KO_24H_OZONE_LUNG_DN		174	0.238901	1.13942	0.228571	0.525813	1	4164	tags=30%, list=25%, signal=39%
GSE5589_LPS_VS_LPS_AND_IL10_STIM_MACROPHAGE_180MIN_DN	GSE5589_LPS_VS_LPS_AND_IL10_STIM_MACROPHAGE_180MIN_DN		177	0.246501	1.13937	0.234043	0.525582	1	3060	tags=23%, list=18%, signal=28%
GSE15930_STIM_VS_STIM_AND_TRICHOSTATINA_24H_CD8_T_CELL_DN	GSE15930_STIM_VS_STIM_AND_TRICHOSTATINA_24H_CD8_T_CELL_DN		166	0.258959	1.13872	0.253589	0.526742	1	3078	tags=25%, list=18%, signal=31%
GSE8921_UNSTIM_VS_TLR1_2_STIM_MONOCYTE_12H_UP	GSE8921_UNSTIM_VS_TLR1_2_STIM_MONOCYTE_12H_UP		167	0.238555	1.13849	0.219638	0.526894	1	4000	tags=32%, list=24%, signal=42%
GSE29618_LAIV_VS_TIV_FLU_VACCINE_DAY7_PDC_DN	GSE29618_LAIV_VS_TIV_FLU_VACCINE_DAY7_PDC_DN		149	0.245392	1.13848	0.211699	0.526569	1	4536	tags=34%, list=27%, signal=46%
REACTOME_A_TETRASACCHARIDE_LINKER_SEQUENCE_IS_REQUIRED_FOR_GAG_SYNTHESIS	REACTOME_A_TETRASACCHARIDE_LINKER_SEQUENCE_IS_REQUIRED_FOR_GAG_SYNTHESIS		23	0.397601	1.13835	0.315909	0.526515	1	3129	tags=30%, list=19%, signal=37%
GSE20715_WT_VS_TLR4_KO_48H_OZONE_LUNG_DN	GSE20715_WT_VS_TLR4_KO_48H_OZONE_LUNG_DN		176	0.266814	1.13824	0.241117	0.526392	1	4667	tags=34%, list=28%, signal=47%
PID_HDAC_CLASSIII_PATHWAY	PID_HDAC_CLASSIII_PATHWAY		23	0.344718	1.13816	0.305376	0.526209	1	1273	tags=17%, list=8%, signal=19%
GSE20715_0H_VS_48H_OZONE_TLR4_KO_LUNG_DN	GSE20715_0H_VS_48H_OZONE_TLR4_KO_LUNG_DN		178	0.28638	1.13741	0.323529	0.527603	1	3774	tags=33%, list=23%, signal=42%
GSE41867_NAIVE_VS_DAY8_LCMV_EFFECTOR_CD8_TCELL_UP	GSE41867_NAIVE_VS_DAY8_LCMV_EFFECTOR_CD8_TCELL_UP		171	0.296296	1.13732	0.302632	0.527455	1	2242	tags=20%, list=13%, signal=23%
GSE7548_NAIVE_VS_DAY7_PCC_IMMUNIZATION_CD4_TCELL_UP	GSE7548_NAIVE_VS_DAY7_PCC_IMMUNIZATION_CD4_TCELL_UP		179	0.238326	1.13724	0.203753	0.527246	1	3209	tags=24%, list=19%, signal=29%
GSE42021_TCONV_PLN_VS_TREG_PRECURSORS_THYMUS_UP	GSE42021_TCONV_PLN_VS_TREG_PRECURSORS_THYMUS_UP		167	0.253654	1.13693	0.259901	0.527623	1	2828	tags=23%, list=17%, signal=28%
REACTOME_CLASS_I_MHC_MEDIATED_ANTIGEN_PROCESSING_PRESENTATION	REACTOME_CLASS_I_MHC_MEDIATED_ANTIGEN_PROCESSING_PRESENTATION		220	0.288613	1.13641	0.309633	0.528449	1	3538	tags=28%, list=21%, signal=35%
GSE3720_LPS_VS_PMA_STIM_VD2_GAMMADELTA_TCELL_DN	GSE3720_LPS_VS_PMA_STIM_VD2_GAMMADELTA_TCELL_DN		110	0.241153	1.13615	0.220588	0.528686	1	2269	tags=21%, list=14%, signal=24%
GSE27786_LIN_NEG_VS_NEUTROPHIL_UP	GSE27786_LIN_NEG_VS_NEUTROPHIL_UP		169	0.249323	1.13613	0.265207	0.528351	1	5408	tags=45%, list=32%, signal=66%
GSE1925_CTRL_VS_3H_IFNG_STIM_MACROPHAGE_UP	GSE1925_CTRL_VS_3H_IFNG_STIM_MACROPHAGE_UP		179	0.262533	1.13604	0.25187	0.528214	1	3476	tags=28%, list=21%, signal=36%
GSE22443_NAIVE_VS_ACT_AND_IL12_TREATED_CD8_TCELL_UP	GSE22443_NAIVE_VS_ACT_AND_IL12_TREATED_CD8_TCELL_UP		171	0.267702	1.13592	0.257908	0.528133	1	4719	tags=37%, list=28%, signal=52%
GSE5589_UNSTIM_VS_45MIN_LPS_AND_IL10_STIM_MACROPHAGE_DN	GSE5589_UNSTIM_VS_45MIN_LPS_AND_IL10_STIM_MACROPHAGE_DN		160	0.258915	1.1358	0.266839	0.528074	1	3305	tags=27%, list=20%, signal=33%
GSE411_UNSTIM_VS_100MIN_IL6_STIM_SOCS3_KO_MACROPHAGE_UP	GSE411_UNSTIM_VS_100MIN_IL6_STIM_SOCS3_KO_MACROPHAGE_UP		179	0.232899	1.13574	0.216216	0.527843	1	3272	tags=26%, list=20%, signal=32%
KEGG_PROTEASOME	KEGG_PROTEASOME		41	0.456582	1.13516	0.395248	0.528811	1	3737	tags=49%, list=22%, signal=63%
GSE3920_UNTREATED_VS_IFNG_TREATED_FIBROBLAST_UP	GSE3920_UNTREATED_VS_IFNG_TREATED_FIBROBLAST_UP		135	0.254619	1.13506	0.243386	0.52867	1	3936	tags=32%, list=23%, signal=41%
GSE11924_TH1_VS_TH17_CD4_TCELL_UP	GSE11924_TH1_VS_TH17_CD4_TCELL_UP		141	0.2306	1.13422	0.216981	0.530348	1	5468	tags=41%, list=33%, signal=61%
GSE21670_TGFB_VS_TGFB_AND_IL6_TREATED_CD4_TCELL_UP	GSE21670_TGFB_VS_TGFB_AND_IL6_TREATED_CD4_TCELL_UP		153	0.23004	1.13422	0.207756	0.529997	1	3417	tags=26%, list=20%, signal=33%
GSE29164_DAY3_VS_DAY7_CD8_TCELL_TREATED_MELANOMA_DN	GSE29164_DAY3_VS_DAY7_CD8_TCELL_TREATED_MELANOMA_DN		161	0.242384	1.13406	0.198966	0.529971	1	5395	tags=40%, list=32%, signal=58%
GSE14308_TH2_VS_TH17_DN	GSE14308_TH2_VS_TH17_DN		169	0.224098	1.13336	0.173134	0.531307	1	3619	tags=29%, list=22%, signal=37%
GSE360_L_MAJOR_VS_B_MALAYI_LOW_DOSE_MAC_DN	GSE360_L_MAJOR_VS_B_MALAYI_LOW_DOSE_MAC_DN		165	0.244454	1.13292	0.255102	0.531979	1	2612	tags=22%, list=16%, signal=26%
GSE26928_CENTR_MEMORY_VS_CXCR5_POS_CD4_TCELL_UP	GSE26928_CENTR_MEMORY_VS_CXCR5_POS_CD4_TCELL_UP		137	0.250548	1.13246	0.235465	0.532668	1	5771	tags=46%, list=34%, signal=70%
GSE5503_MLN_DC_VS_SPLEEN_DC_ACTIVATED_ALLOGENIC_TCELL_DN	GSE5503_MLN_DC_VS_SPLEEN_DC_ACTIVATED_ALLOGENIC_TCELL_DN		172	0.280335	1.13238	0.28764	0.532483	1	3367	tags=27%, list=20%, signal=33%
REACTOME_DESTABILIZATION_OF_MRNA_BY_KSRP	REACTOME_DESTABILIZATION_OF_MRNA_BY_KSRP		17	0.408507	1.13231	0.323974	0.532282	1	1925	tags=35%, list=11%, signal=40%
GSE17721_POLYIC_VS_GARDIQUIMOD_16H_BMDC_UP	GSE17721_POLYIC_VS_GARDIQUIMOD_16H_BMDC_UP		171	0.242326	1.13186	0.2	0.532986	1	3911	tags=32%, list=23%, signal=42%
GSE3337_4H_VS_16H_IFNG_IN_CD8POS_DC_UP	GSE3337_4H_VS_16H_IFNG_IN_CD8POS_DC_UP		179	0.296758	1.13159	0.298611	0.533184	1	5135	tags=43%, list=31%, signal=61%
GSE5589_WT_VS_IL10_KO_LPS_AND_IL10_STIM_MACROPHAGE_45MIN_UP	GSE5589_WT_VS_IL10_KO_LPS_AND_IL10_STIM_MACROPHAGE_45MIN_UP		166	0.238255	1.1308	0.234637	0.534789	1	4109	tags=29%, list=25%, signal=38%
GSE31082_DP_VS_CD8_SP_THYMOCYTE_DN	GSE31082_DP_VS_CD8_SP_THYMOCYTE_DN		172	0.247599	1.13062	0.219814	0.534878	1	3272	tags=26%, list=20%, signal=31%
GSE5142_HTERT_TRANSDUCED_VS_CTRL_CD8_TCELL_LATE_PASSAGE_CLONE_DN	GSE5142_HTERT_TRANSDUCED_VS_CTRL_CD8_TCELL_LATE_PASSAGE_CLONE_DN		171	0.247638	1.13046	0.236318	0.53486	1	3782	tags=26%, list=23%, signal=34%
GSE360_HIGH_VS_LOW_DOSE_B_MALAYI_MAC_UP	GSE360_HIGH_VS_LOW_DOSE_B_MALAYI_MAC_UP		175	0.251198	1.13026	0.253846	0.534931	1	3082	tags=22%, list=18%, signal=27%
GSE5589_UNSTIM_VS_45MIN_LPS_STIM_MACROPHAGE_UP	GSE5589_UNSTIM_VS_45MIN_LPS_STIM_MACROPHAGE_UP		172	0.262077	1.12986	0.255639	0.535428	1	4790	tags=39%, list=29%, signal=54%
GSE360_HIGH_VS_LOW_DOSE_B_MALAYI_MAC_DN	GSE360_HIGH_VS_LOW_DOSE_B_MALAYI_MAC_DN		173	0.228326	1.1293	0.220859	0.536423	1	2768	tags=20%, list=17%, signal=23%
GSE15659_NAIVE_CD4_TCELL_VS_RESTING_TREG_UP	GSE15659_NAIVE_CD4_TCELL_VS_RESTING_TREG_UP		139	0.22946	1.12928	0.185897	0.536114	1	3956	tags=31%, list=24%, signal=40%
GSE42021_TCONV_PLN_VS_CD24LO_TCONV_THYMUS_UP	GSE42021_TCONV_PLN_VS_CD24LO_TCONV_THYMUS_UP		159	0.239792	1.12918	0.242075	0.535975	1	3431	tags=26%, list=20%, signal=32%
GSE5589_LPS_VS_LPS_AND_IL10_STIM_MACROPHAGE_45MIN_DN	GSE5589_LPS_VS_LPS_AND_IL10_STIM_MACROPHAGE_45MIN_DN		159	0.238915	1.12891	0.225352	0.536275	1	4667	tags=32%, list=28%, signal=44%
GSE17974_0H_VS_48H_IN_VITRO_ACT_CD4_TCELL_DN	GSE17974_0H_VS_48H_IN_VITRO_ACT_CD4_TCELL_DN		161	0.297086	1.12865	0.283105	0.536532	1	2713	tags=27%, list=16%, signal=32%
GSE360_CTRL_VS_B_MALAYI_HIGH_DOSE_MAC_UP	GSE360_CTRL_VS_B_MALAYI_HIGH_DOSE_MAC_UP		172	0.236662	1.12862	0.255435	0.536277	1	4342	tags=30%, list=26%, signal=40%
GSE17721_PAM3CSK4_VS_CPG_0.5H_BMDC_DN	GSE17721_PAM3CSK4_VS_CPG_0.5H_BMDC_DN		155	0.267746	1.12858	0.301299	0.536018	1	4077	tags=34%, list=24%, signal=44%
GSE12392_CD8A_POS_VS_NEG_SPLEEN_IFNB_KO_DC_DN	GSE12392_CD8A_POS_VS_NEG_SPLEEN_IFNB_KO_DC_DN		175	0.241293	1.12849	0.247368	0.535853	1	4820	tags=37%, list=29%, signal=52%
PID_ARF_3PATHWAY	PID_ARF_3PATHWAY		19	0.407474	1.12811	0.323467	0.536413	1	1501	tags=26%, list=9%, signal=29%
GSE21670_UNTREATED_VS_TGFB_IL6_TREATED_STAT3_KO_CD4_TCELL_DN	GSE21670_UNTREATED_VS_TGFB_IL6_TREATED_STAT3_KO_CD4_TCELL_DN		177	0.248637	1.12727	0.248768	0.53804	1	3111	tags=28%, list=19%, signal=34%
GSE24634_NAIVE_CD4_TCELL_VS_DAY3_IL4_CONV_TREG_DN	GSE24634_NAIVE_CD4_TCELL_VS_DAY3_IL4_CONV_TREG_DN		164	0.307823	1.1272	0.305618	0.537827	1	3752	tags=34%, list=22%, signal=43%
GSE19888_ADENOSINE_A3R_INH_VS_ACT_WITH_INHIBITOR_PRETREATMENT_IN_MAST_CELL_DN	GSE19888_ADENOSINE_A3R_INH_VS_ACT_WITH_INHIBITOR_PRETREATMENT_IN_MAST_CELL_DN		139	0.244033	1.12703	0.232295	0.537875	1	3139	tags=23%, list=19%, signal=28%
GSE39152_SPLEEN_CD103_NEG_VS_BRAIN_CD103_POS_MEMORY_CD8_TCELL_DN	GSE39152_SPLEEN_CD103_NEG_VS_BRAIN_CD103_POS_MEMORY_CD8_TCELL_DN		151	0.235394	1.12693	0.213166	0.537741	1	3641	tags=28%, list=22%, signal=35%
GSE17721_POLYIC_VS_GARDIQUIMOD_24H_BMDC_UP	GSE17721_POLYIC_VS_GARDIQUIMOD_24H_BMDC_UP		165	0.230347	1.1265	0.202381	0.538274	1	3626	tags=27%, list=22%, signal=34%
REACTOME_SIGNALING_BY_THE_B_CELL_RECEPTOR_BCR	REACTOME_SIGNALING_BY_THE_B_CELL_RECEPTOR_BCR		119	0.29014	1.12624	0.305361	0.538492	1	3778	tags=34%, list=23%, signal=43%
GSE17186_BLOOD_VS_CORD_BLOOD_NAIVE_BCELL_DN	GSE17186_BLOOD_VS_CORD_BLOOD_NAIVE_BCELL_DN		167	0.2367	1.12589	0.235457	0.538966	1	3503	tags=27%, list=21%, signal=34%
GSE11864_UNTREATED_VS_CSF1_PAM3CYS_IN_MAC_DN	GSE11864_UNTREATED_VS_CSF1_PAM3CYS_IN_MAC_DN		156	0.262289	1.12558	0.295843	0.539317	1	4465	tags=31%, list=27%, signal=42%
GSE26156_DOUBLE_POSITIVE_VS_CD4_SINGLE_POSITIVE_THYMOCYTE_DN	GSE26156_DOUBLE_POSITIVE_VS_CD4_SINGLE_POSITIVE_THYMOCYTE_DN		173	0.328553	1.12521	0.337868	0.539828	1	4077	tags=36%, list=24%, signal=47%
GSE13547_2H_VS_12_H_ANTI_IGM_STIM_BCELL_DN	GSE13547_2H_VS_12_H_ANTI_IGM_STIM_BCELL_DN		131	0.357882	1.1252	0.338428	0.539512	1	5031	tags=46%, list=30%, signal=65%
REACTOME_DEADENYLATION_OF_MRNA	REACTOME_DEADENYLATION_OF_MRNA		17	0.402397	1.12507	0.329596	0.539445	1	7012	tags=65%, list=42%, signal=111%
GSE1925_3H_VS_24H_IFNG_STIM_IFNG_PRIMED_MACROPHAGE_UP	GSE1925_3H_VS_24H_IFNG_STIM_IFNG_PRIMED_MACROPHAGE_UP		175	0.235179	1.12473	0.223796	0.539851	1	3542	tags=27%, list=21%, signal=34%
GSE25088_CTRL_VS_ROSIGLITAZONE_STIM_STAT6_KO_MACROPHAGE_DN	GSE25088_CTRL_VS_ROSIGLITAZONE_STIM_STAT6_KO_MACROPHAGE_DN		166	0.261257	1.12436	0.266667	0.540369	1	5783	tags=43%, list=35%, signal=66%
GSE5542_IFNG_VS_IFNA_AND_IFNG_TREATED_EPITHELIAL_CELLS_6H_UP	GSE5542_IFNG_VS_IFNA_AND_IFNG_TREATED_EPITHELIAL_CELLS_6H_UP		161	0.240868	1.1241	0.257703	0.540634	1	4254	tags=32%, list=25%, signal=42%
GSE26030_UNSTIM_VS_RESTIM_TH17_DAY15_POST_POLARIZATION_DN	GSE26030_UNSTIM_VS_RESTIM_TH17_DAY15_POST_POLARIZATION_DN		177	0.25587	1.12403	0.255051	0.540423	1	3582	tags=29%, list=21%, signal=36%
GSE11057_CD4_EFF_MEM_VS_PBMC_UP	GSE11057_CD4_EFF_MEM_VS_PBMC_UP		178	0.229018	1.12403	0.235119	0.540069	1	2750	tags=21%, list=16%, signal=25%
GSE43955_10H_VS_60H_ACT_CD4_TCELL_WITH_TGFB_IL6_DN	GSE43955_10H_VS_60H_ACT_CD4_TCELL_WITH_TGFB_IL6_DN		165	0.236742	1.12388	0.249221	0.540102	1	4282	tags=30%, list=26%, signal=39%
GSE15330_HSC_VS_LYMPHOID_PRIMED_MULTIPOTENT_PROGENITOR_IKAROS_KO_UP	GSE15330_HSC_VS_LYMPHOID_PRIMED_MULTIPOTENT_PROGENITOR_IKAROS_KO_UP		171	0.259315	1.12296	0.279302	0.541867	1	4925	tags=36%, list=29%, signal=51%
GSE32986_CURDLAN_HIGHDOSE_VS_GMCSF_AND_CURDLAN_HIGHDOSE_STIM_DC_UP	GSE32986_CURDLAN_HIGHDOSE_VS_GMCSF_AND_CURDLAN_HIGHDOSE_STIM_DC_UP		173	0.235447	1.12288	0.246973	0.541708	1	4684	tags=36%, list=28%, signal=50%
GSE13522_CTRL_VS_T_CRUZI_G_STRAIN_INF_SKIN_UP	GSE13522_CTRL_VS_T_CRUZI_G_STRAIN_INF_SKIN_UP		170	0.246104	1.12275	0.256198	0.541641	1	3035	tags=26%, list=18%, signal=31%
KEGG_SPHINGOLIPID_METABOLISM	KEGG_SPHINGOLIPID_METABOLISM		31	0.330319	1.12267	0.299539	0.541447	1	3160	tags=29%, list=19%, signal=36%
GSE25123_WT_VS_PPARG_KO_MACROPHAGE_IL4_AND_ROSIGLITAZONE_STIM_UP	GSE25123_WT_VS_PPARG_KO_MACROPHAGE_IL4_AND_ROSIGLITAZONE_STIM_UP		151	0.244652	1.1223	0.263566	0.541987	1	4658	tags=35%, list=28%, signal=48%
REACTOME_BASE_EXCISION_REPAIR	REACTOME_BASE_EXCISION_REPAIR		18	0.437668	1.12059	0.366013	0.545638	1	3500	tags=39%, list=21%, signal=49%
BIOCARTA_IGF1R_PATHWAY	BIOCARTA_IGF1R_PATHWAY		22	0.355466	1.12052	0.319196	0.545451	1	3419	tags=27%, list=20%, signal=34%
GSE1791_CTRL_VS_NEUROMEDINU_IN_T_CELL_LINE_3H_DN	GSE1791_CTRL_VS_NEUROMEDINU_IN_T_CELL_LINE_3H_DN		150	0.245105	1.12019	0.262755	0.545822	1	4588	tags=35%, list=27%, signal=47%
GSE27092_WT_VS_HDAC7_PHOSPHO_DEFICIENT_CD8_TCELL_DN	GSE27092_WT_VS_HDAC7_PHOSPHO_DEFICIENT_CD8_TCELL_DN		171	0.259546	1.12018	0.290155	0.5455	1	4067	tags=32%, list=24%, signal=42%
GSE18281_MEDULLARY_THYMOCYTE_VS_WHOLE_MEDULLA_THYMUS_UP	GSE18281_MEDULLARY_THYMOCYTE_VS_WHOLE_MEDULLA_THYMUS_UP		148	0.242325	1.11994	0.25266	0.545691	1	3652	tags=29%, list=22%, signal=37%
GSE40666_STAT1_KO_VS_STAT4_KO_CD8_TCELL_WITH_IFNA_STIM_90MIN_UP	GSE40666_STAT1_KO_VS_STAT4_KO_CD8_TCELL_WITH_IFNA_STIM_90MIN_UP		171	0.238645	1.11965	0.282443	0.546005	1	2935	tags=23%, list=18%, signal=28%
GSE43955_TH0_VS_TGFB_IL6_TH17_ACT_CD4_TCELL_60H_UP	GSE43955_TH0_VS_TGFB_IL6_TH17_ACT_CD4_TCELL_60H_UP		169	0.235254	1.11964	0.237681	0.54567	1	4407	tags=33%, list=26%, signal=45%
GSE45739_NRAS_KO_VS_WT_ACD3_ACD28_STIM_CD4_TCELL_UP	GSE45739_NRAS_KO_VS_WT_ACD3_ACD28_STIM_CD4_TCELL_UP		163	0.295353	1.1195	0.317016	0.54562	1	5198	tags=40%, list=31%, signal=58%
GSE27670_BLIMP1_VS_LMP1_TRANSDUCED_GC_BCELL_UP	GSE27670_BLIMP1_VS_LMP1_TRANSDUCED_GC_BCELL_UP		165	0.277311	1.11927	0.28046	0.545808	1	5097	tags=41%, list=30%, signal=58%
GSE17721_0.5H_VS_12H_POLYIC_BMDC_DN	GSE17721_0.5H_VS_12H_POLYIC_BMDC_DN		170	0.239596	1.11897	0.229111	0.546191	1	3801	tags=29%, list=23%, signal=38%
GSE13547_CTRL_VS_ANTI_IGM_STIM_ZFX_KO_BCELL_2H_DN	GSE13547_CTRL_VS_ANTI_IGM_STIM_ZFX_KO_BCELL_2H_DN		156	0.300646	1.11894	0.306075	0.545914	1	4371	tags=35%, list=26%, signal=47%
GSE17721_POLYIC_VS_CPG_4H_BMDC_DN	GSE17721_POLYIC_VS_CPG_4H_BMDC_DN		167	0.243693	1.11872	0.239583	0.546038	1	4165	tags=29%, list=25%, signal=38%
GSE10240_CTRL_VS_IL22_STIM_PRIMARY_BRONCHIAL_EPITHELIAL_CELLS_DN	GSE10240_CTRL_VS_IL22_STIM_PRIMARY_BRONCHIAL_EPITHELIAL_CELLS_DN		171	0.247053	1.11872	0.266667	0.545691	1	5047	tags=38%, list=30%, signal=54%
GSE22886_NAIVE_TCELL_VS_DC_DN	GSE22886_NAIVE_TCELL_VS_DC_DN		184	0.295239	1.11865	0.310502	0.545489	1	4863	tags=38%, list=29%, signal=53%
GSE360_DC_VS_MAC_T_GONDII_DN	GSE360_DC_VS_MAC_T_GONDII_DN		170	0.257781	1.11816	0.274559	0.546249	1	4976	tags=33%, list=30%, signal=46%
GSE44649_NAIVE_VS_ACTIVATED_CD8_TCELL_MIR155_KO_UP	GSE44649_NAIVE_VS_ACTIVATED_CD8_TCELL_MIR155_KO_UP		182	0.268461	1.11814	0.307329	0.545941	1	3277	tags=29%, list=20%, signal=35%
GSE23114_PERITONEAL_CAVITY_B1A_BCELL_VS_SPLEEN_BCELL_UP	GSE23114_PERITONEAL_CAVITY_B1A_BCELL_VS_SPLEEN_BCELL_UP		124	0.234742	1.11811	0.228013	0.545665	1	3209	tags=25%, list=19%, signal=31%
GSE41978_ID2_KO_AND_BIM_KO_VS_BIM_KO_KLRG1_LOW_EFFECTOR_CD8_TCELL_UP	GSE41978_ID2_KO_AND_BIM_KO_VS_BIM_KO_KLRG1_LOW_EFFECTOR_CD8_TCELL_UP		153	0.229221	1.1181	0.195584	0.545323	1	4672	tags=35%, list=28%, signal=48%
GSE22935_UNSTIM_VS_48H_MBOVIS_BCG_STIM_MACROPHAGE_UP	GSE22935_UNSTIM_VS_48H_MBOVIS_BCG_STIM_MACROPHAGE_UP		143	0.227168	1.11757	0.209125	0.54624	1	2088	tags=17%, list=12%, signal=20%
GSE27786_NKTCELL_VS_MONO_MAC_UP	GSE27786_NKTCELL_VS_MONO_MAC_UP		175	0.266879	1.11738	0.289786	0.546315	1	4259	tags=34%, list=25%, signal=45%
GSE17721_LPS_VS_GARDIQUIMOD_16H_BMDC_UP	GSE17721_LPS_VS_GARDIQUIMOD_16H_BMDC_UP		169	0.249191	1.11735	0.24031	0.546037	1	5232	tags=41%, list=31%, signal=59%
GSE27786_ERYTHROBLAST_VS_MONO_MAC_DN	GSE27786_ERYTHROBLAST_VS_MONO_MAC_DN		176	0.239361	1.11726	0.263291	0.545882	1	3648	tags=28%, list=22%, signal=36%
GSE3982_EOSINOPHIL_VS_BCELL_DN	GSE3982_EOSINOPHIL_VS_BCELL_DN		176	0.269645	1.11711	0.278772	0.545878	1	5065	tags=43%, list=30%, signal=60%
GSE14699_NAIVE_VS_ACT_CD8_TCELL_UP	GSE14699_NAIVE_VS_ACT_CD8_TCELL_UP		164	0.248834	1.11704	0.271978	0.545677	1	3211	tags=26%, list=19%, signal=32%
GSE3982_EOSINOPHIL_VS_DC_DN	GSE3982_EOSINOPHIL_VS_DC_DN		177	0.263537	1.11603	0.27512	0.547713	1	3495	tags=27%, list=21%, signal=33%
GSE41176_UNSTIM_VS_ANTI_IGM_STIM_TAK1_KO_BCELL_6H_UP	GSE41176_UNSTIM_VS_ANTI_IGM_STIM_TAK1_KO_BCELL_6H_UP		160	0.232328	1.11583	0.244565	0.547789	1	5020	tags=39%, list=30%, signal=56%
GSE43955_TH0_VS_TGFB_IL6_TH17_ACT_CD4_TCELL_1H_DN	GSE43955_TH0_VS_TGFB_IL6_TH17_ACT_CD4_TCELL_1H_DN		155	0.231726	1.11516	0.255102	0.549014	1	3664	tags=27%, list=22%, signal=34%
GSE17974_0H_VS_72H_IN_VITRO_ACT_CD4_TCELL_DN	GSE17974_0H_VS_72H_IN_VITRO_ACT_CD4_TCELL_DN		168	0.305683	1.11482	0.342342	0.549433	1	3566	tags=31%, list=21%, signal=39%
GSE39152_BRAIN_VS_SPLEEN_CD103_NEG_MEMORY_CD8_TCELL_UP	GSE39152_BRAIN_VS_SPLEEN_CD103_NEG_MEMORY_CD8_TCELL_UP		173	0.279488	1.11465	0.338902	0.549479	1	4544	tags=36%, list=27%, signal=49%
GSE37416_CTRL_VS_12H_F_TULARENSIS_LVS_NEUTROPHIL_UP	GSE37416_CTRL_VS_12H_F_TULARENSIS_LVS_NEUTROPHIL_UP		165	0.25329	1.11456	0.287305	0.549366	1	3719	tags=27%, list=22%, signal=35%
GSE37416_0H_VS_24H_F_TULARENSIS_LVS_NEUTROPHIL_DN	GSE37416_0H_VS_24H_F_TULARENSIS_LVS_NEUTROPHIL_DN		169	0.244114	1.11401	0.2825	0.550318	1	2103	tags=18%, list=13%, signal=20%
GSE17721_CTRL_VS_LPS_12H_BMDC_DN	GSE17721_CTRL_VS_LPS_12H_BMDC_DN		169	0.247763	1.1137	0.265416	0.55067	1	4092	tags=33%, list=24%, signal=43%
GSE360_HIGH_DOSE_B_MALAYI_VS_M_TUBERCULOSIS_MAC_UP	GSE360_HIGH_DOSE_B_MALAYI_VS_M_TUBERCULOSIS_MAC_UP		178	0.257288	1.11363	0.290865	0.550457	1	5176	tags=40%, list=31%, signal=57%
GSE17721_0.5H_VS_24H_LPS_BMDC_DN	GSE17721_0.5H_VS_24H_LPS_BMDC_DN		175	0.236295	1.11348	0.262599	0.550441	1	4228	tags=33%, list=25%, signal=43%
GSE6674_PL2_3_VS_ANTI_IGM_AND_CPG_STIM_BCELL_UP	GSE6674_PL2_3_VS_ANTI_IGM_AND_CPG_STIM_BCELL_UP		172	0.243701	1.11281	0.249292	0.551717	1	3940	tags=30%, list=24%, signal=38%
GSE17721_CPG_VS_GARDIQUIMOD_0.5H_BMDC_DN	GSE17721_CPG_VS_GARDIQUIMOD_0.5H_BMDC_DN		176	0.239949	1.11253	0.259615	0.552038	1	3501	tags=26%, list=21%, signal=33%
GSE38697_LIGHT_ZONE_VS_DARK_ZONE_BCELL_UP	GSE38697_LIGHT_ZONE_VS_DARK_ZONE_BCELL_UP		147	0.266475	1.11241	0.283688	0.551944	1	3930	tags=32%, list=23%, signal=41%
GSE33424_CD161_HIGH_VS_INT_CD8_TCELL_DN	GSE33424_CD161_HIGH_VS_INT_CD8_TCELL_DN		158	0.265764	1.11237	0.320312	0.551681	1	3415	tags=27%, list=20%, signal=34%
GSE41978_ID2_KO_AND_BIM_KO_VS_BIM_KO_KLRG1_LOW_EFFECTOR_CD8_TCELL_DN	GSE41978_ID2_KO_AND_BIM_KO_VS_BIM_KO_KLRG1_LOW_EFFECTOR_CD8_TCELL_DN		163	0.248591	1.11214	0.275253	0.551852	1	3296	tags=25%, list=20%, signal=31%
GSE31082_DP_VS_CD4_SP_THYMOCYTE_UP	GSE31082_DP_VS_CD4_SP_THYMOCYTE_UP		162	0.269218	1.11211	0.299754	0.551578	1	4189	tags=31%, list=25%, signal=42%
GSE14308_TH17_VS_INDUCED_TREG_UP	GSE14308_TH17_VS_INDUCED_TREG_UP		175	0.25396	1.11206	0.284689	0.551322	1	3443	tags=29%, list=21%, signal=36%
GSE3982_BASOPHIL_VS_NKCELL_DN	GSE3982_BASOPHIL_VS_NKCELL_DN		146	0.229669	1.11204	0.223881	0.551019	1	2584	tags=19%, list=15%, signal=22%
GSE41176_UNSTIM_VS_ANTI_IGM_STIM_BCELL_3H_DN	GSE41176_UNSTIM_VS_ANTI_IGM_STIM_BCELL_3H_DN		169	0.241981	1.11159	0.264631	0.551742	1	3721	tags=28%, list=22%, signal=36%
REACTOME_HEPARAN_SULFATE_HEPARIN_HS_GAG_METABOLISM	REACTOME_HEPARAN_SULFATE_HEPARIN_HS_GAG_METABOLISM		43	0.323055	1.11133	0.333333	0.552027	1	4508	tags=37%, list=27%, signal=51%
GSE17721_LPS_VS_CPG_16H_BMDC_DN	GSE17721_LPS_VS_CPG_16H_BMDC_DN		151	0.233309	1.1113	0.256716	0.551737	1	4483	tags=31%, list=27%, signal=42%
GSE24634_TEFF_VS_TCONV_DAY10_IN_CULTURE_DN	GSE24634_TEFF_VS_TCONV_DAY10_IN_CULTURE_DN		184	0.29723	1.11036	0.321185	0.553571	1	4193	tags=32%, list=25%, signal=42%
GSE3982_EFF_MEMORY_CD4_TCELL_VS_NKCELL_DN	GSE3982_EFF_MEMORY_CD4_TCELL_VS_NKCELL_DN		158	0.238515	1.10962	0.259587	0.55499	1	5188	tags=39%, list=31%, signal=55%
GSE22229_RENAL_TRANSPLANT_VS_HEALTHY_PBMC_DN	GSE22229_RENAL_TRANSPLANT_VS_HEALTHY_PBMC_DN		162	0.235847	1.10951	0.292225	0.554887	1	4162	tags=31%, list=25%, signal=41%
REACTOME_FORMATION_OF_INCISION_COMPLEX_IN_GG_NER	REACTOME_FORMATION_OF_INCISION_COMPLEX_IN_GG_NER		20	0.382877	1.10939	0.353712	0.554805	1	6312	tags=50%, list=38%, signal=80%
GSE22527_ANTI_CD3_INVIVO_VS_UNTREATED_MOUSE_TREG_DN	GSE22527_ANTI_CD3_INVIVO_VS_UNTREATED_MOUSE_TREG_DN		179	0.262168	1.10918	0.296386	0.554979	1	5111	tags=37%, list=30%, signal=53%
GSE37534_GW1929_VS_ROSIGLITAZONE_TREATED_CD4_TCELL_PPARG1_FOXP3_TRANSDUCED_UP	GSE37534_GW1929_VS_ROSIGLITAZONE_TREATED_CD4_TCELL_PPARG1_FOXP3_TRANSDUCED_UP		125	0.240341	1.10901	0.26776	0.555019	1	5114	tags=40%, list=31%, signal=57%
GSE22589_HEALTHY_VS_HIV_AND_SIV_INFECTED_DC_DN	GSE22589_HEALTHY_VS_HIV_AND_SIV_INFECTED_DC_DN		164	0.260123	1.1088	0.294258	0.555172	1	3917	tags=28%, list=23%, signal=36%
GSE23695_CD57_POS_VS_NEG_NK_CELL_DN	GSE23695_CD57_POS_VS_NEG_NK_CELL_DN		174	0.237206	1.10877	0.276316	0.554885	1	4659	tags=30%, list=28%, signal=41%
GSE25085_FETAL_LIVER_VS_ADULT_BM_SP4_THYMIC_IMPLANT_DN	GSE25085_FETAL_LIVER_VS_ADULT_BM_SP4_THYMIC_IMPLANT_DN		154	0.292312	1.10843	0.320628	0.555352	1	3868	tags=30%, list=23%, signal=38%
GSE22601_DOUBLE_POSITIVE_VS_CD4_SINGLE_POSITIVE_THYMOCYTE_DN	GSE22601_DOUBLE_POSITIVE_VS_CD4_SINGLE_POSITIVE_THYMOCYTE_DN		161	0.30453	1.10842	0.327273	0.555008	1	5868	tags=47%, list=35%, signal=72%
GSE22432_CDC_VS_COMMON_DC_PROGENITOR_DN	GSE22432_CDC_VS_COMMON_DC_PROGENITOR_DN		159	0.281559	1.10827	0.310345	0.555002	1	3978	tags=35%, list=24%, signal=45%
GSE17721_POLYIC_VS_CPG_16H_BMDC_DN	GSE17721_POLYIC_VS_CPG_16H_BMDC_DN		160	0.267205	1.10811	0.314904	0.555015	1	2993	tags=25%, list=18%, signal=30%
GSE40184_HEALTHY_VS_HCV_INFECTED_DONOR_PBMC_DN	GSE40184_HEALTHY_VS_HCV_INFECTED_DONOR_PBMC_DN		176	0.250688	1.10758	0.303828	0.555972	1	3138	tags=24%, list=19%, signal=30%
GSE21360_PRIMARY_VS_TERTIARY_MEMORY_CD8_TCELL_UP	GSE21360_PRIMARY_VS_TERTIARY_MEMORY_CD8_TCELL_UP		181	0.260253	1.10751	0.276029	0.555781	1	4388	tags=32%, list=26%, signal=43%
GSE11864_UNTREATED_VS_CSF1_IFNG_PAM3CYS_IN_MAC_DN	GSE11864_UNTREATED_VS_CSF1_IFNG_PAM3CYS_IN_MAC_DN		162	0.257569	1.10747	0.276543	0.555507	1	3074	tags=26%, list=18%, signal=31%
GSE6090_UNSTIM_VS_DC_SIGN_STIM_DC_UP	GSE6090_UNSTIM_VS_DC_SIGN_STIM_DC_UP		148	0.28532	1.10718	0.299349	0.55584	1	4523	tags=36%, list=27%, signal=49%
KEGG_AMINOACYL_TRNA_BIOSYNTHESIS	KEGG_AMINOACYL_TRNA_BIOSYNTHESIS		39	0.387635	1.10702	0.366379	0.555875	1	5373	tags=46%, list=32%, signal=68%
GSE3337_4H_VS_16H_IFNG_IN_CD8POS_DC_DN	GSE3337_4H_VS_16H_IFNG_IN_CD8POS_DC_DN		169	0.275662	1.10668	0.311751	0.55634	1	4599	tags=36%, list=27%, signal=49%
GSE17186_NAIVE_VS_CD21LOW_TRANSITIONAL_BCELL_CORD_BLOOD_UP	GSE17186_NAIVE_VS_CD21LOW_TRANSITIONAL_BCELL_CORD_BLOOD_UP		169	0.231049	1.10667	0.271003	0.556026	1	3985	tags=28%, list=24%, signal=36%
GSE22886_NAIVE_CD4_TCELL_VS_48H_ACT_TH1_DN	GSE22886_NAIVE_CD4_TCELL_VS_48H_ACT_TH1_DN		174	0.346795	1.1062	0.352688	0.556752	1	4179	tags=40%, list=25%, signal=53%
GSE14413_UNSTIM_VS_IFNB_STIM_RAW264_CELLS_UP	GSE14413_UNSTIM_VS_IFNB_STIM_RAW264_CELLS_UP		92	0.238407	1.10613	0.24735	0.556551	1	5285	tags=43%, list=32%, signal=63%
GSE5589_WT_VS_IL10_KO_LPS_STIM_MACROPHAGE_180MIN_UP	GSE5589_WT_VS_IL10_KO_LPS_STIM_MACROPHAGE_180MIN_UP		131	0.262211	1.10584	0.313775	0.556942	1	2832	tags=27%, list=17%, signal=32%
GSE21063_WT_VS_NFATC1_KO_8H_ANTI_IGM_STIM_BCELL_DN	GSE21063_WT_VS_NFATC1_KO_8H_ANTI_IGM_STIM_BCELL_DN		173	0.251093	1.1058	0.297101	0.556689	1	3524	tags=25%, list=21%, signal=32%
KEGG_GLYCEROPHOSPHOLIPID_METABOLISM	KEGG_GLYCEROPHOSPHOLIPID_METABOLISM		63	0.268184	1.10542	0.301939	0.557233	1	2611	tags=27%, list=16%, signal=32%
GSE2770_IL4_ACT_VS_ACT_CD4_TCELL_48H_UP	GSE2770_IL4_ACT_VS_ACT_CD4_TCELL_48H_UP		167	0.256819	1.10534	0.296117	0.557054	1	2472	tags=22%, list=15%, signal=26%
GSE11961_MARGINAL_ZONE_BCELL_VS_MEMORY_BCELL_DAY40_UP	GSE11961_MARGINAL_ZONE_BCELL_VS_MEMORY_BCELL_DAY40_UP		163	0.225816	1.10528	0.255208	0.556843	1	3373	tags=23%, list=20%, signal=28%
GSE17721_0.5H_VS_8H_GARDIQUIMOD_BMDC_DN	GSE17721_0.5H_VS_8H_GARDIQUIMOD_BMDC_DN		169	0.249122	1.10517	0.299233	0.556771	1	3896	tags=31%, list=23%, signal=40%
GSE37534_UNTREATED_VS_GW1929_TREATED_CD4_TCELL_PPARG1_AND_FOXP3_TRASDUCED_UP	GSE37534_UNTREATED_VS_GW1929_TREATED_CD4_TCELL_PPARG1_AND_FOXP3_TRASDUCED_UP		182	0.247226	1.10479	0.301435	0.557325	1	4200	tags=32%, list=25%, signal=43%
GSE25890_CTRL_VS_IL33_IL7_TREATED_NUOCYTES_DN	GSE25890_CTRL_VS_IL33_IL7_TREATED_NUOCYTES_DN		183	0.257975	1.10415	0.294253	0.558426	1	3577	tags=28%, list=21%, signal=35%
REACTOME_PYRIMIDINE_METABOLISM	REACTOME_PYRIMIDINE_METABOLISM		17	0.408731	1.1041	0.340045	0.558198	1	3238	tags=35%, list=19%, signal=44%
GSE2770_UNTREATED_VS_IL12_TREATED_ACT_CD4_TCELL_6H_DN	GSE2770_UNTREATED_VS_IL12_TREATED_ACT_CD4_TCELL_6H_DN		164	0.232071	1.10406	0.267045	0.557941	1	5023	tags=37%, list=30%, signal=52%
GSE12001_MIR223_KO_VS_WT_NEUTROPHIL_UP	GSE12001_MIR223_KO_VS_WT_NEUTROPHIL_UP		148	0.269581	1.10396	0.302381	0.557855	1	3188	tags=27%, list=19%, signal=33%
GSE18281_PERIMEDULLARY_CORTICAL_REGION_VS_WHOLE_MEDULLA_THYMUS_DN	GSE18281_PERIMEDULLARY_CORTICAL_REGION_VS_WHOLE_MEDULLA_THYMUS_DN		109	0.231016	1.10382	0.268966	0.557791	1	5117	tags=38%, list=31%, signal=54%
GSE26156_DOUBLE_POSITIVE_VS_CD4_SINGLE_POSITIVE_THYMOCYTE_UP	GSE26156_DOUBLE_POSITIVE_VS_CD4_SINGLE_POSITIVE_THYMOCYTE_UP		177	0.242288	1.10374	0.301047	0.557633	1	3813	tags=31%, list=23%, signal=40%
GSE28726_NAIVE_VS_ACTIVATED_NKTCELL_UP	GSE28726_NAIVE_VS_ACTIVATED_NKTCELL_UP		162	0.246403	1.10366	0.282913	0.557471	1	2606	tags=22%, list=16%, signal=26%
GSE35685_CD34POS_CD38NEG_VS_CD34POS_CD10NEG_CD62LPOS_BONE_MARROW_DN	GSE35685_CD34POS_CD38NEG_VS_CD34POS_CD10NEG_CD62LPOS_BONE_MARROW_DN		160	0.241326	1.1036	0.269972	0.557281	1	5154	tags=41%, list=31%, signal=58%
GSE22601_DOUBLE_NEGATIVE_VS_IMMATURE_CD4_SP_THYMOCYTE_DN	GSE22601_DOUBLE_NEGATIVE_VS_IMMATURE_CD4_SP_THYMOCYTE_DN		139	0.238946	1.10357	0.288344	0.557002	1	3861	tags=28%, list=23%, signal=36%
GSE16450_IMMATURE_VS_MATURE_NEURON_CELL_LINE_6H_IFNA_STIM_DN	GSE16450_IMMATURE_VS_MATURE_NEURON_CELL_LINE_6H_IFNA_STIM_DN		150	0.235208	1.10331	0.261006	0.557292	1	3911	tags=27%, list=23%, signal=35%
GSE15659_RESTING_TREG_VS_NONSUPPRESSIVE_TCELL_UP	GSE15659_RESTING_TREG_VS_NONSUPPRESSIVE_TCELL_UP		120	0.230963	1.10324	0.267913	0.557118	1	5364	tags=39%, list=32%, signal=57%
REACTOME_HIV_INFECTION	REACTOME_HIV_INFECTION		181	0.319352	1.10323	0.352052	0.556795	1	3538	tags=33%, list=21%, signal=42%
REACTOME_METAL_ION_SLC_TRANSPORTERS	REACTOME_METAL_ION_SLC_TRANSPORTERS		18	0.357635	1.10301	0.317708	0.556948	1	4484	tags=44%, list=27%, signal=61%
GSE43955_1H_VS_60H_ACT_CD4_TCELL_UP	GSE43955_1H_VS_60H_ACT_CD4_TCELL_UP		177	0.263897	1.10289	0.318945	0.556904	1	4237	tags=33%, list=25%, signal=43%
KEGG_SPLICEOSOME	KEGG_SPLICEOSOME		123	0.344877	1.10238	0.35865	0.557762	1	4027	tags=39%, list=24%, signal=51%
GSE27786_LSK_VS_CD8_TCELL_UP	GSE27786_LSK_VS_CD8_TCELL_UP		162	0.237381	1.10185	0.280742	0.558666	1	4745	tags=36%, list=28%, signal=50%
GSE3982_NEUTROPHIL_VS_CENT_MEMORY_CD4_TCELL_DN	GSE3982_NEUTROPHIL_VS_CENT_MEMORY_CD4_TCELL_DN		173	0.248964	1.10169	0.289926	0.558665	1	3687	tags=28%, list=22%, signal=36%
GSE15930_NAIVE_VS_72H_IN_VITRO_STIM_IFNAB_CD8_TCELL_DN	GSE15930_NAIVE_VS_72H_IN_VITRO_STIM_IFNAB_CD8_TCELL_DN		165	0.300498	1.10161	0.339956	0.558532	1	3654	tags=32%, list=22%, signal=40%
GSE27786_LSK_VS_NKCELL_DN	GSE27786_LSK_VS_NKCELL_DN		176	0.232721	1.10078	0.285714	0.560114	1	4125	tags=32%, list=25%, signal=42%
KAECH_DAY8_EFF_VS_DAY15_EFF_CD8_TCELL_DN	KAECH_DAY8_EFF_VS_DAY15_EFF_CD8_TCELL_DN		172	0.22678	1.10047	0.227848	0.560486	1	4121	tags=30%, list=25%, signal=40%
GSE19772_HCMV_INFL_VS_HCMV_INF_MONOCYTES_AND_PI3K_INHIBITION_UP	GSE19772_HCMV_INFL_VS_HCMV_INF_MONOCYTES_AND_PI3K_INHIBITION_UP		140	0.240415	1.1003	0.278846	0.56056	1	3949	tags=29%, list=24%, signal=38%
GSE26343_WT_VS_NFAT5_KO_MACROPHAGE_UP	GSE26343_WT_VS_NFAT5_KO_MACROPHAGE_UP		167	0.243597	1.10025	0.279518	0.560355	1	4583	tags=34%, list=27%, signal=46%
GSE29618_PRE_VS_DAY7_FLU_VACCINE_MONOCYTE_DN	GSE29618_PRE_VS_DAY7_FLU_VACCINE_MONOCYTE_DN		166	0.22919	1.09979	0.257618	0.561124	1	2850	tags=21%, list=17%, signal=25%
GSE17721_PAM3CSK4_VS_GADIQUIMOD_4H_BMDC_UP	GSE17721_PAM3CSK4_VS_GADIQUIMOD_4H_BMDC_UP		157	0.244024	1.09944	0.276486	0.561573	1	3151	tags=26%, list=19%, signal=32%
GSE13229_MATURE_VS_INTMATURE_NKCELL_DN	GSE13229_MATURE_VS_INTMATURE_NKCELL_DN		173	0.235067	1.0994	0.28607	0.561323	1	4386	tags=31%, list=26%, signal=42%
GSE10856_CTRL_VS_TNFRSF6B_IN_MACROPHAGE_DN	GSE10856_CTRL_VS_TNFRSF6B_IN_MACROPHAGE_DN		147	0.264045	1.09934	0.339378	0.561125	1	3425	tags=28%, list=20%, signal=35%
GSE41867_NAIVE_VS_DAY8_LCMV_ARMSTRONG_EFFECTOR_CD8_TCELL_DN	GSE41867_NAIVE_VS_DAY8_LCMV_ARMSTRONG_EFFECTOR_CD8_TCELL_DN		170	0.235502	1.09932	0.242268	0.560816	1	3014	tags=25%, list=18%, signal=30%
GSE32164_ALTERNATIVELY_ACT_M2_VS_CMYC_INHIBITED_MACROPHAGE_DN	GSE32164_ALTERNATIVELY_ACT_M2_VS_CMYC_INHIBITED_MACROPHAGE_DN		157	0.278005	1.09919	0.335714	0.560801	1	3354	tags=29%, list=20%, signal=36%
GSE17721_CPG_VS_GARDIQUIMOD_12H_BMDC_UP	GSE17721_CPG_VS_GARDIQUIMOD_12H_BMDC_UP		157	0.225957	1.09859	0.240625	0.561832	1	2544	tags=20%, list=15%, signal=23%
REACTOME_ACTIVATION_OF_BH3_ONLY_PROTEINS	REACTOME_ACTIVATION_OF_BH3_ONLY_PROTEINS		16	0.384909	1.09799	0.347253	0.562941	1	907	tags=19%, list=5%, signal=20%
BIOCARTA_PTDINS_PATHWAY	BIOCARTA_PTDINS_PATHWAY		23	0.345755	1.09752	0.352442	0.563665	1	3105	tags=30%, list=19%, signal=37%
GSE4590_PRE_BCELL_VS_SMALL_PRE_BCELL_UP	GSE4590_PRE_BCELL_VS_SMALL_PRE_BCELL_UP		131	0.233366	1.09696	0.292804	0.564652	1	3684	tags=30%, list=22%, signal=38%
GSE13306_TREG_VS_TCONV_DN	GSE13306_TREG_VS_TCONV_DN		163	0.233758	1.09685	0.278351	0.564537	1	4244	tags=30%, list=25%, signal=40%
GSE16385_MONOCYTE_VS_12H_ROSIGLITAZONE_IFNG_TNF_TREATED_MACROPHAGE_DN	GSE16385_MONOCYTE_VS_12H_ROSIGLITAZONE_IFNG_TNF_TREATED_MACROPHAGE_DN		172	0.260168	1.09591	0.29471	0.566429	1	3067	tags=23%, list=18%, signal=28%
GSE339_EX_VIVO_VS_IN_CULTURE_CD4CD8DN_DC_DN	GSE339_EX_VIVO_VS_IN_CULTURE_CD4CD8DN_DC_DN		170	0.252182	1.09582	0.303342	0.566262	1	3447	tags=27%, list=21%, signal=34%
GSE20198_UNTREATED_VS_IL12_TREATED_ACT_CD4_TCELL_UP	GSE20198_UNTREATED_VS_IL12_TREATED_ACT_CD4_TCELL_UP		173	0.259299	1.09582	0.307175	0.565928	1	5353	tags=40%, list=32%, signal=58%
GSE37532_TREG_VS_TCONV_PPARG_KO_CD4_TCELL_FROM_LN_DN	GSE37532_TREG_VS_TCONV_PPARG_KO_CD4_TCELL_FROM_LN_DN		176	0.282987	1.09556	0.358447	0.566202	1	3117	tags=28%, list=19%, signal=34%
GSE13547_CTRL_VS_ANTI_IGM_STIM_BCELL_2H_DN	GSE13547_CTRL_VS_ANTI_IGM_STIM_BCELL_2H_DN		130	0.230428	1.09551	0.280405	0.565952	1	3234	tags=25%, list=19%, signal=30%
GSE17721_CTRL_VS_POLYIC_12H_BMDC_DN	GSE17721_CTRL_VS_POLYIC_12H_BMDC_DN		160	0.239396	1.09546	0.270492	0.565733	1	3742	tags=29%, list=22%, signal=37%
GSE17721_LPS_VS_GARDIQUIMOD_24H_BMDC_UP	GSE17721_LPS_VS_GARDIQUIMOD_24H_BMDC_UP		170	0.223906	1.09535	0.250784	0.5656	1	3446	tags=24%, list=21%, signal=30%
GSE40274_CTRL_VS_SATB1_TRANSDUCED_ACTIVATED_CD4_TCELL_DN	GSE40274_CTRL_VS_SATB1_TRANSDUCED_ACTIVATED_CD4_TCELL_DN		144	0.278669	1.0953	0.318945	0.565395	1	3177	tags=28%, list=19%, signal=34%
GSE2770_UNTREATED_VS_TGFB_AND_IL4_TREATED_ACT_CD4_TCELL_4H_DN	GSE2770_UNTREATED_VS_TGFB_AND_IL4_TREATED_ACT_CD4_TCELL_4H_DN		99	0.239635	1.09502	0.283379	0.565698	1	3534	tags=29%, list=21%, signal=37%
GSE11924_TFH_VS_TH2_CD4_TCELL_DN	GSE11924_TFH_VS_TH2_CD4_TCELL_DN		161	0.272095	1.09498	0.329897	0.565447	1	4209	tags=34%, list=25%, signal=44%
GSE18281_SUBCAPSULAR_VS_PERIMEDULLARY_CORTICAL_REGION_OF_THYMUS_DN	GSE18281_SUBCAPSULAR_VS_PERIMEDULLARY_CORTICAL_REGION_OF_THYMUS_DN		157	0.272444	1.09461	0.333333	0.566029	1	3167	tags=27%, list=19%, signal=33%
GSE22886_NAIVE_CD8_TCELL_VS_NKCELL_UP	GSE22886_NAIVE_CD8_TCELL_VS_NKCELL_UP		168	0.242416	1.0945	0.294906	0.565964	1	3495	tags=32%, list=21%, signal=39%
REACTOME_PHOSPHORYLATION_OF_THE_APC_C	REACTOME_PHOSPHORYLATION_OF_THE_APC_C		16	0.434913	1.09449	0.371429	0.565621	1	2124	tags=25%, list=13%, signal=29%
GSE27670_CTRL_VS_LMP1_TRANSDUCED_GC_BCELL_UP	GSE27670_CTRL_VS_LMP1_TRANSDUCED_GC_BCELL_UP		174	0.248532	1.09441	0.323615	0.565492	1	3045	tags=25%, list=18%, signal=31%
GSE22589_HEALTHY_VS_HIV_INFECTED_DC_UP	GSE22589_HEALTHY_VS_HIV_INFECTED_DC_UP		174	0.270641	1.09423	0.340659	0.565519	1	4751	tags=33%, list=28%, signal=45%
GSE17721_LPS_VS_GARDIQUIMOD_1H_BMDC_UP	GSE17721_LPS_VS_GARDIQUIMOD_1H_BMDC_UP		149	0.228048	1.09423	0.289634	0.565186	1	2380	tags=19%, list=14%, signal=22%
GSE21927_GMCSF_IL6_VS_GMCSF_GCSF_TREATED_BONE_MARROW_DN	GSE21927_GMCSF_IL6_VS_GMCSF_GCSF_TREATED_BONE_MARROW_DN		177	0.317553	1.09396	0.339744	0.56545	1	4118	tags=37%, list=25%, signal=49%
GSE17721_PAM3CSK4_VS_GADIQUIMOD_16H_BMDC_UP	GSE17721_PAM3CSK4_VS_GADIQUIMOD_16H_BMDC_UP		167	0.222173	1.09396	0.263323	0.565113	1	2683	tags=21%, list=16%, signal=25%
GSE25123_IL4_VS_IL4_AND_ROSIGLITAZONE_STIM_PPARG_KO_MACROPHAGE_DAY10_UP	GSE25123_IL4_VS_IL4_AND_ROSIGLITAZONE_STIM_PPARG_KO_MACROPHAGE_DAY10_UP		112	0.240034	1.09386	0.285714	0.565017	1	4258	tags=30%, list=25%, signal=40%
GSE2770_UNTREATED_VS_IL12_TREATED_ACT_CD4_TCELL_2H_UP	GSE2770_UNTREATED_VS_IL12_TREATED_ACT_CD4_TCELL_2H_UP		182	0.239628	1.09383	0.29765	0.564745	1	3766	tags=29%, list=22%, signal=36%
GSE27670_CTRL_VS_LMP1_TRANSDUCED_GC_BCELL_DN	GSE27670_CTRL_VS_LMP1_TRANSDUCED_GC_BCELL_DN		170	0.237599	1.09381	0.306701	0.564463	1	4547	tags=31%, list=27%, signal=42%
GSE18804_BRAIN_VS_COLON_TUMORAL_MACROPHAGE_UP	GSE18804_BRAIN_VS_COLON_TUMORAL_MACROPHAGE_UP		147	0.245279	1.0932	0.266467	0.565574	1	2995	tags=24%, list=18%, signal=30%
GSE22601_DOUBLE_NEGATIVE_VS_DOUBLE_POSITIVE_THYMOCYTE_UP	GSE22601_DOUBLE_NEGATIVE_VS_DOUBLE_POSITIVE_THYMOCYTE_UP		146	0.228809	1.09318	0.252308	0.565264	1	4074	tags=30%, list=24%, signal=39%
KEGG_PROXIMAL_TUBULE_BICARBONATE_RECLAMATION	KEGG_PROXIMAL_TUBULE_BICARBONATE_RECLAMATION		18	0.342475	1.093	0.35277	0.565361	1	3079	tags=28%, list=18%, signal=34%
GSE360_CTRL_VS_L_DONOVANI_DC_UP	GSE360_CTRL_VS_L_DONOVANI_DC_UP		171	0.23822	1.09291	0.295812	0.565227	1	2880	tags=22%, list=17%, signal=27%
REACTOME_ACYL_CHAIN_REMODELLING_OF_PC	REACTOME_ACYL_CHAIN_REMODELLING_OF_PC		19	0.344498	1.09243	0.325228	0.566058	1	2466	tags=32%, list=15%, signal=37%
GSE17721_CTRL_VS_LPS_8H_BMDC_DN	GSE17721_CTRL_VS_LPS_8H_BMDC_DN		164	0.226222	1.0924	0.253049	0.565782	1	4219	tags=31%, list=25%, signal=41%
GSE41867_DAY6_EFFECTOR_VS_DAY30_MEMORY_CD8_TCELL_LCMV_ARMSTRONG_UP	GSE41867_DAY6_EFFECTOR_VS_DAY30_MEMORY_CD8_TCELL_LCMV_ARMSTRONG_UP		178	0.234764	1.09237	0.287634	0.565503	1	5093	tags=40%, list=30%, signal=57%
GSE27786_LIN_NEG_VS_NKTCELL_UP	GSE27786_LIN_NEG_VS_NKTCELL_UP		159	0.266535	1.09204	0.331002	0.566001	1	5675	tags=39%, list=34%, signal=58%
GSE3982_EFF_MEMORY_CD4_TCELL_VS_TH1_DN	GSE3982_EFF_MEMORY_CD4_TCELL_VS_TH1_DN		164	0.298079	1.09202	0.356482	0.565736	1	4154	tags=36%, list=25%, signal=47%
GSE14308_NAIVE_CD4_TCELL_VS_NATURAL_TREG_DN	GSE14308_NAIVE_CD4_TCELL_VS_NATURAL_TREG_DN		171	0.232867	1.09188	0.277078	0.565742	1	3806	tags=28%, list=23%, signal=36%
GSE22103_LPS_VS_GMCSF_AND_IFNG_STIM_NEUTROPHIL_UP	GSE22103_LPS_VS_GMCSF_AND_IFNG_STIM_NEUTROPHIL_UP		174	0.247644	1.09179	0.305489	0.565593	1	2816	tags=22%, list=17%, signal=27%
GSE7831_1H_VS_4H_CPG_STIM_PDC_UP	GSE7831_1H_VS_4H_CPG_STIM_PDC_UP		171	0.225463	1.09175	0.247191	0.565369	1	3986	tags=27%, list=24%, signal=35%
GSE22432_MULTIPOTENT_PROGENITOR_VS_PDC_UP	GSE22432_MULTIPOTENT_PROGENITOR_VS_PDC_UP		162	0.235832	1.0915	0.266033	0.565633	1	4445	tags=30%, list=27%, signal=41%
GSE45365_HEALTHY_VS_MCMV_INFECTION_BCELL_IFNAR_KO_DN	GSE45365_HEALTHY_VS_MCMV_INFECTION_BCELL_IFNAR_KO_DN		158	0.252087	1.09141	0.327273	0.565502	1	3959	tags=30%, list=24%, signal=39%
GSE17721_CTRL_VS_POLYIC_24H_BMDC_DN	GSE17721_CTRL_VS_POLYIC_24H_BMDC_DN		170	0.229042	1.09114	0.278443	0.565792	1	4595	tags=35%, list=27%, signal=47%
BIOCARTA_TID_PATHWAY	BIOCARTA_TID_PATHWAY		18	0.36606	1.09109	0.340633	0.565555	1	2496	tags=28%, list=15%, signal=33%
GSE5503_LIVER_DC_VS_MLN_DC_ACTIVATED_ALLOGENIC_TCELL_DN	GSE5503_LIVER_DC_VS_MLN_DC_ACTIVATED_ALLOGENIC_TCELL_DN		181	0.226364	1.09076	0.297872	0.566022	1	3838	tags=29%, list=23%, signal=38%
GSE27859_MACROPHAGE_VS_DC_DN	GSE27859_MACROPHAGE_VS_DC_DN		123	0.243479	1.09076	0.31016	0.565686	1	2975	tags=24%, list=18%, signal=28%
KEGG_ENDOCYTOSIS	KEGG_ENDOCYTOSIS		164	0.249266	1.09073	0.314421	0.565419	1	3506	tags=27%, list=21%, signal=34%
GSE3337_CTRL_VS_4H_IFNG_IN_CD8POS_DC_UP	GSE3337_CTRL_VS_4H_IFNG_IN_CD8POS_DC_UP		173	0.230892	1.09062	0.298295	0.565342	1	2370	tags=21%, list=14%, signal=24%
GSE11961_MARGINAL_ZONE_BCELL_VS_MEMORY_BCELL_DAY7_DN	GSE11961_MARGINAL_ZONE_BCELL_VS_MEMORY_BCELL_DAY7_DN		123	0.228725	1.09052	0.270758	0.565232	1	2519	tags=19%, list=15%, signal=22%
GSE411_WT_VS_SOCS3_KO_MACROPHAGE_UP	GSE411_WT_VS_SOCS3_KO_MACROPHAGE_UP		170	0.27159	1.09041	0.330275	0.565145	1	4106	tags=31%, list=24%, signal=41%
KAECH_DAY15_EFF_VS_MEMORY_CD8_TCELL_DN	KAECH_DAY15_EFF_VS_MEMORY_CD8_TCELL_DN		179	0.238226	1.08999	0.318919	0.565846	1	3493	tags=27%, list=21%, signal=34%
REACTOME_DOWNREGULATION_OF_TGF_BETA_RECEPTOR_SIGNALING	REACTOME_DOWNREGULATION_OF_TGF_BETA_RECEPTOR_SIGNALING		19	0.365653	1.08955	0.356989	0.566565	1	3778	tags=32%, list=23%, signal=41%
GSE17721_CTRL_VS_LPS_24H_BMDC_UP	GSE17721_CTRL_VS_LPS_24H_BMDC_UP		164	0.23135	1.08912	0.294766	0.56724	1	3943	tags=29%, list=24%, signal=37%
GSE36009_UNSTIM_VS_LPS_STIM_NLRP10_KO_DC_UP	GSE36009_UNSTIM_VS_LPS_STIM_NLRP10_KO_DC_UP		173	0.230027	1.08887	0.285714	0.567537	1	4163	tags=31%, list=25%, signal=41%
GSE15659_NAIVE_CD4_TCELL_VS_RESTING_TREG_DN	GSE15659_NAIVE_CD4_TCELL_VS_RESTING_TREG_DN		147	0.222168	1.08874	0.263666	0.567507	1	4595	tags=33%, list=27%, signal=46%
GSE17186_MEMORY_VS_CD21LOW_TRANSITIONAL_BCELL_UP	GSE17186_MEMORY_VS_CD21LOW_TRANSITIONAL_BCELL_UP		168	0.23908	1.08871	0.296482	0.567239	1	2844	tags=23%, list=17%, signal=27%
GSE17721_POLYIC_VS_GARDIQUIMOD_0.5H_BMDC_UP	GSE17721_POLYIC_VS_GARDIQUIMOD_0.5H_BMDC_UP		148	0.222867	1.08858	0.267296	0.567181	1	2708	tags=22%, list=16%, signal=26%
GSE27786_BCELL_VS_NKCELL_UP	GSE27786_BCELL_VS_NKCELL_UP		169	0.249793	1.08768	0.333333	0.568985	1	2587	tags=22%, list=15%, signal=26%
GSE14000_UNSTIM_VS_4H_LPS_DC_UP	GSE14000_UNSTIM_VS_4H_LPS_DC_UP		172	0.258992	1.08739	0.337264	0.569348	1	4610	tags=29%, list=28%, signal=40%
GSE15930_NAIVE_VS_72H_IN_VITRO_STIM_TRICHOSTATINA_CD8_TCELL_DN	GSE15930_NAIVE_VS_72H_IN_VITRO_STIM_TRICHOSTATINA_CD8_TCELL_DN		174	0.301021	1.08679	0.346578	0.570456	1	3913	tags=34%, list=23%, signal=44%
GSE23505_IL6_IL1_IL23_VS_IL6_IL1_TGFB_TREATED_CD4_TCELL_UP	GSE23505_IL6_IL1_IL23_VS_IL6_IL1_TGFB_TREATED_CD4_TCELL_UP		175	0.239022	1.08673	0.30491	0.570227	1	4285	tags=30%, list=26%, signal=40%
GSE9006_1MONTH_VS_4MONTH_POST_TYPE_1_DIABETES_DX_PBMC_DN	GSE9006_1MONTH_VS_4MONTH_POST_TYPE_1_DIABETES_DX_PBMC_DN		136	0.224792	1.08664	0.271812	0.570097	1	2713	tags=21%, list=16%, signal=25%
GSE1740_UNSTIM_VS_IFNA_STIMULATED_MCSF_DERIVED_MACROPHAGE_UP	GSE1740_UNSTIM_VS_IFNA_STIMULATED_MCSF_DERIVED_MACROPHAGE_UP		115	0.230707	1.08649	0.307692	0.570118	1	4712	tags=37%, list=28%, signal=52%
GSE2770_IL4_ACT_VS_ACT_CD4_TCELL_6H_DN	GSE2770_IL4_ACT_VS_ACT_CD4_TCELL_6H_DN		178	0.254509	1.08646	0.309927	0.569883	1	2350	tags=21%, list=14%, signal=24%
GSE15659_NAIVE_CD4_TCELL_VS_NONSUPPRESSIVE_TCELL_UP	GSE15659_NAIVE_CD4_TCELL_VS_NONSUPPRESSIVE_TCELL_UP		134	0.224197	1.0856	0.288462	0.571562	1	5392	tags=43%, list=32%, signal=63%
GSE26928_EFF_MEMORY_VS_CXCR5_POS_CD4_TCELL_UP	GSE26928_EFF_MEMORY_VS_CXCR5_POS_CD4_TCELL_UP		135	0.242714	1.0852	0.345013	0.572205	1	3683	tags=29%, list=22%, signal=37%
REACTOME_SYNTHESIS_OF_PA	REACTOME_SYNTHESIS_OF_PA		22	0.325325	1.08501	0.321716	0.572354	1	1119	tags=23%, list=7%, signal=24%
GSE42021_TCONV_PLN_VS_CD24INT_TCONV_THYMUS_UP	GSE42021_TCONV_PLN_VS_CD24INT_TCONV_THYMUS_UP		165	0.246521	1.08471	0.289003	0.572702	1	4630	tags=32%, list=28%, signal=44%
GSE29617_CTRL_VS_DAY7_TIV_FLU_VACCINE_PBMC_2008_DN	GSE29617_CTRL_VS_DAY7_TIV_FLU_VACCINE_PBMC_2008_DN		165	0.285365	1.08377	0.351282	0.574626	1	3572	tags=31%, list=21%, signal=39%
PID_P75_NTR_PATHWAY	PID_P75_NTR_PATHWAY		65	0.266138	1.08365	0.310881	0.574581	1	4259	tags=34%, list=25%, signal=45%
GSE25088_WT_VS_STAT6_KO_MACROPHAGE_UP	GSE25088_WT_VS_STAT6_KO_MACROPHAGE_UP		160	0.248815	1.08356	0.332481	0.574438	1	4309	tags=31%, list=26%, signal=41%
GSE46606_IRF4_KO_VS_WT_CD40L_IL2_IL5_3DAY_STIMULATED_BCELL_DN	GSE46606_IRF4_KO_VS_WT_CD40L_IL2_IL5_3DAY_STIMULATED_BCELL_DN		158	0.223599	1.08316	0.31701	0.575093	1	3284	tags=25%, list=20%, signal=30%
GSE29949_CD8_POS_DC_SPLEEN_VS_DC_BRAIN_UP	GSE29949_CD8_POS_DC_SPLEEN_VS_DC_BRAIN_UP		177	0.228772	1.08306	0.293507	0.575002	1	3573	tags=25%, list=21%, signal=31%
GSE2585_AIRE_KO_VS_WT_CD80_LOW_MTEC_DN	GSE2585_AIRE_KO_VS_WT_CD80_LOW_MTEC_DN		172	0.242658	1.08261	0.324675	0.575726	1	4415	tags=34%, list=26%, signal=45%
GSE11924_TH1_VS_TH17_CD4_TCELL_DN	GSE11924_TH1_VS_TH17_CD4_TCELL_DN		170	0.225239	1.0824	0.264045	0.575875	1	3626	tags=27%, list=22%, signal=34%
GSE6681_DELETED_FOXP3_VS_WT_TREG_DN	GSE6681_DELETED_FOXP3_VS_WT_TREG_DN		175	0.245582	1.08224	0.329975	0.575913	1	3219	tags=26%, list=19%, signal=31%
GSE16385_ROSIGLITAZONE_IL4_VS_ROSIGLITAZONE_ALONE_STIM_MACROPHAGE_DN	GSE16385_ROSIGLITAZONE_IL4_VS_ROSIGLITAZONE_ALONE_STIM_MACROPHAGE_DN		168	0.26492	1.08139	0.365155	0.577644	1	4512	tags=35%, list=27%, signal=48%
PID_MYC_PATHWAY	PID_MYC_PATHWAY		24	0.365839	1.08116	0.375536	0.577817	1	3719	tags=38%, list=22%, signal=48%
REACTOME_SIGNALING_BY_FGFR_IN_DISEASE	REACTOME_SIGNALING_BY_FGFR_IN_DISEASE		109	0.251779	1.08112	0.335135	0.57758	1	4125	tags=29%, list=25%, signal=39%
GSE24210_TCONV_VS_TREG_DN	GSE24210_TCONV_VS_TREG_DN		160	0.230272	1.08112	0.286517	0.577252	1	3840	tags=28%, list=23%, signal=36%
GSE32128_INOS_DEPENDENT_VS_INOS_INDEPENDENT_ACTIVATED_TCELL_DN	GSE32128_INOS_DEPENDENT_VS_INOS_INDEPENDENT_ACTIVATED_TCELL_DN		163	0.218391	1.0807	0.275316	0.577885	1	3577	tags=27%, list=21%, signal=34%
GSE3982_DC_VS_MAC_LPS_STIM_UP	GSE3982_DC_VS_MAC_LPS_STIM_UP		165	0.230518	1.08035	0.3075	0.578367	1	4219	tags=32%, list=25%, signal=42%
GSE27786_LSK_VS_BCELL_DN	GSE27786_LSK_VS_BCELL_DN		172	0.22522	1.08032	0.323353	0.578102	1	4362	tags=30%, list=26%, signal=40%
GSE2770_IL12_AND_TGFB_VS_IL4_TREATED_ACT_CD4_TCELL_6H_UP	GSE2770_IL12_AND_TGFB_VS_IL4_TREATED_ACT_CD4_TCELL_6H_UP		161	0.277394	1.08008	0.341743	0.578336	1	4353	tags=35%, list=26%, signal=47%
GSE45365_BCELL_VS_CD8_TCELL_DN	GSE45365_BCELL_VS_CD8_TCELL_DN		116	0.22584	1.07967	0.264085	0.578952	1	4483	tags=31%, list=27%, signal=42%
GSE17721_PAM3CSK4_VS_CPG_6H_BMDC_DN	GSE17721_PAM3CSK4_VS_CPG_6H_BMDC_DN		162	0.226277	1.07952	0.30659	0.578959	1	5135	tags=41%, list=31%, signal=58%
GSE3720_UNSTIM_VS_LPS_STIM_VD2_GAMMADELTA_TCELL_UP	GSE3720_UNSTIM_VS_LPS_STIM_VD2_GAMMADELTA_TCELL_UP		151	0.292527	1.07928	0.368159	0.579163	1	3240	tags=30%, list=19%, signal=37%
GSE2405_0H_VS_1.5H_A_PHAGOCYTOPHILUM_STIM_NEUTROPHIL_DN	GSE2405_0H_VS_1.5H_A_PHAGOCYTOPHILUM_STIM_NEUTROPHIL_DN		183	0.245495	1.0789	0.310502	0.579721	1	4219	tags=31%, list=25%, signal=40%
GSE32423_IL7_VS_IL7_IL4_MEMORY_CD8_TCELL_DN	GSE32423_IL7_VS_IL7_IL4_MEMORY_CD8_TCELL_DN		162	0.247696	1.07888	0.345361	0.579425	1	5279	tags=41%, list=31%, signal=59%
GSE23398_WT_VS_IL2_KO_CD4_TCELL_SCURFY_MOUSE_DN	GSE23398_WT_VS_IL2_KO_CD4_TCELL_SCURFY_MOUSE_DN		181	0.256802	1.07878	0.351675	0.579309	1	4653	tags=35%, list=28%, signal=48%
GSE1460_NAIVE_CD4_TCELL_CORD_BLOOD_VS_THYMIC_STROMAL_CELL_DN	GSE1460_NAIVE_CD4_TCELL_CORD_BLOOD_VS_THYMIC_STROMAL_CELL_DN		171	0.282104	1.07872	0.342593	0.579117	1	4253	tags=32%, list=25%, signal=43%
GSE17580_TREG_VS_TEFF_DN	GSE17580_TREG_VS_TEFF_DN		177	0.226191	1.07844	0.301047	0.579475	1	1937	tags=18%, list=12%, signal=20%
GSE22935_UNSTIM_VS_24H_MBOVIS_BCG_STIM_MACROPHAGE_UP	GSE22935_UNSTIM_VS_24H_MBOVIS_BCG_STIM_MACROPHAGE_UP		157	0.226276	1.0782	0.30117	0.579703	1	3689	tags=25%, list=22%, signal=32%
GSE45739_NRAS_KO_VS_WT_UNSTIM_CD4_TCELL_UP	GSE45739_NRAS_KO_VS_WT_UNSTIM_CD4_TCELL_UP		160	0.281305	1.07793	0.339066	0.580055	1	5640	tags=49%, list=34%, signal=73%
GSE27786_LIN_NEG_VS_MONO_MAC_DN	GSE27786_LIN_NEG_VS_MONO_MAC_DN		156	0.234594	1.07793	0.312321	0.579728	1	3478	tags=26%, list=21%, signal=32%
GSE24726_WT_VS_E2_2_KO_PDC_DN	GSE24726_WT_VS_E2_2_KO_PDC_DN		175	0.242189	1.07751	0.346939	0.580372	1	4494	tags=34%, list=27%, signal=46%
GSE24726_WT_VS_E2_22_KO_PDC_DAY4_POST_DELETION_DN	GSE24726_WT_VS_E2_22_KO_PDC_DAY4_POST_DELETION_DN		176	0.266691	1.07747	0.340326	0.580109	1	5733	tags=46%, list=34%, signal=69%
GSE11961_FOLLICULAR_BCELL_VS_GERMINAL_CENTER_BCELL_DAY7_UP	GSE11961_FOLLICULAR_BCELL_VS_GERMINAL_CENTER_BCELL_DAY7_UP		166	0.243009	1.07733	0.342043	0.580093	1	3205	tags=25%, list=19%, signal=30%
GSE29614_CTRL_VS_DAY3_TIV_FLU_VACCINE_PBMC_UP	GSE29614_CTRL_VS_DAY3_TIV_FLU_VACCINE_PBMC_UP		97	0.236309	1.07727	0.279874	0.579921	1	4771	tags=38%, list=28%, signal=53%
REACTOME_BILE_ACID_AND_BILE_SALT_METABOLISM	REACTOME_BILE_ACID_AND_BILE_SALT_METABOLISM		18	0.345461	1.07717	0.351648	0.579829	1	3031	tags=28%, list=18%, signal=34%
GSE11818_WT_VS_DICER_KO_TREG_UP	GSE11818_WT_VS_DICER_KO_TREG_UP		91	0.235236	1.07687	0.31058	0.580201	1	2016	tags=19%, list=12%, signal=21%
GSE43955_TH0_VS_TGFB_IL6_TH17_ACT_CD4_TCELL_4H_DN	GSE43955_TH0_VS_TGFB_IL6_TH17_ACT_CD4_TCELL_4H_DN		164	0.236403	1.07673	0.319797	0.58021	1	2377	tags=17%, list=14%, signal=20%
GSE22432_UNTREATED_VS_TGFB1_TREATED_COMMON_DC_PROGENITOR_DN	GSE22432_UNTREATED_VS_TGFB1_TREATED_COMMON_DC_PROGENITOR_DN		170	0.219885	1.07641	0.286885	0.580667	1	2718	tags=22%, list=16%, signal=26%
GSE9037_CTRL_VS_LPS_1H_STIM_IRAK4_KO_BMDM_UP	GSE9037_CTRL_VS_LPS_1H_STIM_IRAK4_KO_BMDM_UP		171	0.224299	1.0761	0.302594	0.581095	1	5248	tags=37%, list=31%, signal=54%
GSE41867_NAIVE_VS_DAY8_LCMV_CLONE13_EFFECTOR_CD8_TCELL_DN	GSE41867_NAIVE_VS_DAY8_LCMV_CLONE13_EFFECTOR_CD8_TCELL_DN		144	0.225797	1.07562	0.336158	0.581871	1	5604	tags=42%, list=33%, signal=62%
GSE13229_IMM_VS_INTMATURE_NKCELL_DN	GSE13229_IMM_VS_INTMATURE_NKCELL_DN		177	0.218483	1.07548	0.271795	0.58189	1	4756	tags=32%, list=28%, signal=44%
GSE17721_CPG_VS_GARDIQUIMOD_8H_BMDC_DN	GSE17721_CPG_VS_GARDIQUIMOD_8H_BMDC_DN		165	0.2355	1.07539	0.307305	0.581785	1	3732	tags=30%, list=22%, signal=38%
REACTOME_PHOSPHOLIPID_METABOLISM	REACTOME_PHOSPHOLIPID_METABOLISM		168	0.240669	1.07497	0.311558	0.58246	1	2611	tags=22%, list=16%, signal=26%
GSE3720_UNSTIM_VS_PMA_STIM_VD2_GAMMADELTA_TCELL_DN	GSE3720_UNSTIM_VS_PMA_STIM_VD2_GAMMADELTA_TCELL_DN		152	0.245568	1.07483	0.333333	0.582462	1	3619	tags=30%, list=22%, signal=37%
GSE17721_POLYIC_VS_PAM3CSK4_16H_BMDC_UP	GSE17721_POLYIC_VS_PAM3CSK4_16H_BMDC_UP		170	0.230834	1.07406	0.317073	0.583949	1	3687	tags=28%, list=22%, signal=35%
GSE360_L_MAJOR_VS_T_GONDII_MAC_DN	GSE360_L_MAJOR_VS_T_GONDII_MAC_DN		166	0.258278	1.07394	0.34279	0.583937	1	5462	tags=44%, list=33%, signal=65%
PID_TGFBR_PATHWAY	PID_TGFBR_PATHWAY		51	0.305643	1.07356	0.368421	0.584478	1	2961	tags=25%, list=18%, signal=31%
GSE37301_HEMATOPOIETIC_STEM_CELL_VS_COMMON_LYMPHOID_PROGENITOR_UP	GSE37301_HEMATOPOIETIC_STEM_CELL_VS_COMMON_LYMPHOID_PROGENITOR_UP		146	0.227819	1.07301	0.285326	0.585471	1	2760	tags=25%, list=16%, signal=29%
GSE9037_WT_VS_IRAK4_KO_LPS_1H_STIM_BMDM_UP	GSE9037_WT_VS_IRAK4_KO_LPS_1H_STIM_BMDM_UP		176	0.219758	1.07301	0.29558	0.58515	1	4717	tags=32%, list=28%, signal=45%
GSE22611_NOD2_VS_CTRL_TRANSDUCED_HEK293T_CELL_UP	GSE22611_NOD2_VS_CTRL_TRANSDUCED_HEK293T_CELL_UP		154	0.243651	1.07292	0.34058	0.585034	1	2430	tags=21%, list=14%, signal=24%
GSE26488_CTRL_VS_PEPTIDE_INJECTION_HDAC7_DELTAP_TG_OT2_THYMOCYTE_DN	GSE26488_CTRL_VS_PEPTIDE_INJECTION_HDAC7_DELTAP_TG_OT2_THYMOCYTE_DN		171	0.237626	1.07277	0.332402	0.58507	1	4719	tags=36%, list=28%, signal=49%
GSE27786_NEUTROPHIL_VS_MONO_MAC_UP	GSE27786_NEUTROPHIL_VS_MONO_MAC_UP		166	0.216435	1.07253	0.316265	0.585347	1	3133	tags=25%, list=19%, signal=30%
GSE7852_LN_VS_THYMUS_TREG_DN	GSE7852_LN_VS_THYMUS_TREG_DN		169	0.242154	1.07238	0.354756	0.585382	1	5239	tags=37%, list=31%, signal=54%
GSE37605_C57BL6_VS_NOD_FOXP3_FUSION_GFP_TCONV_DN	GSE37605_C57BL6_VS_NOD_FOXP3_FUSION_GFP_TCONV_DN		166	0.233885	1.0723	0.308235	0.585258	1	4509	tags=31%, list=27%, signal=42%
GSE15750_WT_VS_TRAF6KO_DAY10_EFF_CD8_TCELL_UP	GSE15750_WT_VS_TRAF6KO_DAY10_EFF_CD8_TCELL_UP		174	0.220932	1.0722	0.301075	0.585146	1	4092	tags=29%, list=24%, signal=38%
GSE14308_TH1_VS_INDUCED_TREG_DN	GSE14308_TH1_VS_INDUCED_TREG_DN		165	0.243266	1.07209	0.330073	0.585068	1	4655	tags=35%, list=28%, signal=48%
GSE21927_SPLEEN_MONOCYTE_VS_GMCSF_GCSF_BONE_MARROW_DN	GSE21927_SPLEEN_MONOCYTE_VS_GMCSF_GCSF_BONE_MARROW_DN		155	0.22819	1.07073	0.296791	0.588044	1	3137	tags=26%, list=19%, signal=31%
KEGG_THYROID_CANCER	KEGG_THYROID_CANCER		29	0.308581	1.07073	0.365967	0.587719	1	3419	tags=31%, list=20%, signal=39%
GSE15930_NAIVE_VS_24H_IN_VITRO_STIM_IL12_CD8_TCELL_DN	GSE15930_NAIVE_VS_24H_IN_VITRO_STIM_IL12_CD8_TCELL_DN		177	0.31275	1.07036	0.38412	0.588234	1	3913	tags=36%, list=23%, signal=46%
GSE6092_B_BURGDOFERI_VS_B_BURGDORFERI_AND_IFNG_STIM_ENDOTHELIAL_CELL_UP	GSE6092_B_BURGDOFERI_VS_B_BURGDORFERI_AND_IFNG_STIM_ENDOTHELIAL_CELL_UP		159	0.233707	1.06957	0.34642	0.589799	1	3883	tags=28%, list=23%, signal=36%
GSE17721_LPS_VS_POLYIC_12H_BMDC_UP	GSE17721_LPS_VS_POLYIC_12H_BMDC_UP		182	0.250156	1.06945	0.365155	0.589744	1	4744	tags=37%, list=28%, signal=51%
GSE2770_TGFB_AND_IL4_VS_TGFB_AND_IL12_TREATED_ACT_CD4_TCELL_2H_DN	GSE2770_TGFB_AND_IL4_VS_TGFB_AND_IL12_TREATED_ACT_CD4_TCELL_2H_DN		162	0.270512	1.06879	0.35412	0.590973	1	2981	tags=23%, list=18%, signal=28%
PID_MTOR_4PATHWAY	PID_MTOR_4PATHWAY		68	0.277743	1.06858	0.326531	0.591163	1	2645	tags=22%, list=16%, signal=26%
GSE21379_WT_VS_SAP_KO_CD4_TCELL_UP	GSE21379_WT_VS_SAP_KO_CD4_TCELL_UP		158	0.230607	1.06857	0.339726	0.590869	1	2869	tags=22%, list=17%, signal=26%
GSE13485_CTRL_VS_DAY7_YF17D_VACCINE_PBMC_UP	GSE13485_CTRL_VS_DAY7_YF17D_VACCINE_PBMC_UP		135	0.255933	1.06832	0.351275	0.591115	1	4462	tags=36%, list=27%, signal=49%
GSE3982_EFF_MEMORY_CD4_TCELL_VS_TH2_DN	GSE3982_EFF_MEMORY_CD4_TCELL_VS_TH2_DN		167	0.302348	1.06745	0.358575	0.592776	1	2952	tags=26%, list=18%, signal=31%
GSE15930_STIM_VS_STIM_AND_TRICHOSTATINA_24H_CD8_T_CELL_UP	GSE15930_STIM_VS_STIM_AND_TRICHOSTATINA_24H_CD8_T_CELL_UP		138	0.226584	1.06723	0.320423	0.592979	1	5114	tags=36%, list=31%, signal=52%
GSE16451_IMMATURE_VS_MATURE_NEURON_CELL_LINE_WEST_EQUINE_ENC_VIRUS_DN	GSE16451_IMMATURE_VS_MATURE_NEURON_CELL_LINE_WEST_EQUINE_ENC_VIRUS_DN		175	0.278884	1.06702	0.381375	0.593161	1	4362	tags=33%, list=26%, signal=44%
GSE1448_ANTI_VALPHA2_VS_VBETA5_DP_THYMOCYTE_UP	GSE1448_ANTI_VALPHA2_VS_VBETA5_DP_THYMOCYTE_UP		172	0.223011	1.06639	0.312849	0.594307	1	1615	tags=15%, list=10%, signal=17%
GSE5589_WT_VS_IL10_KO_LPS_STIM_MACROPHAGE_45MIN_DN	GSE5589_WT_VS_IL10_KO_LPS_STIM_MACROPHAGE_45MIN_DN		166	0.227793	1.06632	0.31016	0.594124	1	3129	tags=20%, list=19%, signal=25%
GSE8515_CTRL_VS_IL1_4H_STIM_MAC_UP	GSE8515_CTRL_VS_IL1_4H_STIM_MAC_UP		155	0.240196	1.0657	0.354005	0.595246	1	5088	tags=39%, list=30%, signal=55%
GSE5463_CTRL_VS_DEXAMETHASONE_TREATED_THYMOCYTE_UP	GSE5463_CTRL_VS_DEXAMETHASONE_TREATED_THYMOCYTE_UP		183	0.245982	1.06564	0.331719	0.595044	1	3550	tags=27%, list=21%, signal=34%
GSE37416_CTRL_VS_24H_F_TULARENSIS_LVS_NEUTROPHIL_DN	GSE37416_CTRL_VS_24H_F_TULARENSIS_LVS_NEUTROPHIL_DN		179	0.254983	1.06532	0.357477	0.595489	1	4071	tags=29%, list=24%, signal=38%
GSE37416_0H_VS_12H_F_TULARENSIS_LVS_NEUTROPHIL_UP	GSE37416_0H_VS_12H_F_TULARENSIS_LVS_NEUTROPHIL_UP		171	0.239307	1.06528	0.337469	0.595255	1	4677	tags=33%, list=28%, signal=46%
GSE11961_PLASMA_CELL_DAY7_VS_MEMORY_BCELL_DAY40_UP	GSE11961_PLASMA_CELL_DAY7_VS_MEMORY_BCELL_DAY40_UP		162	0.239543	1.06517	0.330769	0.595207	1	4913	tags=36%, list=29%, signal=50%
GSE17974_0H_VS_0.5H_IN_VITRO_ACT_CD4_TCELL_UP	GSE17974_0H_VS_0.5H_IN_VITRO_ACT_CD4_TCELL_UP		139	0.232403	1.06506	0.342466	0.595136	1	4088	tags=31%, list=24%, signal=41%
GSE8621_UNSTIM_VS_LPS_STIM_MACROPHAGE_DN	GSE8621_UNSTIM_VS_LPS_STIM_MACROPHAGE_DN		176	0.214997	1.06503	0.303725	0.594852	1	3748	tags=30%, list=22%, signal=38%
GSE16385_UNTREATED_VS_12H_ROSIGLITAZONE_IL4_TREATED_MACROPHAGE_UP	GSE16385_UNTREATED_VS_12H_ROSIGLITAZONE_IL4_TREATED_MACROPHAGE_UP		179	0.231865	1.06498	0.334165	0.59464	1	2395	tags=18%, list=14%, signal=21%
GSE17721_PAM3CSK4_VS_CPG_6H_BMDC_UP	GSE17721_PAM3CSK4_VS_CPG_6H_BMDC_UP		174	0.241784	1.06463	0.325527	0.595216	1	4837	tags=35%, list=29%, signal=49%
GSE3982_CTRL_VS_IGE_STIM_MAST_CELL_UP	GSE3982_CTRL_VS_IGE_STIM_MAST_CELL_UP		176	0.232865	1.06442	0.318182	0.595374	1	5118	tags=39%, list=31%, signal=55%
GSE13493_DP_VS_CD4INTCD8POS_THYMOCYTE_DN	GSE13493_DP_VS_CD4INTCD8POS_THYMOCYTE_DN		160	0.250716	1.06429	0.324937	0.59537	1	4914	tags=39%, list=29%, signal=55%
REACTOME_APC_CDC20_MEDIATED_DEGRADATION_OF_NEK2A	REACTOME_APC_CDC20_MEDIATED_DEGRADATION_OF_NEK2A		16	0.423612	1.06404	0.404661	0.595607	1	2124	tags=25%, list=13%, signal=29%
GSE11864_UNTREATED_VS_CSF1_IFNG_PAM3CYS_IN_MAC_UP	GSE11864_UNTREATED_VS_CSF1_IFNG_PAM3CYS_IN_MAC_UP		162	0.230349	1.06383	0.355615	0.595784	1	5364	tags=39%, list=32%, signal=57%
REACTOME_PKB_MEDIATED_EVENTS	REACTOME_PKB_MEDIATED_EVENTS		26	0.32521	1.06358	0.387892	0.596118	1	912	tags=19%, list=5%, signal=20%
REACTOME_TRAF6_MEDIATED_NFKB_ACTIVATION	REACTOME_TRAF6_MEDIATED_NFKB_ACTIVATION		21	0.325732	1.06307	0.351759	0.597001	1	1811	tags=19%, list=11%, signal=21%
GSE37532_TREG_VS_TCONV_CD4_TCELL_FROM_LN_DN	GSE37532_TREG_VS_TCONV_CD4_TCELL_FROM_LN_DN		175	0.247331	1.06287	0.351485	0.597171	1	1674	tags=18%, list=10%, signal=20%
MTOR_UP.N4.V1_UP	MTOR_UP.N4.V1_UP		171	0.251937	1.06284	0.363402	0.59693	1	3610	tags=26%, list=22%, signal=32%
GSE4984_GALECTIN1_VS_VEHICLE_CTRL_TREATED_DC_DN	GSE4984_GALECTIN1_VS_VEHICLE_CTRL_TREATED_DC_DN		164	0.258648	1.0628	0.345238	0.596679	1	4159	tags=31%, list=25%, signal=41%
GSE17974_CTRL_VS_ACT_IL4_AND_ANTI_IL12_2H_CD4_TCELL_DN	GSE17974_CTRL_VS_ACT_IL4_AND_ANTI_IL12_2H_CD4_TCELL_DN		172	0.278209	1.06268	0.373239	0.596666	1	4254	tags=34%, list=25%, signal=45%
GSE5589_UNSTIM_VS_45MIN_LPS_AND_IL6_STIM_MACROPHAGE_UP	GSE5589_UNSTIM_VS_45MIN_LPS_AND_IL6_STIM_MACROPHAGE_UP		181	0.217691	1.06256	0.308707	0.596616	1	4634	tags=34%, list=28%, signal=46%
GSE3982_NEUTROPHIL_VS_EFF_MEMORY_CD4_TCELL_DN	GSE3982_NEUTROPHIL_VS_EFF_MEMORY_CD4_TCELL_DN		168	0.245387	1.06208	0.343902	0.59742	1	4379	tags=32%, list=26%, signal=43%
GSE32986_GMCSF_AND_CURDLAN_LOWDOSE_VS_GMCSF_AND_CURDLAN_HIGHDOSE_STIM_DC_UP	GSE32986_GMCSF_AND_CURDLAN_LOWDOSE_VS_GMCSF_AND_CURDLAN_HIGHDOSE_STIM_DC_UP		170	0.224466	1.06196	0.312958	0.597375	1	4605	tags=32%, list=27%, signal=44%
GSE15750_WT_VS_TRAF6KO_DAY6_EFF_CD8_TCELL_UP	GSE15750_WT_VS_TRAF6KO_DAY6_EFF_CD8_TCELL_UP		162	0.224238	1.06176	0.313783	0.597563	1	4149	tags=31%, list=25%, signal=41%
GSE45365_CD8A_DC_VS_CD11B_DC_IFNAR_KO_DN	GSE45365_CD8A_DC_VS_CD11B_DC_IFNAR_KO_DN		150	0.260505	1.06171	0.345679	0.597351	1	4536	tags=35%, list=27%, signal=48%
GSE17721_LPS_VS_POLYIC_8H_BMDC_DN	GSE17721_LPS_VS_POLYIC_8H_BMDC_DN		174	0.222507	1.06163	0.320755	0.597201	1	3770	tags=28%, list=22%, signal=36%
GSE27786_BCELL_VS_ERYTHROBLAST_UP	GSE27786_BCELL_VS_ERYTHROBLAST_UP		169	0.231059	1.06101	0.329298	0.598435	1	3953	tags=29%, list=24%, signal=38%
GSE24142_DN2_VS_DN3_THYMOCYTE_UP	GSE24142_DN2_VS_DN3_THYMOCYTE_UP		172	0.235982	1.06076	0.364557	0.598755	1	4352	tags=34%, list=26%, signal=46%
GSE27786_CD4_TCELL_VS_NKCELL_DN	GSE27786_CD4_TCELL_VS_NKCELL_DN		178	0.231792	1.06061	0.350962	0.598771	1	4240	tags=31%, list=25%, signal=42%
GSE17721_CTRL_VS_PAM3CSK4_6H_BMDC_DN	GSE17721_CTRL_VS_PAM3CSK4_6H_BMDC_DN		163	0.252812	1.06029	0.331683	0.599206	1	4410	tags=33%, list=26%, signal=45%
GSE17721_CTRL_VS_GARDIQUIMOD_24H_BMDC_DN	GSE17721_CTRL_VS_GARDIQUIMOD_24H_BMDC_DN		171	0.256281	1.06015	0.367925	0.599197	1	5430	tags=42%, list=32%, signal=62%
REACTOME_REGULATION_OF_INSULIN_SECRETION_BY_GLUCAGON_LIKE_PEPTIDE1	REACTOME_REGULATION_OF_INSULIN_SECRETION_BY_GLUCAGON_LIKE_PEPTIDE1		32	0.296571	1.06	0.352078	0.599206	1	1260	tags=16%, list=8%, signal=17%
GSE36826_NORMAL_VS_STAPH_AUREUS_INF_IL1R_KO_SKIN_DN	GSE36826_NORMAL_VS_STAPH_AUREUS_INF_IL1R_KO_SKIN_DN		176	0.238102	1.05966	0.322917	0.599697	1	3350	tags=25%, list=20%, signal=31%
GSE18791_CTRL_VS_NEWCASTLE_VIRUS_DC_4H_UP	GSE18791_CTRL_VS_NEWCASTLE_VIRUS_DC_4H_UP		162	0.271083	1.05946	0.357143	0.599847	1	4454	tags=39%, list=27%, signal=52%
GSE8685_IL2_STARVED_VS_IL21_ACT_IL2_STARVED_CD4_TCELL_DN	GSE8685_IL2_STARVED_VS_IL21_ACT_IL2_STARVED_CD4_TCELL_DN		176	0.22596	1.0594	0.330645	0.599641	1	4536	tags=32%, list=27%, signal=44%
GSE45365_NK_CELL_VS_CD8_TCELL_UP	GSE45365_NK_CELL_VS_CD8_TCELL_UP		137	0.238694	1.05938	0.339286	0.599354	1	3102	tags=26%, list=19%, signal=32%
GSE43955_TH0_VS_TGFB_IL6_IL23_TH17_ACT_CD4_TCELL_60H_DN	GSE43955_TH0_VS_TGFB_IL6_IL23_TH17_ACT_CD4_TCELL_60H_DN		176	0.225522	1.05936	0.350575	0.599068	1	4492	tags=32%, list=27%, signal=44%
REACTOME_IL1_SIGNALING	REACTOME_IL1_SIGNALING		38	0.314402	1.0592	0.362998	0.59916	1	3707	tags=29%, list=22%, signal=37%
BIOCARTA_GCR_PATHWAY	BIOCARTA_GCR_PATHWAY		17	0.366887	1.05884	0.391304	0.599715	1	560	tags=18%, list=3%, signal=18%
GSE11386_NAIVE_VS_MEMORY_BCELL_UP	GSE11386_NAIVE_VS_MEMORY_BCELL_UP		140	0.279522	1.05863	0.36643	0.599909	1	3928	tags=34%, list=23%, signal=44%
GSE13522_CTRL_VS_T_CRUZI_BRAZIL_STRAIN_INF_SKIN_UP	GSE13522_CTRL_VS_T_CRUZI_BRAZIL_STRAIN_INF_SKIN_UP		99	0.229197	1.05847	0.334311	0.600005	1	2667	tags=20%, list=16%, signal=24%
REACTOME_ER_PHAGOSOME_PATHWAY	REACTOME_ER_PHAGOSOME_PATHWAY		58	0.396482	1.05842	0.434498	0.599782	1	3778	tags=40%, list=23%, signal=51%
GSE17721_0.5H_VS_4H_GARDIQUIMOD_BMDC_DN	GSE17721_0.5H_VS_4H_GARDIQUIMOD_BMDC_DN		167	0.252301	1.05819	0.375598	0.600022	1	4117	tags=30%, list=25%, signal=39%
MTOR_UP.V1_DN	MTOR_UP.V1_DN		154	0.221911	1.05811	0.327703	0.599905	1	4235	tags=32%, list=25%, signal=42%
REACTOME_PYRUVATE_METABOLISM_AND_CITRIC_ACID_TCA_CYCLE	REACTOME_PYRUVATE_METABOLISM_AND_CITRIC_ACID_TCA_CYCLE		39	0.346461	1.0579	0.402326	0.600089	1	4844	tags=44%, list=29%, signal=61%
GSE15930_NAIVE_VS_72H_IN_VITRO_STIM_IFNAB_CD8_TCELL_UP	GSE15930_NAIVE_VS_72H_IN_VITRO_STIM_IFNAB_CD8_TCELL_UP		158	0.226178	1.05763	0.337176	0.600428	1	3499	tags=23%, list=21%, signal=29%
GSE2770_IL12_VS_IL4_TREATED_ACT_CD4_TCELL_2H_DN	GSE2770_IL12_VS_IL4_TREATED_ACT_CD4_TCELL_2H_DN		119	0.220892	1.05745	0.320635	0.600565	1	3276	tags=24%, list=20%, signal=29%
GSE15659_CD45RA_NEG_CD4_TCELL_VS_RESTING_TREG_DN	GSE15659_CD45RA_NEG_CD4_TCELL_VS_RESTING_TREG_DN		157	0.230561	1.05743	0.32021	0.600289	1	5265	tags=38%, list=31%, signal=55%
GSE23321_CD8_STEM_CELL_MEMORY_VS_EFFECTOR_MEMORY_CD8_TCELL_DN	GSE23321_CD8_STEM_CELL_MEMORY_VS_EFFECTOR_MEMORY_CD8_TCELL_DN		179	0.252105	1.05724	0.345588	0.600435	1	4244	tags=34%, list=25%, signal=45%
GSE17721_4H_VS_24H_POLYIC_BMDC_UP	GSE17721_4H_VS_24H_POLYIC_BMDC_UP		166	0.261512	1.05694	0.375622	0.600794	1	4247	tags=30%, list=25%, signal=40%
REACTOME_METABOLISM_OF_LIPIDS_AND_LIPOPROTEINS	REACTOME_METABOLISM_OF_LIPIDS_AND_LIPOPROTEINS		395	0.215815	1.05691	0.33518	0.600543	1	3229	tags=22%, list=19%, signal=27%
GSE22886_NAIVE_CD4_TCELL_VS_NEUTROPHIL_UP	GSE22886_NAIVE_CD4_TCELL_VS_NEUTROPHIL_UP		186	0.233269	1.05675	0.33414	0.600628	1	4118	tags=34%, list=25%, signal=45%
GSE21670_TGFB_VS_TGFB_AND_IL6_TREATED_STAT3_KO_CD4_TCELL_UP	GSE21670_TGFB_VS_TGFB_AND_IL6_TREATED_STAT3_KO_CD4_TCELL_UP		165	0.218297	1.05659	0.349693	0.600686	1	4643	tags=30%, list=28%, signal=41%
GSE7509_DC_VS_MONOCYTE_DN	GSE7509_DC_VS_MONOCYTE_DN		172	0.250853	1.05641	0.363402	0.600813	1	3270	tags=27%, list=20%, signal=33%
GSE13484_UNSTIM_VS_3H_YF17D_VACCINE_STIM_PBMC_UP	GSE13484_UNSTIM_VS_3H_YF17D_VACCINE_STIM_PBMC_UP		178	0.220384	1.05631	0.325	0.600703	1	3071	tags=22%, list=18%, signal=27%
GSE3982_CTRL_VS_LPS_1H_NEUTROPHIL_UP	GSE3982_CTRL_VS_LPS_1H_NEUTROPHIL_UP		165	0.226008	1.05568	0.344173	0.601893	1	3518	tags=25%, list=21%, signal=31%
KAECH_DAY8_EFF_VS_MEMORY_CD8_TCELL_UP	KAECH_DAY8_EFF_VS_MEMORY_CD8_TCELL_UP		155	0.292879	1.05567	0.4	0.601604	1	3417	tags=30%, list=20%, signal=38%
GSE5542_IFNG_VS_IFNA_AND_IFNG_TREATED_EPITHELIAL_CELLS_6H_DN	GSE5542_IFNG_VS_IFNA_AND_IFNG_TREATED_EPITHELIAL_CELLS_6H_DN		183	0.224119	1.055	0.346354	0.60285	1	3367	tags=27%, list=20%, signal=34%
GSE8921_UNSTIM_VS_TLR1_2_STIM_MONOCYTE_3H_UP	GSE8921_UNSTIM_VS_TLR1_2_STIM_MONOCYTE_3H_UP		149	0.235079	1.05499	0.351648	0.602575	1	2104	tags=18%, list=13%, signal=21%
GSE2770_UNTREATED_VS_IL4_TREATED_ACT_CD4_TCELL_2H_UP	GSE2770_UNTREATED_VS_IL4_TREATED_ACT_CD4_TCELL_2H_UP		157	0.238794	1.05496	0.379603	0.602295	1	4260	tags=33%, list=25%, signal=44%
GSE7460_TREG_VS_TCONV_ACT_WITH_TGFB_DN	GSE7460_TREG_VS_TCONV_ACT_WITH_TGFB_DN		161	0.249792	1.05459	0.361596	0.602876	1	2729	tags=22%, list=16%, signal=26%
GSE17721_POLYIC_VS_PAM3CSK4_0.5H_BMDC_DN	GSE17721_POLYIC_VS_PAM3CSK4_0.5H_BMDC_DN		170	0.221113	1.05439	0.32133	0.603003	1	4638	tags=32%, list=28%, signal=44%
GSE17301_CTRL_VS_48H_ACD3_ACD28_IFNA5_STIM_CD8_TCELL_UP	GSE17301_CTRL_VS_48H_ACD3_ACD28_IFNA5_STIM_CD8_TCELL_UP		171	0.234101	1.0541	0.34026	0.603376	1	3503	tags=25%, list=21%, signal=31%
GSE24142_EARLY_THYMIC_PROGENITOR_VS_DN3_THYMOCYTE_ADULT_DN	GSE24142_EARLY_THYMIC_PROGENITOR_VS_DN3_THYMOCYTE_ADULT_DN		172	0.236316	1.05383	0.354497	0.603718	1	3454	tags=31%, list=21%, signal=38%
REACTOME_CA_DEPENDENT_EVENTS	REACTOME_CA_DEPENDENT_EVENTS		25	0.310489	1.05355	0.364532	0.604082	1	4360	tags=32%, list=26%, signal=43%
GSE41867_DAY8_EFFECTOR_VS_DAY30_MEMORY_CD8_TCELL_LCMV_ARMSTRONG_DN	GSE41867_DAY8_EFFECTOR_VS_DAY30_MEMORY_CD8_TCELL_LCMV_ARMSTRONG_DN		180	0.231437	1.05293	0.35	0.605241	1	3257	tags=25%, list=19%, signal=31%
GSE22886_NAIVE_CD4_TCELL_VS_12H_ACT_TH1_DN	GSE22886_NAIVE_CD4_TCELL_VS_12H_ACT_TH1_DN		179	0.311857	1.05284	0.386956	0.605149	1	4605	tags=39%, list=27%, signal=53%
GSE26669_CD4_VS_CD8_TCELL_IN_MLR_DN	GSE26669_CD4_VS_CD8_TCELL_IN_MLR_DN		164	0.217652	1.0526	0.360111	0.605407	1	3298	tags=26%, list=20%, signal=32%
GSE19401_PAM2CSK4_VS_RETINOIC_ACID_AND_PAM2CSK4_STIM_FOLLICULAR_DC_UP	GSE19401_PAM2CSK4_VS_RETINOIC_ACID_AND_PAM2CSK4_STIM_FOLLICULAR_DC_UP		150	0.216179	1.05254	0.311765	0.605196	1	4101	tags=27%, list=24%, signal=36%
GSE1791_CTRL_VS_NEUROMEDINU_IN_T_CELL_LINE_6H_DN	GSE1791_CTRL_VS_NEUROMEDINU_IN_T_CELL_LINE_6H_DN		177	0.27255	1.05223	0.384615	0.605685	1	1520	tags=18%, list=9%, signal=19%
GSE17186_NAIVE_VS_CD21HIGH_TRANSITIONAL_BCELL_UP	GSE17186_NAIVE_VS_CD21HIGH_TRANSITIONAL_BCELL_UP		151	0.218004	1.05222	0.368272	0.605382	1	2935	tags=23%, list=18%, signal=28%
GSE12845_IGD_POS_BLOOD_VS_DARKZONE_GC_TONSIL_BCELL_DN	GSE12845_IGD_POS_BLOOD_VS_DARKZONE_GC_TONSIL_BCELL_DN		168	0.258283	1.0521	0.391593	0.605334	1	3049	tags=25%, list=18%, signal=30%
GSE22432_MULTIPOTENT_PROGENITOR_VS_CDC_DN	GSE22432_MULTIPOTENT_PROGENITOR_VS_CDC_DN		173	0.271628	1.0521	0.377088	0.605012	1	5190	tags=43%, list=31%, signal=62%
GSE15930_NAIVE_VS_72H_IN_VITRO_STIM_IL12_CD8_TCELL_DN	GSE15930_NAIVE_VS_72H_IN_VITRO_STIM_IL12_CD8_TCELL_DN		180	0.270266	1.05189	0.389952	0.605212	1	3654	tags=30%, list=22%, signal=38%
GSE43955_TH0_VS_TGFB_IL6_TH17_ACT_CD4_TCELL_42H_UP	GSE43955_TH0_VS_TGFB_IL6_TH17_ACT_CD4_TCELL_42H_UP		166	0.230242	1.05181	0.340426	0.605071	1	4825	tags=35%, list=29%, signal=49%
GSE33425_CD161_HIGH_VS_INT_CD8_TCELL_DN	GSE33425_CD161_HIGH_VS_INT_CD8_TCELL_DN		174	0.256004	1.05172	0.377215	0.604989	1	3454	tags=29%, list=21%, signal=37%
GSE17721_POLYIC_VS_GARDIQUIMOD_6H_BMDC_UP	GSE17721_POLYIC_VS_GARDIQUIMOD_6H_BMDC_UP		164	0.22072	1.05104	0.350282	0.60639	1	4249	tags=32%, list=25%, signal=42%
GSE36888_STAT5_AB_KNOCKIN_VS_WT_TCELL_IL2_TREATED_17H_UP	GSE36888_STAT5_AB_KNOCKIN_VS_WT_TCELL_IL2_TREATED_17H_UP		180	0.228712	1.05091	0.367758	0.606394	1	5273	tags=41%, list=31%, signal=59%
GSE36078_UNTREATED_VS_AD5_T425A_HEXON_INF_MOUSE_LUNG_DC_DN	GSE36078_UNTREATED_VS_AD5_T425A_HEXON_INF_MOUSE_LUNG_DC_DN		158	0.235229	1.05084	0.345205	0.606247	1	2760	tags=22%, list=16%, signal=26%
GSE2770_IL12_VS_IL4_TREATED_ACT_CD4_TCELL_2H_UP	GSE2770_IL12_VS_IL4_TREATED_ACT_CD4_TCELL_2H_UP		114	0.250044	1.05059	0.373171	0.606524	1	3012	tags=22%, list=18%, signal=27%
GSE24972_MARGINAL_ZONE_BCELL_VS_FOLLICULAR_BCELL_IRF8_KO_UP	GSE24972_MARGINAL_ZONE_BCELL_VS_FOLLICULAR_BCELL_IRF8_KO_UP		165	0.218317	1.05041	0.338983	0.606654	1	3224	tags=22%, list=19%, signal=27%
BIOCARTA_RELA_PATHWAY	BIOCARTA_RELA_PATHWAY		16	0.374666	1.04997	0.378132	0.607382	1	3838	tags=38%, list=23%, signal=49%
GSE7460_CTRL_VS_FOXP3_OVEREXPR_TCONV_DN	GSE7460_CTRL_VS_FOXP3_OVEREXPR_TCONV_DN		156	0.221898	1.04988	0.366667	0.607281	1	3693	tags=27%, list=22%, signal=34%
GSE36888_UNTREATED_VS_IL2_TREATED_TCELL_17H_UP	GSE36888_UNTREATED_VS_IL2_TREATED_TCELL_17H_UP		177	0.250007	1.04981	0.353846	0.607106	1	5740	tags=41%, list=34%, signal=62%
GSE29618_PRE_VS_DAY7_FLU_VACCINE_MDC_DN	GSE29618_PRE_VS_DAY7_FLU_VACCINE_MDC_DN		156	0.215812	1.04958	0.331378	0.607342	1	5253	tags=34%, list=31%, signal=49%
GSE29164_DAY3_VS_DAY7_CD8_TCELL_TREATED_MELANOMA_UP	GSE29164_DAY3_VS_DAY7_CD8_TCELL_TREATED_MELANOMA_UP		162	0.219288	1.04951	0.338983	0.607168	1	2555	tags=20%, list=15%, signal=23%
GSE27786_LIN_NEG_VS_NEUTROPHIL_DN	GSE27786_LIN_NEG_VS_NEUTROPHIL_DN		163	0.220295	1.04865	0.352601	0.609008	1	2313	tags=18%, list=14%, signal=21%
GSE3982_EOSINOPHIL_VS_TH1_DN	GSE3982_EOSINOPHIL_VS_TH1_DN		167	0.29941	1.04828	0.408163	0.609561	1	5722	tags=47%, list=34%, signal=71%
GSE13547_WT_VS_ZFX_KO_BCELL_DN	GSE13547_WT_VS_ZFX_KO_BCELL_DN		139	0.296411	1.04826	0.385542	0.609293	1	3317	tags=33%, list=20%, signal=41%
GSE19888_CTRL_VS_TCELL_MEMBRANES_ACT_MAST_CELL_PRETREAT_A3R_INH_UP	GSE19888_CTRL_VS_TCELL_MEMBRANES_ACT_MAST_CELL_PRETREAT_A3R_INH_UP		161	0.226964	1.04794	0.356322	0.609698	1	4378	tags=30%, list=26%, signal=41%
GSE3982_EOSINOPHIL_VS_EFF_MEMORY_CD4_TCELL_UP	GSE3982_EOSINOPHIL_VS_EFF_MEMORY_CD4_TCELL_UP		161	0.231612	1.04785	0.342298	0.609586	1	3686	tags=27%, list=22%, signal=34%
GSE42021_TCONV_PLN_VS_CD24HI_TCONV_THYMUS_DN	GSE42021_TCONV_PLN_VS_CD24HI_TCONV_THYMUS_DN		159	0.247882	1.04783	0.357647	0.609292	1	3475	tags=24%, list=21%, signal=30%
GSE13946_CTRL_VS_DSS_COLITIS_GD_TCELL_FROM_COLON_UP	GSE13946_CTRL_VS_DSS_COLITIS_GD_TCELL_FROM_COLON_UP		153	0.252346	1.04765	0.365729	0.609412	1	3417	tags=31%, list=20%, signal=38%
GSE22611_UNSTIM_VS_6H_MDP_STIM_NOD2_TRANSDUCED_HEK293T_CELL_UP	GSE22611_UNSTIM_VS_6H_MDP_STIM_NOD2_TRANSDUCED_HEK293T_CELL_UP		155	0.210694	1.04704	0.343849	0.610594	1	3316	tags=24%, list=20%, signal=29%
REACTOME_PPARA_ACTIVATES_GENE_EXPRESSION	REACTOME_PPARA_ACTIVATES_GENE_EXPRESSION		93	0.246863	1.04663	0.374372	0.611279	1	2981	tags=23%, list=18%, signal=27%
REACTOME_TRANSCRIPTION	REACTOME_TRANSCRIPTION		152	0.293647	1.04661	0.426991	0.610989	1	3447	tags=32%, list=21%, signal=40%
ST_GRANULE_CELL_SURVIVAL_PATHWAY	ST_GRANULE_CELL_SURVIVAL_PATHWAY		25	0.30355	1.04633	0.36802	0.611378	1	1218	tags=16%, list=7%, signal=17%
GSE3982_DC_VS_NEUTROPHIL_UP	GSE3982_DC_VS_NEUTROPHIL_UP		185	0.242225	1.04594	0.365854	0.612033	1	4388	tags=31%, list=26%, signal=41%
GSE15930_NAIVE_VS_24H_IN_VITRO_STIM_INFAB_CD8_TCELL_DN	GSE15930_NAIVE_VS_24H_IN_VITRO_STIM_INFAB_CD8_TCELL_DN		177	0.307132	1.04581	0.406926	0.611996	1	3931	tags=36%, list=23%, signal=46%
GSE10239_MEMORY_VS_KLRG1HIGH_EFF_CD8_TCELL_UP	GSE10239_MEMORY_VS_KLRG1HIGH_EFF_CD8_TCELL_UP		157	0.213359	1.04571	0.341853	0.611906	1	3553	tags=23%, list=21%, signal=29%
GSE339_CD4POS_VS_CD4CD8DN_DC_DN	GSE339_CD4POS_VS_CD4CD8DN_DC_DN		163	0.240864	1.04524	0.387268	0.612764	1	3443	tags=26%, list=21%, signal=32%
GSE26928_NAIVE_VS_CENT_MEMORY_CD4_TCELL_UP	GSE26928_NAIVE_VS_CENT_MEMORY_CD4_TCELL_UP		156	0.228503	1.04522	0.332468	0.612484	1	4114	tags=31%, list=25%, signal=40%
GSE41978_WT_VS_ID2_KO_AND_BIM_KO_KLRG1_LOW_EFFECTOR_CD8_TCELL_UP	GSE41978_WT_VS_ID2_KO_AND_BIM_KO_KLRG1_LOW_EFFECTOR_CD8_TCELL_UP		161	0.2136	1.04518	0.317365	0.612273	1	3136	tags=23%, list=19%, signal=28%
GSE7509_UNSTIM_VS_IFNA_STIM_IMMATURE_DC_UP	GSE7509_UNSTIM_VS_IFNA_STIM_IMMATURE_DC_UP		141	0.248417	1.04512	0.374083	0.612085	1	5136	tags=40%, list=31%, signal=58%
GSE36888_STAT5_AB_KNOCKIN_VS_WT_TCELL_IL2_TREATED_2H_UP	GSE36888_STAT5_AB_KNOCKIN_VS_WT_TCELL_IL2_TREATED_2H_UP		171	0.250082	1.04439	0.365	0.61351	1	3242	tags=26%, list=19%, signal=32%
GSE1460_DP_THYMOCYTE_VS_NAIVE_CD4_TCELL_ADULT_BLOOD_DN	GSE1460_DP_THYMOCYTE_VS_NAIVE_CD4_TCELL_ADULT_BLOOD_DN		162	0.232734	1.04403	0.357843	0.614068	1	2397	tags=21%, list=14%, signal=24%
GSE26488_WT_VS_HDAC7_KO_DOUBLE_POSITIVE_THYMOCYTE_UP	GSE26488_WT_VS_HDAC7_KO_DOUBLE_POSITIVE_THYMOCYTE_UP		155	0.238969	1.0434	0.384248	0.615374	1	3638	tags=27%, list=22%, signal=34%
GSE27859_DC_VS_CD11C_INT_F480_INT_DC_UP	GSE27859_DC_VS_CD11C_INT_F480_INT_DC_UP		174	0.217911	1.04335	0.33427	0.615164	1	4423	tags=34%, list=26%, signal=46%
GSE15659_TREG_VS_TCONV_UP	GSE15659_TREG_VS_TCONV_UP		127	0.218465	1.04318	0.372024	0.615278	1	3801	tags=25%, list=23%, signal=32%
GSE30971_2H_VS_4H_LPS_STIM_MACROPHAGE_WBP7_KO_DN	GSE30971_2H_VS_4H_LPS_STIM_MACROPHAGE_WBP7_KO_DN		148	0.214581	1.04316	0.354717	0.615007	1	3945	tags=29%, list=24%, signal=38%
GSE14413_UNSTIM_VS_IFNB_STIM_NIH3T3_CELLS_DN	GSE14413_UNSTIM_VS_IFNB_STIM_NIH3T3_CELLS_DN		125	0.265751	1.04303	0.398601	0.614956	1	2956	tags=22%, list=18%, signal=27%
GSE32423_MEMORY_VS_NAIVE_CD8_TCELL_IL7_DN	GSE32423_MEMORY_VS_NAIVE_CD8_TCELL_IL7_DN		167	0.245624	1.04256	0.374408	0.61583	1	4894	tags=34%, list=29%, signal=48%
GSE2770_UNTREATED_VS_TGFB_AND_IL4_TREATED_ACT_CD4_TCELL_2H_DN	GSE2770_UNTREATED_VS_TGFB_AND_IL4_TREATED_ACT_CD4_TCELL_2H_DN		168	0.216491	1.04233	0.366848	0.61606	1	2760	tags=22%, list=16%, signal=26%
PID_SYNDECAN_4_PATHWAY	PID_SYNDECAN_4_PATHWAY		28	0.327723	1.04202	0.419954	0.616516	1	1833	tags=25%, list=11%, signal=28%
GSE27786_CD4_TCELL_VS_ERYTHTROBLAST_UP	GSE27786_CD4_TCELL_VS_ERYTHTROBLAST_UP		179	0.228226	1.04192	0.381733	0.616432	1	4366	tags=32%, list=26%, signal=43%
GOLDRATH_NAIVE_VS_EFF_CD8_TCELL_UP	GOLDRATH_NAIVE_VS_EFF_CD8_TCELL_UP		180	0.224048	1.04186	0.370787	0.616227	1	3036	tags=21%, list=18%, signal=26%
GSE360_DC_VS_MAC_B_MALAYI_HIGH_DOSE_UP	GSE360_DC_VS_MAC_B_MALAYI_HIGH_DOSE_UP		170	0.220208	1.0418	0.345946	0.616032	1	4453	tags=32%, list=27%, signal=43%
REACTOME_APC_C_CDC20_MEDIATED_DEGRADATION_OF_CYCLIN_B	REACTOME_APC_C_CDC20_MEDIATED_DEGRADATION_OF_CYCLIN_B		17	0.414556	1.04176	0.44	0.615786	1	2124	tags=24%, list=13%, signal=27%
GSE10239_NAIVE_VS_MEMORY_CD8_TCELL_DN	GSE10239_NAIVE_VS_MEMORY_CD8_TCELL_DN		157	0.235711	1.04158	0.399449	0.615958	1	4945	tags=39%, list=30%, signal=55%
GSE22140_HEALTHY_VS_ARTHRITIC_MOUSE_CD4_TCELL_UP	GSE22140_HEALTHY_VS_ARTHRITIC_MOUSE_CD4_TCELL_UP		177	0.252516	1.04147	0.403263	0.615898	1	3497	tags=28%, list=21%, signal=35%
GSE22103_UNSTIM_VS_GMCSF_AND_IFNG_STIM_NEUTROPHIL_UP	GSE22103_UNSTIM_VS_GMCSF_AND_IFNG_STIM_NEUTROPHIL_UP		170	0.239675	1.04125	0.381733	0.616121	1	5548	tags=39%, list=33%, signal=57%
GSE43863_TH1_VS_TFH_EFFECTOR_CD4_TCELL_UP	GSE43863_TH1_VS_TFH_EFFECTOR_CD4_TCELL_UP		140	0.221732	1.04116	0.370607	0.615984	1	3209	tags=27%, list=19%, signal=33%
GSE2826_WT_VS_XID_BCELL_UP	GSE2826_WT_VS_XID_BCELL_UP		162	0.224608	1.04098	0.362162	0.616151	1	5359	tags=39%, list=32%, signal=57%
GSE13485_DAY1_VS_DAY3_YF17D_VACCINE_PBMC_DN	GSE13485_DAY1_VS_DAY3_YF17D_VACCINE_PBMC_DN		172	0.287648	1.04096	0.414579	0.61586	1	4027	tags=31%, list=24%, signal=41%
GSE8868_SPLEEN_VS_INTESTINE_CD11B_POS_CD11C_NEG_DC_UP	GSE8868_SPLEEN_VS_INTESTINE_CD11B_POS_CD11C_NEG_DC_UP		162	0.217769	1.04084	0.373134	0.615823	1	3205	tags=23%, list=19%, signal=28%
GSE14000_4H_VS_16H_LPS_DC_UP	GSE14000_4H_VS_16H_LPS_DC_UP		168	0.230383	1.04078	0.380435	0.615641	1	4507	tags=34%, list=27%, signal=46%
REACTOME_BRANCHED_CHAIN_AMINO_ACID_CATABOLISM	REACTOME_BRANCHED_CHAIN_AMINO_ACID_CATABOLISM		17	0.410522	1.04073	0.419565	0.615403	1	3127	tags=35%, list=19%, signal=43%
GSE17721_LPS_VS_POLYIC_0.5H_BMDC_UP	GSE17721_LPS_VS_POLYIC_0.5H_BMDC_UP		161	0.222836	1.04055	0.366748	0.615537	1	4432	tags=31%, list=26%, signal=42%
GSE37534_GW1929_VS_PIOGLITAZONE_TREATED_CD4_TCELL_PPARG1_FOXP3_TRANSDUCED_DN	GSE37534_GW1929_VS_PIOGLITAZONE_TREATED_CD4_TCELL_PPARG1_FOXP3_TRANSDUCED_DN		176	0.234884	1.04051	0.384804	0.615298	1	5537	tags=41%, list=33%, signal=60%
GSE17974_0H_VS_6H_IN_VITRO_ACT_CD4_TCELL_DN	GSE17974_0H_VS_6H_IN_VITRO_ACT_CD4_TCELL_DN		168	0.270644	1.04041	0.399549	0.615287	1	4743	tags=39%, list=28%, signal=54%
SIRNA_EIF4GI_UP	SIRNA_EIF4GI_UP		88	0.279032	1.04027	0.406699	0.615296	1	4135	tags=34%, list=25%, signal=45%
GSE43863_TFH_VS_LY6C_INT_CXCR5POS_EFFECTOR_CD4_TCELL_UP	GSE43863_TFH_VS_LY6C_INT_CXCR5POS_EFFECTOR_CD4_TCELL_UP		177	0.244075	1.03977	0.382353	0.616225	1	3794	tags=29%, list=23%, signal=37%
GSE14308_TH17_VS_NAIVE_CD4_TCELL_DN	GSE14308_TH17_VS_NAIVE_CD4_TCELL_DN		157	0.212625	1.03975	0.381215	0.615949	1	3044	tags=22%, list=18%, signal=26%
GSE37301_LYMPHOID_PRIMED_MPP_VS_COMMON_LYMPHOID_PROGENITOR_UP	GSE37301_LYMPHOID_PRIMED_MPP_VS_COMMON_LYMPHOID_PROGENITOR_UP		160	0.206064	1.03975	0.345588	0.615623	1	4794	tags=33%, list=29%, signal=46%
GSE24634_TREG_VS_TCONV_POST_DAY3_IL4_CONVERSION_DN	GSE24634_TREG_VS_TCONV_POST_DAY3_IL4_CONVERSION_DN		181	0.285277	1.03947	0.393939	0.616007	1	4985	tags=39%, list=30%, signal=54%
GSE3203_HEALTHY_VS_INFLUENZA_INFECTED_LN_BCELL_UP	GSE3203_HEALTHY_VS_INFLUENZA_INFECTED_LN_BCELL_UP		162	0.21408	1.03938	0.356467	0.615872	1	3111	tags=25%, list=19%, signal=31%
GSE22886_TCELL_VS_BCELL_NAIVE_UP	GSE22886_TCELL_VS_BCELL_NAIVE_UP		184	0.260001	1.03917	0.388759	0.616079	1	3509	tags=30%, list=21%, signal=38%
PRC1_BMI_UP.V1_DN	PRC1_BMI_UP.V1_DN		119	0.214384	1.03911	0.347826	0.615889	1	4554	tags=33%, list=27%, signal=45%
GSE26928_NAIVE_VS_CENT_MEMORY_CD4_TCELL_DN	GSE26928_NAIVE_VS_CENT_MEMORY_CD4_TCELL_DN		150	0.224269	1.0391	0.359551	0.615596	1	2386	tags=21%, list=14%, signal=25%
GSE39110_DAY3_VS_DAY6_POST_IMMUNIZATION_CD8_TCELL_UP	GSE39110_DAY3_VS_DAY6_POST_IMMUNIZATION_CD8_TCELL_UP		172	0.220138	1.03908	0.372727	0.615302	1	4012	tags=29%, list=24%, signal=38%
GSE22313_HEALTHY_VS_SLE_MOUSE_CD4_TCELL_UP	GSE22313_HEALTHY_VS_SLE_MOUSE_CD4_TCELL_UP		141	0.233888	1.03901	0.346633	0.615164	1	2915	tags=21%, list=17%, signal=25%
KAECH_NAIVE_VS_DAY8_EFF_CD8_TCELL_DN	KAECH_NAIVE_VS_DAY8_EFF_CD8_TCELL_DN		173	0.282222	1.03856	0.400943	0.615976	1	3154	tags=31%, list=19%, signal=37%
GSE9988_LOW_LPS_VS_VEHICLE_TREATED_MONOCYTE_DN	GSE9988_LOW_LPS_VS_VEHICLE_TREATED_MONOCYTE_DN		175	0.269006	1.03832	0.419426	0.616255	1	3752	tags=30%, list=22%, signal=38%
GSE16385_IFNG_TNF_VS_UNSTIM_MACROPHAGE_ROSIGLITAZONE_TREATED_UP	GSE16385_IFNG_TNF_VS_UNSTIM_MACROPHAGE_ROSIGLITAZONE_TREATED_UP		138	0.227061	1.03823	0.371274	0.616134	1	4820	tags=34%, list=29%, signal=47%
GSE32986_UNSTIM_VS_CURDLAN_LOWDOSE_STIM_DC_UP	GSE32986_UNSTIM_VS_CURDLAN_LOWDOSE_STIM_DC_UP		180	0.252062	1.03818	0.356132	0.615933	1	4936	tags=39%, list=29%, signal=55%
GSE6259_33D1_POS_VS_DEC205_POS_SPLENIC_DC_DN	GSE6259_33D1_POS_VS_DEC205_POS_SPLENIC_DC_DN		169	0.221329	1.03815	0.367292	0.615668	1	3915	tags=27%, list=23%, signal=34%
GSE22443_NAIVE_VS_ACT_AND_IL12_TREATED_CD8_TCELL_DN	GSE22443_NAIVE_VS_ACT_AND_IL12_TREATED_CD8_TCELL_DN		157	0.236314	1.03729	0.37234	0.617456	1	3427	tags=28%, list=20%, signal=35%
GSE27092_WT_VS_HDAC7_PHOSPHO_DEFICIENT_CD8_TCELL_UP	GSE27092_WT_VS_HDAC7_PHOSPHO_DEFICIENT_CD8_TCELL_UP		152	0.214839	1.03703	0.365696	0.617765	1	3031	tags=21%, list=18%, signal=25%
GSE7831_UNSTIM_VS_INFLUENZA_STIM_PDC_4H_DN	GSE7831_UNSTIM_VS_INFLUENZA_STIM_PDC_4H_DN		165	0.231948	1.03703	0.385787	0.617444	1	3821	tags=29%, list=23%, signal=37%
GSE3982_NKCELL_VS_TH1_UP	GSE3982_NKCELL_VS_TH1_UP		143	0.213737	1.03699	0.352071	0.617182	1	3474	tags=25%, list=21%, signal=31%
GSE14699_DELETIONAL_TOLERANCE_VS_ACTIVATED_CD8_TCELL_DN	GSE14699_DELETIONAL_TOLERANCE_VS_ACTIVATED_CD8_TCELL_DN		146	0.295294	1.03694	0.431325	0.616989	1	3417	tags=32%, list=20%, signal=39%
GSE13547_CTRL_VS_ANTI_IGM_STIM_ZFX_KO_BCELL_12H_UP	GSE13547_CTRL_VS_ANTI_IGM_STIM_ZFX_KO_BCELL_12H_UP		110	0.223694	1.03662	0.366667	0.617491	1	3274	tags=24%, list=20%, signal=29%
GSE21927_SPLEEN_VS_4T1_TUMOR_MONOCYTE_BALBC_DN	GSE21927_SPLEEN_VS_4T1_TUMOR_MONOCYTE_BALBC_DN		145	0.242862	1.03611	0.395466	0.618464	1	3594	tags=26%, list=21%, signal=32%
GSE45365_CTRL_VS_MCMV_INFECTION_NK_CELL_DN	GSE45365_CTRL_VS_MCMV_INFECTION_NK_CELL_DN		157	0.272792	1.03601	0.408451	0.618393	1	4554	tags=40%, list=27%, signal=55%
GSE21546_WT_VS_SAP1A_KO_ANTI_CD3_STIM_DP_THYMOCYTES_UP	GSE21546_WT_VS_SAP1A_KO_ANTI_CD3_STIM_DP_THYMOCYTES_UP		158	0.233845	1.03601	0.391185	0.618091	1	3901	tags=28%, list=23%, signal=37%
GSE7348_UNSTIM_VS_TOLERIZED_AND_LPS_STIM_MACROPHAGE_UP	GSE7348_UNSTIM_VS_TOLERIZED_AND_LPS_STIM_MACROPHAGE_UP		142	0.245079	1.0359	0.368545	0.618021	1	3582	tags=27%, list=21%, signal=35%
GSE8685_IL2_STARVED_VS_IL15_ACT_IL2_STARVED_CD4_TCELL_DN	GSE8685_IL2_STARVED_VS_IL15_ACT_IL2_STARVED_CD4_TCELL_DN		175	0.214095	1.03585	0.391858	0.617829	1	4024	tags=29%, list=24%, signal=37%
REACTOME_PROCESSING_OF_CAPPED_INTRONLESS_PRE_MRNA	REACTOME_PROCESSING_OF_CAPPED_INTRONLESS_PRE_MRNA		22	0.386911	1.03524	0.452675	0.618985	1	3332	tags=36%, list=20%, signal=45%
GSE6674_UNSTIM_VS_ANTI_IGM_STIM_BCELL_UP	GSE6674_UNSTIM_VS_ANTI_IGM_STIM_BCELL_UP		140	0.256421	1.03459	0.404494	0.620203	1	4813	tags=34%, list=29%, signal=47%
GSE6875_TCONV_VS_FOXP3_KO_TREG_UP	GSE6875_TCONV_VS_FOXP3_KO_TREG_UP		153	0.21781	1.03442	0.383436	0.620299	1	3934	tags=28%, list=23%, signal=36%
GSE13522_WT_VS_IFNAR_KO_SKING_T_CRUZI_Y_STRAIN_INF_DN	GSE13522_WT_VS_IFNAR_KO_SKING_T_CRUZI_Y_STRAIN_INF_DN		133	0.214186	1.0344	0.372308	0.62002	1	3330	tags=22%, list=20%, signal=27%
GSE26669_CD4_VS_CD8_TCELL_IN_MLR_COSTIM_BLOCK_UP	GSE26669_CD4_VS_CD8_TCELL_IN_MLR_COSTIM_BLOCK_UP		164	0.216406	1.03426	0.4039	0.620022	1	3322	tags=25%, list=20%, signal=31%
GSE45365_NK_CELL_VS_CD8A_DC_UP	GSE45365_NK_CELL_VS_CD8A_DC_UP		177	0.239112	1.03383	0.387654	0.620716	1	3441	tags=25%, list=21%, signal=31%
GSE8835_HEALTHY_VS_CLL_CD4_TCELL_UP	GSE8835_HEALTHY_VS_CLL_CD4_TCELL_UP		170	0.200503	1.0334	0.346032	0.621442	1	4825	tags=28%, list=29%, signal=38%
GSE22886_NAIVE_CD4_TCELL_VS_48H_ACT_TH1_UP	GSE22886_NAIVE_CD4_TCELL_VS_48H_ACT_TH1_UP		181	0.240198	1.03336	0.39801	0.621228	1	3616	tags=28%, list=22%, signal=35%
GSE11961_MEMORY_BCELL_DAY7_VS_GERMINAL_CENTER_BCELL_DAY40_DN	GSE11961_MEMORY_BCELL_DAY7_VS_GERMINAL_CENTER_BCELL_DAY40_DN		169	0.217317	1.03329	0.33913	0.621072	1	3253	tags=23%, list=19%, signal=28%
GSE15733_BM_VS_SPLEEN_MEMORY_CD4_TCELL_DN	GSE15733_BM_VS_SPLEEN_MEMORY_CD4_TCELL_DN		173	0.224101	1.03309	0.36828	0.621244	1	3716	tags=29%, list=22%, signal=37%
GSE17721_LPS_VS_PAM3CSK4_8H_BMDC_UP	GSE17721_LPS_VS_PAM3CSK4_8H_BMDC_UP		170	0.223975	1.03307	0.375979	0.620954	1	5135	tags=37%, list=31%, signal=53%
GSE25088_WT_VS_STAT6_KO_MACROPHAGE_ROSIGLITAZONE_AND_IL4_STIM_DN	GSE25088_WT_VS_STAT6_KO_MACROPHAGE_ROSIGLITAZONE_AND_IL4_STIM_DN		163	0.216594	1.03261	0.364458	0.621775	1	4285	tags=29%, list=26%, signal=39%
GSE27786_LIN_NEG_VS_CD4_TCELL_DN	GSE27786_LIN_NEG_VS_CD4_TCELL_DN		170	0.215489	1.03252	0.369318	0.621717	1	3229	tags=25%, list=19%, signal=31%
GSE23321_CD8_STEM_CELL_MEMORY_VS_CENTRAL_MEMORY_CD8_TCELL_DN	GSE23321_CD8_STEM_CELL_MEMORY_VS_CENTRAL_MEMORY_CD8_TCELL_DN		167	0.219785	1.03244	0.39	0.621582	1	3662	tags=26%, list=22%, signal=33%
NRL_DN.V1_DN	NRL_DN.V1_DN		105	0.215627	1.03242	0.370492	0.621317	1	2798	tags=19%, list=17%, signal=23%
GSE17721_LPS_VS_GARDIQUIMOD_8H_BMDC_DN	GSE17721_LPS_VS_GARDIQUIMOD_8H_BMDC_DN		174	0.237548	1.03227	0.37963	0.621366	1	4752	tags=33%, list=28%, signal=46%
GSE6269_FLU_VS_STAPH_AUREUS_INF_PBMC_DN	GSE6269_FLU_VS_STAPH_AUREUS_INF_PBMC_DN		154	0.290831	1.03197	0.397701	0.621756	1	4726	tags=38%, list=28%, signal=52%
GSE19401_PAM2CSK4_VS_RETINOIC_ACID_AND_PAM2CSK4_STIM_FOLLICULAR_DC_DN	GSE19401_PAM2CSK4_VS_RETINOIC_ACID_AND_PAM2CSK4_STIM_FOLLICULAR_DC_DN		173	0.242151	1.03132	0.375598	0.623004	1	4739	tags=35%, list=28%, signal=48%
REACTOME_MRNA_SPLICING	REACTOME_MRNA_SPLICING		102	0.342915	1.03122	0.415612	0.62293	1	3798	tags=38%, list=23%, signal=49%
GSE17186_NAIVE_VS_CD21LOW_TRANSITIONAL_BCELL_UP	GSE17186_NAIVE_VS_CD21LOW_TRANSITIONAL_BCELL_UP		179	0.234876	1.03059	0.418848	0.624171	1	3843	tags=28%, list=23%, signal=37%
GSE2770_UNTREATED_VS_IL4_TREATED_ACT_CD4_TCELL_48H_DN	GSE2770_UNTREATED_VS_IL4_TREATED_ACT_CD4_TCELL_48H_DN		163	0.281461	1.03048	0.400943	0.624083	1	4745	tags=34%, list=28%, signal=47%
GSE411_100MIN_VS_400MIN_IL6_STIM_MACROPHAGE_UP	GSE411_100MIN_VS_400MIN_IL6_STIM_MACROPHAGE_UP		176	0.223964	1.03027	0.396594	0.624238	1	5148	tags=35%, list=31%, signal=49%
GSE17186_CD21LOW_VS_CD21HIGH_TRANSITIONAL_BCELL_DN	GSE17186_CD21LOW_VS_CD21HIGH_TRANSITIONAL_BCELL_DN		163	0.22051	1.03007	0.36193	0.624407	1	3635	tags=27%, list=22%, signal=34%
GSE4590_PRE_BCELL_VS_VPREB_POS_LARGE_PRE_BCELL_DN	GSE4590_PRE_BCELL_VS_VPREB_POS_LARGE_PRE_BCELL_DN		139	0.228356	1.02986	0.405405	0.62463	1	3582	tags=26%, list=21%, signal=33%
GSE17974_0H_VS_4H_IN_VITRO_ACT_CD4_TCELL_DN	GSE17974_0H_VS_4H_IN_VITRO_ACT_CD4_TCELL_DN		171	0.250891	1.02943	0.414458	0.625328	1	3151	tags=29%, list=19%, signal=35%
GSE17721_0.5H_VS_24H_PAM3CSK4_BMDC_UP	GSE17721_0.5H_VS_24H_PAM3CSK4_BMDC_UP		177	0.241045	1.02928	0.409314	0.625346	1	5154	tags=38%, list=31%, signal=55%
GSE21670_TGFB_VS_TGFB_AND_IL6_TREATED_STAT3_KO_CD4_TCELL_DN	GSE21670_TGFB_VS_TGFB_AND_IL6_TREATED_STAT3_KO_CD4_TCELL_DN		174	0.237306	1.02921	0.376744	0.62518	1	4237	tags=31%, list=25%, signal=41%
GSE3982_CTRL_VS_LPS_48H_DC_UP	GSE3982_CTRL_VS_LPS_48H_DC_UP		149	0.217246	1.02914	0.41194	0.625045	1	4656	tags=31%, list=28%, signal=42%
GSE3982_DC_VS_BASOPHIL_UP	GSE3982_DC_VS_BASOPHIL_UP		170	0.225768	1.02906	0.394102	0.624924	1	4102	tags=31%, list=24%, signal=40%
GSE24726_WT_VS_E2_2_KO_PDC_UP	GSE24726_WT_VS_E2_2_KO_PDC_UP		168	0.232035	1.02904	0.374396	0.62464	1	3641	tags=27%, list=22%, signal=34%
GSE25123_WT_VS_PPARG_KO_MACROPHAGE_ROSIGLITAZONE_STIM_DN	GSE25123_WT_VS_PPARG_KO_MACROPHAGE_ROSIGLITAZONE_STIM_DN		137	0.218749	1.029	0.401929	0.624386	1	2500	tags=21%, list=15%, signal=25%
GSE15330_GRANULOCYTE_MONOCYTE_PROGENITOR_VS_PRO_BCELL_DN	GSE15330_GRANULOCYTE_MONOCYTE_PROGENITOR_VS_PRO_BCELL_DN		174	0.212476	1.02887	0.376374	0.624408	1	1943	tags=16%, list=12%, signal=17%
REACTOME_ANTIGEN_PROCESSING_CROSS_PRESENTATION	REACTOME_ANTIGEN_PROCESSING_CROSS_PRESENTATION		71	0.351073	1.02872	0.435841	0.624498	1	3778	tags=35%, list=23%, signal=45%
GSE7568_IL4_VS_IL4_AND_DEXAMETHASONE_TREATED_MACROPHAGE_UP	GSE7568_IL4_VS_IL4_AND_DEXAMETHASONE_TREATED_MACROPHAGE_UP		132	0.299858	1.02856	0.405286	0.624506	1	4795	tags=39%, list=29%, signal=55%
GSE6674_UNSTIM_VS_ANTI_IGM_AND_CPG_STIM_BCELL_UP	GSE6674_UNSTIM_VS_ANTI_IGM_AND_CPG_STIM_BCELL_UP		160	0.228914	1.02851	0.387654	0.624315	1	2955	tags=23%, list=18%, signal=27%
REACTOME_APOPTOSIS	REACTOME_APOPTOSIS		130	0.27878	1.0285	0.381609	0.624029	1	4662	tags=38%, list=28%, signal=53%
GSE24634_IL4_VS_CTRL_TREATED_NAIVE_CD4_TCELL_DAY3_UP	GSE24634_IL4_VS_CTRL_TREATED_NAIVE_CD4_TCELL_DAY3_UP		173	0.239272	1.02848	0.392	0.623744	1	4268	tags=32%, list=25%, signal=43%
GSE11961_FOLLICULAR_BCELL_VS_MEMORY_BCELL_DAY40_DN	GSE11961_FOLLICULAR_BCELL_VS_MEMORY_BCELL_DAY40_DN		169	0.219461	1.02836	0.403561	0.623725	1	3765	tags=27%, list=22%, signal=35%
KEGG_PROPANOATE_METABOLISM	KEGG_PROPANOATE_METABOLISM		29	0.368584	1.02825	0.416481	0.623685	1	4844	tags=48%, list=29%, signal=68%
GSE5099_MONOCYTE_VS_ALTERNATIVE_M2_MACROPHAGE_DN	GSE5099_MONOCYTE_VS_ALTERNATIVE_M2_MACROPHAGE_DN		153	0.225216	1.02819	0.387268	0.623548	1	4693	tags=34%, list=28%, signal=47%
GSE29164_CD8_TCELL_VS_CD8_TCELL_AND_IL12_TREATED_MELANOMA_DAY3_UP	GSE29164_CD8_TCELL_VS_CD8_TCELL_AND_IL12_TREATED_MELANOMA_DAY3_UP		182	0.25223	1.02801	0.376443	0.623653	1	3444	tags=26%, list=21%, signal=32%
GSE16385_UNTREATED_VS_12H_ROSIGLITAZONE_TREATED_MACROPHAGE_DN	GSE16385_UNTREATED_VS_12H_ROSIGLITAZONE_TREATED_MACROPHAGE_DN		135	0.22411	1.02742	0.432277	0.624819	1	2972	tags=21%, list=18%, signal=25%
GSE2770_TGFB_AND_IL4_VS_IL4_TREATED_ACT_CD4_TCELL_6H_UP	GSE2770_TGFB_AND_IL4_VS_IL4_TREATED_ACT_CD4_TCELL_6H_UP		164	0.216154	1.02717	0.393443	0.625124	1	5241	tags=39%, list=31%, signal=56%
GSE17186_BLOOD_VS_CORD_BLOOD_CD21HIGH_TRANSITIONAL_BCELL_UP	GSE17186_BLOOD_VS_CORD_BLOOD_CD21HIGH_TRANSITIONAL_BCELL_UP		175	0.234113	1.02676	0.422535	0.625824	1	4554	tags=32%, list=27%, signal=43%
GSE7568_CTRL_VS_3H_TGFB_TREATED_MACROPHAGES_WITH_IL4_AND_DEXAMETHASONE_UP	GSE7568_CTRL_VS_3H_TGFB_TREATED_MACROPHAGES_WITH_IL4_AND_DEXAMETHASONE_UP		96	0.230439	1.02675	0.410029	0.625519	1	2514	tags=20%, list=15%, signal=23%
GSE5589_LPS_VS_LPS_AND_IL6_STIM_IL6_KO_MACROPHAGE_45MIN_DN	GSE5589_LPS_VS_LPS_AND_IL6_STIM_IL6_KO_MACROPHAGE_45MIN_DN		174	0.223499	1.02666	0.373333	0.625417	1	2561	tags=18%, list=15%, signal=21%
GSE557_WT_VS_I_AB_KO_DC_DN	GSE557_WT_VS_I_AB_KO_DC_DN		167	0.250133	1.02644	0.39627	0.62565	1	3942	tags=29%, list=24%, signal=38%
GSE46606_DAY1_VS_DAY3_CD40L_IL2_IL5_STIMULATED_IRF4_KO_BCELL_DN	GSE46606_DAY1_VS_DAY3_CD40L_IL2_IL5_STIMULATED_IRF4_KO_BCELL_DN		161	0.221845	1.02637	0.389034	0.625538	1	3826	tags=30%, list=23%, signal=38%
GSE25085_FETAL_LIVER_VS_FETAL_BM_SP4_THYMIC_IMPLANT_UP	GSE25085_FETAL_LIVER_VS_FETAL_BM_SP4_THYMIC_IMPLANT_UP		158	0.241177	1.02614	0.412776	0.62579	1	3996	tags=31%, list=24%, signal=40%
GSE22432_CONVENTIONAL_CDC_VS_PLASMACYTOID_PDC_DN	GSE22432_CONVENTIONAL_CDC_VS_PLASMACYTOID_PDC_DN		174	0.224899	1.02607	0.422572	0.625622	1	5436	tags=39%, list=32%, signal=56%
GSE26290_WT_VS_PDK1_KO_ANTI_CD3_AND_IL2_STIM_CD8_TCELL_UP	GSE26290_WT_VS_PDK1_KO_ANTI_CD3_AND_IL2_STIM_CD8_TCELL_UP		167	0.212963	1.02581	0.376344	0.625965	1	3411	tags=26%, list=20%, signal=32%
GSE43957_UNTREATED_VS_NACL_TREATED_ANTI_CD3_CD28_STIM_CD4_TCELL_DN	GSE43957_UNTREATED_VS_NACL_TREATED_ANTI_CD3_CD28_STIM_CD4_TCELL_DN		184	0.237841	1.02571	0.403023	0.625886	1	5317	tags=40%, list=32%, signal=57%
GSE37534_GW1929_VS_PIOGLITAZONE_TREATED_CD4_TCELL_PPARG1_FOXP3_TRANSDUCED_UP	GSE37534_GW1929_VS_PIOGLITAZONE_TREATED_CD4_TCELL_PPARG1_FOXP3_TRANSDUCED_UP		155	0.236013	1.02539	0.380208	0.626346	1	2606	tags=20%, list=16%, signal=23%
GSE18148_CBFB_KO_VS_WT_TREG_DN	GSE18148_CBFB_KO_VS_WT_TREG_DN		133	0.214436	1.02538	0.378125	0.626046	1	2855	tags=20%, list=17%, signal=24%
GSE8921_UNSTIM_0H_VS_TLR1_2_STIM_MONOCYTE_12H_UP	GSE8921_UNSTIM_0H_VS_TLR1_2_STIM_MONOCYTE_12H_UP		167	0.25709	1.02513	0.388626	0.626351	1	4075	tags=34%, list=24%, signal=44%
GSE5589_IL6_KO_VS_IL10_KO_LPS_STIM_MACROPHAGE_45MIN_UP	GSE5589_IL6_KO_VS_IL10_KO_LPS_STIM_MACROPHAGE_45MIN_UP		171	0.219997	1.02511	0.391858	0.626084	1	4054	tags=29%, list=24%, signal=37%
GSE27786_NKTCELL_VS_NEUTROPHIL_UP	GSE27786_NKTCELL_VS_NEUTROPHIL_UP		175	0.224707	1.02426	0.417249	0.627869	1	3870	tags=27%, list=23%, signal=35%
GSE44955_MCSF_VS_MCSF_AND_IL27_STIM_MACROPHAGE_UP	GSE44955_MCSF_VS_MCSF_AND_IL27_STIM_MACROPHAGE_UP		172	0.232515	1.02408	0.418367	0.628005	1	3510	tags=27%, list=21%, signal=34%
REACTOME_INSULIN_RECEPTOR_SIGNALLING_CASCADE	REACTOME_INSULIN_RECEPTOR_SIGNALLING_CASCADE		71	0.246579	1.02385	0.416667	0.628293	1	3984	tags=28%, list=24%, signal=37%
GSE5099_UNSTIM_VS_MCSF_TREATED_MONOCYTE_DAY3_DN	GSE5099_UNSTIM_VS_MCSF_TREATED_MONOCYTE_DAY3_DN		166	0.251587	1.02382	0.388393	0.628053	1	3980	tags=29%, list=24%, signal=38%
GSE360_L_MAJOR_VS_M_TUBERCULOSIS_MAC_DN	GSE360_L_MAJOR_VS_M_TUBERCULOSIS_MAC_DN		163	0.208969	1.0235	0.385113	0.628548	1	3971	tags=26%, list=24%, signal=33%
GSE36826_NORMAL_VS_STAPH_AUREUS_INF_SKIN_UP	GSE36826_NORMAL_VS_STAPH_AUREUS_INF_SKIN_UP		175	0.240601	1.02349	0.387654	0.628251	1	4936	tags=38%, list=29%, signal=53%
GSE5589_LPS_VS_LPS_AND_IL6_STIM_IL10_KO_MACROPHAGE_45MIN_DN	GSE5589_LPS_VS_LPS_AND_IL6_STIM_IL10_KO_MACROPHAGE_45MIN_DN		182	0.232041	1.02338	0.387409	0.628198	1	3342	tags=24%, list=20%, signal=29%
BIOCARTA_VEGF_PATHWAY	BIOCARTA_VEGF_PATHWAY		29	0.306361	1.02329	0.407489	0.628097	1	6191	tags=55%, list=37%, signal=87%
KEGG_INSULIN_SIGNALING_PATHWAY	KEGG_INSULIN_SIGNALING_PATHWAY		114	0.234985	1.0231	0.397368	0.628214	1	2850	tags=20%, list=17%, signal=24%
GSE3982_EOSINOPHIL_VS_TH2_DN	GSE3982_EOSINOPHIL_VS_TH2_DN		173	0.27239	1.02309	0.42511	0.627929	1	4106	tags=30%, list=24%, signal=39%
GSE360_T_GONDII_VS_B_MALAYI_LOW_DOSE_DC_DN	GSE360_T_GONDII_VS_B_MALAYI_LOW_DOSE_DC_DN		167	0.231513	1.02289	0.387342	0.628097	1	4876	tags=33%, list=29%, signal=46%
GSE17721_POLYIC_VS_PAM3CSK4_12H_BMDC_UP	GSE17721_POLYIC_VS_PAM3CSK4_12H_BMDC_UP		171	0.214876	1.02282	0.394203	0.627956	1	4752	tags=32%, list=28%, signal=44%
GSE557_CIITA_KO_VS_I_AB_KO_DC_DN	GSE557_CIITA_KO_VS_I_AB_KO_DC_DN		172	0.259977	1.02239	0.412587	0.628712	1	3897	tags=28%, list=23%, signal=36%
GSE27786_LSK_VS_NKCELL_UP	GSE27786_LSK_VS_NKCELL_UP		159	0.234803	1.02236	0.390698	0.628455	1	2808	tags=21%, list=17%, signal=25%
GSE9988_ANTI_TREM1_VS_LPS_MONOCYTE_UP	GSE9988_ANTI_TREM1_VS_LPS_MONOCYTE_UP		167	0.249463	1.0221	0.390476	0.628752	1	4078	tags=29%, list=24%, signal=38%
GSE40274_CTRL_VS_SATB1_TRANSDUCED_ACTIVATED_CD4_TCELL_UP	GSE40274_CTRL_VS_SATB1_TRANSDUCED_ACTIVATED_CD4_TCELL_UP		148	0.2236	1.02195	0.375635	0.628799	1	4791	tags=36%, list=29%, signal=50%
GSE21063_CTRL_VS_ANTI_IGM_STIM_BCELL_NFATC1_KO_8H_DN	GSE21063_CTRL_VS_ANTI_IGM_STIM_BCELL_NFATC1_KO_8H_DN		150	0.263783	1.02174	0.41452	0.628972	1	4098	tags=31%, list=24%, signal=40%
GSE10273_HIGH_IL7_VS_HIGH_IL7_AND_IRF4_IN_IRF4_8_NULL_PRE_BCELL_UP	GSE10273_HIGH_IL7_VS_HIGH_IL7_AND_IRF4_IN_IRF4_8_NULL_PRE_BCELL_UP		159	0.236956	1.02149	0.405063	0.629348	1	4593	tags=31%, list=27%, signal=42%
GSE21927_EL4_VS_MCA203_TUMOR_MONOCYTES_DN	GSE21927_EL4_VS_MCA203_TUMOR_MONOCYTES_DN		129	0.222888	1.02146	0.392473	0.629117	1	3862	tags=26%, list=23%, signal=34%
ESC_V6.5_UP_LATE.V1_UP	ESC_V6.5_UP_LATE.V1_UP		148	0.22053	1.02082	0.410334	0.630337	1	3694	tags=24%, list=22%, signal=30%
GSE9988_ANTI_TREM1_VS_LOW_LPS_MONOCYTE_UP	GSE9988_ANTI_TREM1_VS_LOW_LPS_MONOCYTE_UP		172	0.248809	1.02052	0.3925	0.630765	1	3591	tags=27%, list=21%, signal=34%
GSE34205_HEALTHY_VS_FLU_INF_INFANT_PBMC_DN	GSE34205_HEALTHY_VS_FLU_INF_INFANT_PBMC_DN		170	0.277175	1.02041	0.438914	0.630714	1	3456	tags=28%, list=21%, signal=35%
GSE3982_BASOPHIL_VS_EFF_MEMORY_CD4_TCELL_UP	GSE3982_BASOPHIL_VS_EFF_MEMORY_CD4_TCELL_UP		170	0.244029	1.02016	0.425532	0.631063	1	3578	tags=30%, list=21%, signal=38%
GSE10273_LOW_IL7_VS_HIGH_IL7_AND_IRF4_IN_IRF4_8_NULL_PRE_BCELL_DN	GSE10273_LOW_IL7_VS_HIGH_IL7_AND_IRF4_IN_IRF4_8_NULL_PRE_BCELL_DN		171	0.209786	1.02009	0.389744	0.630964	1	3610	tags=25%, list=22%, signal=32%
GSE19888_CTRL_VS_A3R_ACT_TREATED_MAST_CELL_PRETREATED_WITH_A3R_INH_DN	GSE19888_CTRL_VS_A3R_ACT_TREATED_MAST_CELL_PRETREATED_WITH_A3R_INH_DN		168	0.204437	1.01938	0.407625	0.632418	1	2153	tags=14%, list=13%, signal=16%
GSE17721_CTRL_VS_CPG_24H_BMDC_DN	GSE17721_CTRL_VS_CPG_24H_BMDC_DN		163	0.229417	1.01908	0.430481	0.632879	1	5419	tags=40%, list=32%, signal=59%
GSE3039_NKT_CELL_VS_B1_BCELL_UP	GSE3039_NKT_CELL_VS_B1_BCELL_UP		160	0.214413	1.01893	0.370968	0.632947	1	3867	tags=29%, list=23%, signal=37%
[truncated: 1,500 more rows]

## Sheet: Paracoccus denitrificans-
Paracoccus denitrificans-
NAME	GS<br> follow link to MSigDB	GS DETAILS	SIZE	ES	NES	NOM p-val	FDR q-val	FWER p-val	RANK AT MAX	LEADING EDGE
GSE17974_IL4_AND_ANTI_IL12_VS_UNTREATED_48H_ACT_CD4_TCELL_DN	GSE17974_IL4_AND_ANTI_IL12_VS_UNTREATED_48H_ACT_CD4_TCELL_DN	Details ...	149	-0.4620275	-1.708648	0.00332779	1	0.901	2481	tags=38%, list=15%, signal=45%
GSE2706_LPS_VS_R848_AND_LPS_8H_STIM_DC_DN	GSE2706_LPS_VS_R848_AND_LPS_8H_STIM_DC_DN	Details ...	136	-0.41034734	-1.7010928	0.00137931	1	0.919	3049	tags=33%, list=18%, signal=40%
PID_NFAT_TFPATHWAY	PID_NFAT_TFPATHWAY	Details ...	39	-0.56820536	-1.6995641	0.00662252	1	0.919	4282	tags=54%, list=26%, signal=72%
KRAS.BREAST_UP.V1_UP	KRAS.BREAST_UP.V1_UP	Details ...	91	-0.4675929	-1.6958483	0.0025974	1	0.924	3788	tags=45%, list=23%, signal=58%
BIOCARTA_IL7_PATHWAY	BIOCARTA_IL7_PATHWAY	Details ...	17	-0.7035788	-1.6821556	0.0191939	1	0.941	2802	tags=59%, list=17%, signal=71%
KRAS.PROSTATE_UP.V1_DN	KRAS.PROSTATE_UP.V1_DN	Details ...	90	-0.447426	-1.677336	0.00384615	1	0.947	4259	tags=48%, list=25%, signal=64%
GSE41867_DAY6_VS_DAY15_LCMV_ARMSTRONG_EFFECTOR_CD8_TCELL_UP	GSE41867_DAY6_VS_DAY15_LCMV_ARMSTRONG_EFFECTOR_CD8_TCELL_UP	Details ...	133	-0.44351298	-1.6750724	0.00780031	1	0.948	2913	tags=37%, list=17%, signal=44%
PID_IL27_PATHWAY	PID_IL27_PATHWAY	Details ...	22	-0.6673033	-1.6639384	0.0250896	1	0.957	3365	tags=68%, list=20%, signal=85%
IL21_UP.V1_UP	IL21_UP.V1_UP	Details ...	134	-0.41789317	-1.6629404	0.00134589	1	0.961	4104	tags=43%, list=24%, signal=57%
GSE4984_UNTREATED_VS_GALECTIN1_TREATED_DC_DN	GSE4984_UNTREATED_VS_GALECTIN1_TREATED_DC_DN	Details ...	154	-0.45740286	-1.641832	0.0457317	1	0.97	2649	tags=36%, list=16%, signal=42%
GSE40274_CTRL_VS_FOXP3_AND_LEF1_TRANSDUCED_ACTIVATED_CD4_TCELL_UP	GSE40274_CTRL_VS_FOXP3_AND_LEF1_TRANSDUCED_ACTIVATED_CD4_TCELL_UP	Details ...	138	-0.42837012	-1.6336273	0.00621118	1	0.98	3793	tags=41%, list=23%, signal=52%
KRAS.LUNG.BREAST_UP.V1_UP	KRAS.LUNG.BREAST_UP.V1_UP	Details ...	99	-0.46295837	-1.6305157	0.0235784	1	0.98	2943	tags=40%, list=18%, signal=49%
GSE29618_BCELL_VS_MDC_UP	GSE29618_BCELL_VS_MDC_UP	Details ...	176	-0.45760795	-1.6116745	0.0366667	1	0.989	3050	tags=37%, list=18%, signal=45%
BIOCARTA_IL12_PATHWAY	BIOCARTA_IL12_PATHWAY	Details ...	20	-0.641732	-1.6087732	0.0612245	1	0.99	3711	tags=70%, list=22%, signal=90%
GSE9988_ANTI_TREM1_VS_ANTI_TREM1_AND_LPS_MONOCYTE_DN	GSE9988_ANTI_TREM1_VS_ANTI_TREM1_AND_LPS_MONOCYTE_DN	Details ...	150	-0.45116162	-1.604432	0.0306452	1	0.991	4532	tags=51%, list=27%, signal=70%
KEGG_PRIMARY_IMMUNODEFICIENCY	KEGG_PRIMARY_IMMUNODEFICIENCY	Details ...	31	-0.6498148	-1.6031687	0.0588235	1	0.991	3568	tags=74%, list=21%, signal=94%
GSE43863_DAY6_EFF_VS_DAY150_MEM_TFH_CD4_TCELL_DN	GSE43863_DAY6_EFF_VS_DAY150_MEM_TFH_CD4_TCELL_DN	Details ...	130	-0.39363724	-1.5998676	0.00867052	1	0.992	4162	tags=42%, list=25%, signal=56%
GSE39556_UNTREATED_VS_3H_POLYIC_INJ_MOUSE_CD8A_DC_UP	GSE39556_UNTREATED_VS_3H_POLYIC_INJ_MOUSE_CD8A_DC_UP	Details ...	169	-0.40932852	-1.598022	0.021309	1	0.993	3050	tags=36%, list=18%, signal=43%
BIOCARTA_INFLAM_PATHWAY	BIOCARTA_INFLAM_PATHWAY	Details ...	20	-0.6547335	-1.5914549	0.0352941	1	0.994	2850	tags=60%, list=17%, signal=72%
GSE41867_NAIVE_VS_DAY30_LCMV_CLONE13_EXHAUSTED_CD8_TCELL_UP	GSE41867_NAIVE_VS_DAY30_LCMV_CLONE13_EXHAUSTED_CD8_TCELL_UP	Details ...	153	-0.4414615	-1.5913713	0.0278689	1	0.994	3939	tags=44%, list=23%, signal=57%
BIOCARTA_NO2IL12_PATHWAY	BIOCARTA_NO2IL12_PATHWAY		16	-0.74599206	-1.586386	0.0576577	1	0.995	3711	tags=88%, list=22%, signal=112%
GSE29618_BCELL_VS_PDC_UP	GSE29618_BCELL_VS_PDC_UP		177	-0.43557915	-1.5842521	0.0423453	1	0.999	3930	tags=44%, list=23%, signal=56%
BIOCARTA_AMI_PATHWAY	BIOCARTA_AMI_PATHWAY		16	-0.6418148	-1.5834273	0.0276873	1	0.999	4641	tags=75%, list=28%, signal=104%
BRCA1_DN.V1_UP	BRCA1_DN.V1_UP		68	-0.4426835	-1.5801353	0.0244253	1	0.999	4211	tags=53%, list=25%, signal=70%
GSE17974_IL4_AND_ANTI_IL12_VS_UNTREATED_1H_ACT_CD4_TCELL_UP	GSE17974_IL4_AND_ANTI_IL12_VS_UNTREATED_1H_ACT_CD4_TCELL_UP		121	-0.3738552	-1.5733535	0	1	0.999	3065	tags=31%, list=18%, signal=37%
GSE22611_NOD2_TRANSD_VS_CTRL_TRANSD_HEK293_MDP_STIM_2H_DN	GSE22611_NOD2_TRANSD_VS_CTRL_TRANSD_HEK293_MDP_STIM_2H_DN		73	-0.44365662	-1.5696026	0.017316	1	0.999	1746	tags=29%, list=10%, signal=32%
GSE2706_UNSTIM_VS_2H_LPS_AND_R848_DC_DN	GSE2706_UNSTIM_VS_2H_LPS_AND_R848_DC_DN		160	-0.4448709	-1.568494	0.0504886	1	0.999	4532	tags=49%, list=27%, signal=66%
GSE41867_DAY6_VS_DAY15_LCMV_CLONE13_EFFECTOR_CD8_TCELL_UP	GSE41867_DAY6_VS_DAY15_LCMV_CLONE13_EFFECTOR_CD8_TCELL_UP		94	-0.40936887	-1.568442	0.0067659	1	0.999	4201	tags=39%, list=25%, signal=52%
REACTOME_IL_RECEPTOR_SHC_SIGNALING	REACTOME_IL_RECEPTOR_SHC_SIGNALING		24	-0.5691012	-1.5641835	0.0531136	1	0.999	3234	tags=54%, list=19%, signal=67%
GSE22886_DAY1_VS_DAY7_MONOCYTE_IN_CULTURE_UP	GSE22886_DAY1_VS_DAY7_MONOCYTE_IN_CULTURE_UP		179	-0.40059963	-1.56138	0.0144695	1	0.999	2913	tags=32%, list=17%, signal=38%
GSE3982_MAST_CELL_VS_BCELL_DN	GSE3982_MAST_CELL_VS_BCELL_DN		165	-0.35949376	-1.5605701	0.0118871	1	0.999	2572	tags=27%, list=15%, signal=32%
GSE29618_BCELL_VS_MDC_DAY7_FLU_VACCINE_UP	GSE29618_BCELL_VS_MDC_DAY7_FLU_VACCINE_UP		172	-0.44234988	-1.5580876	0.0482529	1	0.999	3050	tags=38%, list=18%, signal=46%
PID_IL23_PATHWAY	PID_IL23_PATHWAY		29	-0.6020767	-1.5570481	0.0753065	1	0.999	3234	tags=62%, list=19%, signal=77%
GSE3039_ALPHAALPHA_VS_ALPHABETA_CD8_TCELL_DN	GSE3039_ALPHAALPHA_VS_ALPHABETA_CD8_TCELL_DN		163	-0.40312806	-1.5562311	0.0418605	1	0.999	3883	tags=43%, list=23%, signal=55%
GSE2706_UNSTIM_VS_8H_R848_DC_DN	GSE2706_UNSTIM_VS_8H_R848_DC_DN		165	-0.4604112	-1.5528858	0.0513245	1	0.999	3112	tags=41%, list=19%, signal=49%
GSE11386_NAIVE_VS_MEMORY_BCELL_DN	GSE11386_NAIVE_VS_MEMORY_BCELL_DN		139	-0.41208687	-1.5526109	0.0363636	1	0.999	2729	tags=32%, list=16%, signal=38%
GSE27241_WT_VS_RORGT_KO_TH17_POLARIZED_CD4_TCELL_TREATED_WITH_DIGOXIN_UP	GSE27241_WT_VS_RORGT_KO_TH17_POLARIZED_CD4_TCELL_TREATED_WITH_DIGOXIN_UP		151	-0.48480326	-1.550679	0.0848375	1	0.999	4284	tags=54%, list=26%, signal=72%
GSE29618_BCELL_VS_PDC_DAY7_FLU_VACCINE_UP	GSE29618_BCELL_VS_PDC_DAY7_FLU_VACCINE_UP		173	-0.42288202	-1.5503908	0.0527183	1	0.999	3930	tags=42%, list=23%, signal=54%
GSE9988_LPS_VS_VEHICLE_TREATED_MONOCYTE_UP	GSE9988_LPS_VS_VEHICLE_TREATED_MONOCYTE_UP		150	-0.4387133	-1.5411255	0.0595813	1	0.999	4541	tags=51%, list=27%, signal=69%
GSE40666_WT_VS_STAT4_KO_CD8_TCELL_UP	GSE40666_WT_VS_STAT4_KO_CD8_TCELL_UP		105	-0.39831805	-1.5406	0.014885	1	0.999	3622	tags=40%, list=22%, signal=51%
GSE22886_TCELL_VS_BCELL_NAIVE_DN	GSE22886_TCELL_VS_BCELL_NAIVE_DN		154	-0.42617866	-1.5389942	0.0331754	1	0.999	4556	tags=47%, list=27%, signal=64%
BIOCARTA_IL22BP_PATHWAY	BIOCARTA_IL22BP_PATHWAY		15	-0.6383311	-1.536506	0.0649351	1	0.999	4576	tags=80%, list=27%, signal=110%
GSE1460_INTRATHYMIC_T_PROGENITOR_VS_DP_THYMOCYTE_DN	GSE1460_INTRATHYMIC_T_PROGENITOR_VS_DP_THYMOCYTE_DN		166	-0.3730195	-1.5347707	0.0126582	1	0.999	3301	tags=35%, list=20%, signal=43%
GSE11057_EFF_MEM_VS_CENT_MEM_CD4_TCELL_DN	GSE11057_EFF_MEM_VS_CENT_MEM_CD4_TCELL_DN		142	-0.44039354	-1.5316815	0.0556465	1	0.999	2615	tags=36%, list=16%, signal=42%
REACTOME_FANCONI_ANEMIA_PATHWAY	REACTOME_FANCONI_ANEMIA_PATHWAY		15	-0.64708745	-1.5247693	0.0709091	1	0.999	4569	tags=73%, list=27%, signal=101%
PID_IL2_STAT5_PATHWAY	PID_IL2_STAT5_PATHWAY		28	-0.576303	-1.5206792	0.0757856	1	0.999	2821	tags=50%, list=17%, signal=60%
GSE36888_UNTREATED_VS_IL2_TREATED_STAT5_AB_KNOCKIN_TCELL_17H_UP	GSE36888_UNTREATED_VS_IL2_TREATED_STAT5_AB_KNOCKIN_TCELL_17H_UP		144	-0.3856299	-1.5200385	0.0425197	1	0.999	3572	tags=38%, list=21%, signal=48%
GSE37301_MULTIPOTENT_PROGENITOR_VS_CD4_TCELL_UP	GSE37301_MULTIPOTENT_PROGENITOR_VS_CD4_TCELL_UP		147	-0.37360978	-1.5187458	0.0187793	1	0.999	3428	tags=36%, list=20%, signal=45%
GSE29618_BCELL_VS_MONOCYTE_DAY7_FLU_VACCINE_UP	GSE29618_BCELL_VS_MONOCYTE_DAY7_FLU_VACCINE_UP		177	-0.41317868	-1.5181623	0.0626003	1	0.999	2671	tags=33%, list=16%, signal=39%
GSE43863_DAY6_EFF_VS_DAY150_MEM_TH1_CD4_TCELL_DN	GSE43863_DAY6_EFF_VS_DAY150_MEM_TH1_CD4_TCELL_DN		168	-0.37030172	-1.5172821	0.0334395	1	0.999	2876	tags=32%, list=17%, signal=38%
KRAS.600.LUNG.BREAST_UP.V1_UP	KRAS.600.LUNG.BREAST_UP.V1_UP		182	-0.39637256	-1.5164998	0.0353866	1	0.999	4488	tags=46%, list=27%, signal=62%
GSE17974_IL4_AND_ANTI_IL12_VS_UNTREATED_12H_ACT_CD4_TCELL_DN	GSE17974_IL4_AND_ANTI_IL12_VS_UNTREATED_12H_ACT_CD4_TCELL_DN		123	-0.3898262	-1.5162786	0.0331325	1	0.999	2962	tags=33%, list=18%, signal=39%
GSE41867_DAY8_VS_DAY15_LCMV_ARMSTRONG_EFFECTOR_CD8_TCELL_UP	GSE41867_DAY8_VS_DAY15_LCMV_ARMSTRONG_EFFECTOR_CD8_TCELL_UP		103	-0.38343555	-1.5095216	0.0315186	1	0.999	2531	tags=31%, list=15%, signal=36%
GSE41176_UNSTIM_VS_ANTI_IGM_STIM_TAK1_KO_BCELL_6H_DN	GSE41176_UNSTIM_VS_ANTI_IGM_STIM_TAK1_KO_BCELL_6H_DN		129	-0.3747238	-1.5077137	0.0240642	1	0.999	4569	tags=42%, list=27%, signal=57%
REACTOME_IL_2_SIGNALING	REACTOME_IL_2_SIGNALING		38	-0.49314615	-1.5065978	0.079566	1	0.999	3362	tags=42%, list=20%, signal=53%
GSE12392_WT_VS_IFNB_KO_CD8A_POS_SPLEEN_DC_DN	GSE12392_WT_VS_IFNB_KO_CD8A_POS_SPLEEN_DC_DN		154	-0.3413269	-1.5048232	0.00899743	1	1	2749	tags=30%, list=16%, signal=35%
GSE22886_NAIVE_BCELL_VS_MONOCYTE_UP	GSE22886_NAIVE_BCELL_VS_MONOCYTE_UP		155	-0.4088979	-1.5047982	0.0576324	1	1	2671	tags=30%, list=16%, signal=35%
GSE4748_CYANOBACTERIUM_LPSLIKE_VS_LPS_AND_CYANOBACTERIUM_LPSLIKE_STIM_DC_3H_UP	GSE4748_CYANOBACTERIUM_LPSLIKE_VS_LPS_AND_CYANOBACTERIUM_LPSLIKE_STIM_DC_3H_UP		164	-0.39088657	-1.5042089	0.0509259	1	1	1976	tags=29%, list=12%, signal=33%
GSE13411_NAIVE_VS_MEMORY_BCELL_UP	GSE13411_NAIVE_VS_MEMORY_BCELL_UP		126	-0.38228422	-1.5034858	0.0244957	1	1	5651	tags=56%, list=34%, signal=83%
GSE37301_HEMATOPOIETIC_STEM_CELL_VS_CD4_TCELL_UP	GSE37301_HEMATOPOIETIC_STEM_CELL_VS_CD4_TCELL_UP		138	-0.4239068	-1.4934677	0.0881863	1	1	3889	tags=41%, list=23%, signal=53%
GSE9988_LOW_LPS_VS_VEHICLE_TREATED_MONOCYTE_UP	GSE9988_LOW_LPS_VS_VEHICLE_TREATED_MONOCYTE_UP		153	-0.41339093	-1.4897743	0.0810811	1	1	4313	tags=45%, list=26%, signal=60%
GSE2405_0H_VS_3H_A_PHAGOCYTOPHILUM_STIM_NEUTROPHIL_DN	GSE2405_0H_VS_3H_A_PHAGOCYTOPHILUM_STIM_NEUTROPHIL_DN		114	-0.38512003	-1.4865661	0.0465116	1	1	5317	tags=53%, list=32%, signal=77%
KRAS.50_UP.V1_DN	KRAS.50_UP.V1_DN		31	-0.4885073	-1.4836452	0.0491132	1	1	3170	tags=42%, list=19%, signal=52%
GSE24142_EARLY_THYMIC_PROGENITOR_VS_DN2_THYMOCYTE_DN	GSE24142_EARLY_THYMIC_PROGENITOR_VS_DN2_THYMOCYTE_DN		163	-0.36340415	-1.4825727	0.0537975	1	1	2664	tags=31%, list=16%, signal=36%
GSE32034_UNTREATED_VS_ROSIGLIZATONE_TREATED_LY6C_LOW_MONOCYTE_UP	GSE32034_UNTREATED_VS_ROSIGLIZATONE_TREATED_LY6C_LOW_MONOCYTE_UP		107	-0.38406757	-1.480329	0.0509259	1	1	2173	tags=29%, list=13%, signal=33%
GSE18791_CTRL_VS_NEWCASTLE_VIRUS_DC_14H_DN	GSE18791_CTRL_VS_NEWCASTLE_VIRUS_DC_14H_DN		140	-0.408775	-1.4792017	0.0588235	1	1	4887	tags=49%, list=29%, signal=69%
GSE40493_BCL6_KO_VS_WT_TREG_DN	GSE40493_BCL6_KO_VS_WT_TREG_DN		59	-0.42049918	-1.4747195	0.0377095	1	1	2945	tags=31%, list=18%, signal=37%
BIOCARTA_IL2_PATHWAY	BIOCARTA_IL2_PATHWAY		21	-0.5349187	-1.4696234	0.108007	1	1	2902	tags=43%, list=17%, signal=52%
GSE11961_MARGINAL_ZONE_BCELL_VS_GERMINAL_CENTER_BCELL_DAY7_DN	GSE11961_MARGINAL_ZONE_BCELL_VS_GERMINAL_CENTER_BCELL_DAY7_DN		172	-0.35382092	-1.4666966	0.0356564	1	1	4249	tags=44%, list=25%, signal=59%
BIOCARTA_CTLA4_PATHWAY	BIOCARTA_CTLA4_PATHWAY		18	-0.65769666	-1.4663128	0.11028	1	1	2645	tags=56%, list=16%, signal=66%
GSE21033_1H_VS_24H_POLYIC_STIM_DC_UP	GSE21033_1H_VS_24H_POLYIC_STIM_DC_UP		142	-0.38709703	-1.4651551	0.0531915	1	1	3639	tags=35%, list=22%, signal=45%
GSE2706_UNSTIM_VS_2H_R848_DC_DN	GSE2706_UNSTIM_VS_2H_R848_DC_DN		155	-0.3984695	-1.4626256	0.0752	1	1	4541	tags=46%, list=27%, signal=62%
GSE39556_CD8A_DC_VS_NK_CELL_DN	GSE39556_CD8A_DC_VS_NK_CELL_DN		174	-0.36906165	-1.4599692	0.057377	1	1	3340	tags=35%, list=20%, signal=43%
GSE9988_LOW_LPS_VS_CTRL_TREATED_MONOCYTE_UP	GSE9988_LOW_LPS_VS_CTRL_TREATED_MONOCYTE_UP		154	-0.41781664	-1.4598566	0.092233	1	1	4532	tags=49%, list=27%, signal=66%
GSE14000_UNSTIM_VS_16H_LPS_DC_TRANSLATED_RNA_DN	GSE14000_UNSTIM_VS_16H_LPS_DC_TRANSLATED_RNA_DN		169	-0.40522584	-1.4576828	0.0800681	1	1	3216	tags=37%, list=19%, signal=45%
BIOCARTA_INTRINSIC_PATHWAY	BIOCARTA_INTRINSIC_PATHWAY		17	-0.5795062	-1.4564863	0.0993378	1	1	4542	tags=65%, list=27%, signal=89%
GSE17974_IL4_AND_ANTI_IL12_VS_UNTREATED_4H_ACT_CD4_TCELL_DN	GSE17974_IL4_AND_ANTI_IL12_VS_UNTREATED_4H_ACT_CD4_TCELL_DN		116	-0.3514684	-1.4549406	0.0250329	1	1	2753	tags=29%, list=16%, signal=35%
GSE4590_SMALL_VS_VPREB_POS_LARGE_PRE_BCELL_DN	GSE4590_SMALL_VS_VPREB_POS_LARGE_PRE_BCELL_DN		110	-0.35529062	-1.4544833	0.0384025	1	1	2579	tags=32%, list=15%, signal=37%
GSE29618_BCELL_VS_MONOCYTE_UP	GSE29618_BCELL_VS_MONOCYTE_UP		168	-0.40622815	-1.4532182	0.0887097	1	1	3050	tags=34%, list=18%, signal=41%
PID_IL4_2PATHWAY	PID_IL4_2PATHWAY		54	-0.4554425	-1.4532079	0.114238	1	1	3543	tags=44%, list=21%, signal=56%
GSE3720_UNSTIM_VS_LPS_STIM_VD1_GAMMADELTA_TCELL_DN	GSE3720_UNSTIM_VS_LPS_STIM_VD1_GAMMADELTA_TCELL_DN		111	-0.38456532	-1.4526963	0.0756579	1	1	2688	tags=32%, list=16%, signal=38%
GSE30971_WBP7_HET_VS_KO_MACROPHAGE_2H_LPS_STIM_DN	GSE30971_WBP7_HET_VS_KO_MACROPHAGE_2H_LPS_STIM_DN		165	-0.37408346	-1.4513991	0.0688576	1	1	4600	tags=46%, list=27%, signal=63%
BIOCARTA_TOB1_PATHWAY	BIOCARTA_TOB1_PATHWAY		17	-0.5972934	-1.4504437	0.103636	1	1	4557	tags=71%, list=27%, signal=97%
GSE27241_CTRL_VS_DIGOXIN_TREATED_CD4_TCELL_IN_TH17_POLARIZING_CONDITIONS_UP	GSE27241_CTRL_VS_DIGOXIN_TREATED_CD4_TCELL_IN_TH17_POLARIZING_CONDITIONS_UP		132	-0.37246463	-1.4485003	0.0689655	1	1	3641	tags=41%, list=22%, signal=52%
GSE29614_CTRL_VS_DAY3_TIV_FLU_VACCINE_PBMC_DN	GSE29614_CTRL_VS_DAY3_TIV_FLU_VACCINE_PBMC_DN		90	-0.37720752	-1.4424094	0.0421348	1	1	3119	tags=30%, list=19%, signal=37%
P53_DN.V2_UP	P53_DN.V2_UP		89	-0.3957018	-1.4404408	0.0762712	1	1	4982	tags=46%, list=30%, signal=65%
GSE3039_NKT_CELL_VS_ALPHAALPHA_CD8_TCELL_DN	GSE3039_NKT_CELL_VS_ALPHAALPHA_CD8_TCELL_DN		175	-0.4191001	-1.4389393	0.13089	1	1	3928	tags=44%, list=23%, signal=57%
GSE29614_CTRL_VS_TIV_FLU_VACCINE_PBMC_2007_UP	GSE29614_CTRL_VS_TIV_FLU_VACCINE_PBMC_2007_UP		89	-0.36537725	-1.4380864	0.0493653	1	1	4033	tags=40%, list=24%, signal=53%
KEGG_JAK_STAT_SIGNALING_PATHWAY	KEGG_JAK_STAT_SIGNALING_PATHWAY		110	-0.40820375	-1.4353073	0.0936455	1	1	3065	tags=38%, list=18%, signal=46%
PID_INTEGRIN2_PATHWAY	PID_INTEGRIN2_PATHWAY		27	-0.5324057	-1.4332787	0.116393	1	1	3235	tags=37%, list=19%, signal=46%
GSE21360_SECONDARY_VS_QUATERNARY_MEMORY_CD8_TCELL_UP	GSE21360_SECONDARY_VS_QUATERNARY_MEMORY_CD8_TCELL_UP		159	-0.4047198	-1.4315732	0.104502	1	1	4965	tags=52%, list=30%, signal=73%
GSE18791_CTRL_VS_NEWCASTLE_VIRUS_DC_12H_DN	GSE18791_CTRL_VS_NEWCASTLE_VIRUS_DC_12H_DN		160	-0.39817634	-1.4281174	0.0984975	1	1	2882	tags=32%, list=17%, signal=38%
GSE21379_TFH_VS_NON_TFH_CD4_TCELL_DN	GSE21379_TFH_VS_NON_TFH_CD4_TCELL_DN		128	-0.37767637	-1.423421	0.0450311	1	1	2997	tags=34%, list=18%, signal=41%
GSE9960_HEALTHY_VS_GRAM_POS_SEPSIS_PBMC_DN	GSE9960_HEALTHY_VS_GRAM_POS_SEPSIS_PBMC_DN		170	-0.376149	-1.4180925	0.0792079	1	1	2681	tags=30%, list=16%, signal=35%
GSE37605_FOXP3_FUSION_GFP_VS_IRES_GFP_TREG_NOD_DN	GSE37605_FOXP3_FUSION_GFP_VS_IRES_GFP_TREG_NOD_DN		136	-0.3650693	-1.4180714	0.0649351	1	1	3740	tags=36%, list=22%, signal=46%
GSE2706_UNSTIM_VS_2H_LPS_DC_DN	GSE2706_UNSTIM_VS_2H_LPS_DC_DN		152	-0.40346342	-1.4162377	0.112228	1	1	4692	tags=49%, list=28%, signal=67%
GSE39556_UNTREATED_VS_3H_POLYIC_INJ_MOUSE_NK_CELL_UP	GSE39556_UNTREATED_VS_3H_POLYIC_INJ_MOUSE_NK_CELL_UP		160	-0.36655834	-1.4139525	0.0751634	1	1	2327	tags=28%, list=14%, signal=32%
GSE37301_CD4_TCELL_VS_GRANULOCYTE_MONOCYTE_PROGENITOR_DN	GSE37301_CD4_TCELL_VS_GRANULOCYTE_MONOCYTE_PROGENITOR_DN		151	-0.35772452	-1.4133674	0.0702875	1	1	3808	tags=40%, list=23%, signal=52%
PID_IL12_2PATHWAY	PID_IL12_2PATHWAY		59	-0.5120979	-1.4127395	0.149819	1	1	3543	tags=58%, list=21%, signal=73%
GSE41867_NAIVE_VS_DAY15_LCMV_CONE13_EFFECTOR_CD8_TCELL_UP	GSE41867_NAIVE_VS_DAY15_LCMV_CONE13_EFFECTOR_CD8_TCELL_UP		91	-0.35143846	-1.4098397	0.0386152	1	1	3793	tags=33%, list=23%, signal=42%
GSE10325_CD4_TCELL_VS_BCELL_DN	GSE10325_CD4_TCELL_VS_BCELL_DN		169	-0.41039512	-1.4045732	0.121622	1	1	3023	tags=34%, list=18%, signal=41%
GSE6674_UNSTIM_VS_ANTI_IGM_STIM_BCELL_DN	GSE6674_UNSTIM_VS_ANTI_IGM_STIM_BCELL_DN		71	-0.3851803	-1.4036881	0.0701513	1	1	4213	tags=42%, list=25%, signal=56%
GSE22886_NAIVE_TCELL_VS_NKCELL_DN	GSE22886_NAIVE_TCELL_VS_NKCELL_DN		170	-0.372463	-1.4027383	0.108434	1	1	4701	tags=44%, list=28%, signal=60%
PID_IL2_1PATHWAY	PID_IL2_1PATHWAY		53	-0.4263877	-1.4025118	0.0994671	1	1	3898	tags=43%, list=23%, signal=56%
GSE43863_TFH_VS_LY6C_INT_CXCR5POS_EFFECTOR_CD4_TCELL_DN	GSE43863_TFH_VS_LY6C_INT_CXCR5POS_EFFECTOR_CD4_TCELL_DN		158	-0.32737166	-1.4007701	0.0438472	1	1	2913	tags=30%, list=17%, signal=36%
GSE6269_FLU_VS_STAPH_AUREUS_INF_PBMC_UP	GSE6269_FLU_VS_STAPH_AUREUS_INF_PBMC_UP		160	-0.33904117	-1.3996576	0.0635179	1	1	3226	tags=31%, list=19%, signal=38%
GSE9988_LPS_VS_CTRL_TREATED_MONOCYTE_UP	GSE9988_LPS_VS_CTRL_TREATED_MONOCYTE_UP		152	-0.3929813	-1.3983045	0.122977	1	1	4532	tags=49%, list=27%, signal=67%
GSE21063_CTRL_VS_ANTI_IGM_STIM_BCELL_8H_UP	GSE21063_CTRL_VS_ANTI_IGM_STIM_BCELL_8H_UP		121	-0.37148684	-1.3981501	0.0930979	1	1	4215	tags=43%, list=25%, signal=57%
GSE45365_CD8A_DC_VS_CD11B_DC_IFNAR_KO_MCMV_INFECTION_DN	GSE45365_CD8A_DC_VS_CD11B_DC_IFNAR_KO_MCMV_INFECTION_DN		106	-0.37205812	-1.397079	0.0606509	1	1	3410	tags=36%, list=20%, signal=45%
GSE17974_IL4_AND_ANTI_IL12_VS_UNTREATED_24H_ACT_CD4_TCELL_DN	GSE17974_IL4_AND_ANTI_IL12_VS_UNTREATED_24H_ACT_CD4_TCELL_DN		132	-0.38282427	-1.3939072	0.114332	1	1	3883	tags=37%, list=23%, signal=48%
GSE7218_UNSTIM_VS_ANTIGEN_STIM_THROUGH_IGM_BCELL_DN	GSE7218_UNSTIM_VS_ANTIGEN_STIM_THROUGH_IGM_BCELL_DN		86	-0.3660324	-1.3911054	0.0698758	1	1	3568	tags=40%, list=21%, signal=50%
KEGG_HEMATOPOIETIC_CELL_LINEAGE	KEGG_HEMATOPOIETIC_CELL_LINEAGE		72	-0.48195428	-1.3906798	0.158416	1	1	3031	tags=42%, list=18%, signal=51%
GSE45382_UNTREATED_VS_TGFB_TREATED_MACROPHAGES_DN	GSE45382_UNTREATED_VS_TGFB_TREATED_MACROPHAGES_DN		162	-0.33906478	-1.3893805	0.085209	1	1	2913	tags=30%, list=17%, signal=36%
GSE41176_UNSTIM_VS_ANTI_IGM_STIM_TAK1_KO_BCELL_3H_DN	GSE41176_UNSTIM_VS_ANTI_IGM_STIM_TAK1_KO_BCELL_3H_DN		104	-0.35972634	-1.3867866	0.0687332	1	1	2321	tags=28%, list=14%, signal=32%
GSE30971_WBP7_HET_VS_KO_MACROPHAGE_DN	GSE30971_WBP7_HET_VS_KO_MACROPHAGE_DN		162	-0.3678964	-1.3853555	0.0992	1	1	3680	tags=38%, list=22%, signal=49%
GSE22601_IMMATURE_CD4_SINGLE_POSITIVE_VS_DOUBLE_POSITIVE_THYMOCYTE_UP	GSE22601_IMMATURE_CD4_SINGLE_POSITIVE_VS_DOUBLE_POSITIVE_THYMOCYTE_UP		108	-0.37073532	-1.3836167	0.0881503	1	1	3033	tags=34%, list=18%, signal=42%
GSE21063_CTRL_VS_ANTI_IGM_STIM_BCELL_3H_UP	GSE21063_CTRL_VS_ANTI_IGM_STIM_BCELL_3H_UP		143	-0.33621493	-1.3819733	0.0842105	1	1	2823	tags=29%, list=17%, signal=35%
BMI1_DN_MEL18_DN.V1_UP	BMI1_DN_MEL18_DN.V1_UP		125	-0.41329893	-1.3811194	0.138843	1	1	4369	tags=44%, list=26%, signal=59%
STK33_SKM_UP	STK33_SKM_UP		235	-0.3686083	-1.3805888	0.113333	1	1	4668	tags=44%, list=28%, signal=60%
GSE14386_UNTREATED_VS_IFNA_TREATED_ACT_PBMC_MS_PATIENT_DN	GSE14386_UNTREATED_VS_IFNA_TREATED_ACT_PBMC_MS_PATIENT_DN		126	-0.36922446	-1.3804916	0.0995185	1	1	3210	tags=33%, list=19%, signal=41%
GSE360_CTRL_VS_T_GONDII_DC_DN	GSE360_CTRL_VS_T_GONDII_DC_DN		159	-0.33500046	-1.379584	0.0836941	1	1	4461	tags=39%, list=27%, signal=53%
GSE37301_HEMATOPOIETIC_STEM_CELL_VS_GRAN_MONO_PROGENITOR_UP	GSE37301_HEMATOPOIETIC_STEM_CELL_VS_GRAN_MONO_PROGENITOR_UP		134	-0.34102997	-1.3794086	0.0849359	1	1	3020	tags=31%, list=18%, signal=38%
GSE9988_ANTI_TREM1_VS_LOW_LPS_MONOCYTE_DN	GSE9988_ANTI_TREM1_VS_LOW_LPS_MONOCYTE_DN		165	-0.39159414	-1.3782907	0.15486	1	1	5218	tags=54%, list=31%, signal=78%
GSE18791_CTRL_VS_NEWCASTLE_VIRUS_DC_18H_DN	GSE18791_CTRL_VS_NEWCASTLE_VIRUS_DC_18H_DN		147	-0.38438606	-1.3763373	0.122951	1	1	5231	tags=56%, list=31%, signal=81%
GSE40273_XBP1_KO_VS_WT_TREG_DN	GSE40273_XBP1_KO_VS_WT_TREG_DN		172	-0.35530996	-1.374872	0.100639	1	1	4630	tags=42%, list=28%, signal=58%
GSE30971_2H_VS_4H_LPS_STIM_MACROPHAGE_WBP7_HET_DN	GSE30971_2H_VS_4H_LPS_STIM_MACROPHAGE_WBP7_HET_DN		117	-0.35738495	-1.3744142	0.079063	1	1	4499	tags=38%, list=27%, signal=52%
PTEN_DN.V1_DN	PTEN_DN.V1_DN		114	-0.3644843	-1.3743343	0.0867133	1	1	4614	tags=41%, list=28%, signal=57%
GSE13485_DAY1_VS_DAY7_YF17D_VACCINE_PBMC_UP	GSE13485_DAY1_VS_DAY7_YF17D_VACCINE_PBMC_UP		86	-0.3566495	-1.374081	0.059322	1	1	2970	tags=31%, list=18%, signal=38%
REACTOME_MEIOTIC_RECOMBINATION	REACTOME_MEIOTIC_RECOMBINATION		37	-0.4875672	-1.3735428	0.133005	1	1	3261	tags=51%, list=19%, signal=64%
GSE41176_WT_VS_TAK1_KO_ANTI_IGM_STIM_BCELL_1H_DN	GSE41176_WT_VS_TAK1_KO_ANTI_IGM_STIM_BCELL_1H_DN		133	-0.33670187	-1.3704221	0.0503876	1	1	2806	tags=29%, list=17%, signal=34%
GSE40274_FOXP3_VS_FOXP3_AND_XBP1_TRANSDUCED_ACTIVATED_CD4_TCELL_DN	GSE40274_FOXP3_VS_FOXP3_AND_XBP1_TRANSDUCED_ACTIVATED_CD4_TCELL_DN		137	-0.32616907	-1.3701013	0.0750799	1	1	2729	tags=26%, list=16%, signal=30%
GSE23321_CENTRAL_MEMORY_VS_NAIVE_CD8_TCELL_DN	GSE23321_CENTRAL_MEMORY_VS_NAIVE_CD8_TCELL_DN		140	-0.32565928	-1.3694444	0.0609065	1	1	3210	tags=29%, list=19%, signal=35%
REACTOME_GENERATION_OF_SECOND_MESSENGER_MOLECULES	REACTOME_GENERATION_OF_SECOND_MESSENGER_MOLECULES		26	-0.5692024	-1.3691816	0.198198	1	1	3653	tags=46%, list=22%, signal=59%
REACTOME_GABA_RECEPTOR_ACTIVATION	REACTOME_GABA_RECEPTOR_ACTIVATION		38	-0.41186655	-1.3689243	0.0924242	1	1	3486	tags=39%, list=21%, signal=50%
GSE40274_CTRL_VS_EOS_TRANSDUCED_ACTIVATED_CD4_TCELL_DN	GSE40274_CTRL_VS_EOS_TRANSDUCED_ACTIVATED_CD4_TCELL_DN		113	-0.3347353	-1.3685356	0.0876923	1	1	3149	tags=32%, list=19%, signal=39%
GSE7460_TCONV_VS_TREG_LN_DN	GSE7460_TCONV_VS_TREG_LN_DN		180	-0.34358287	-1.3681448	0.091354	1	1	4236	tags=40%, list=25%, signal=53%
GSE22886_NAIVE_CD8_TCELL_VS_NKCELL_DN	GSE22886_NAIVE_CD8_TCELL_VS_NKCELL_DN		169	-0.3434142	-1.3675289	0.103565	1	1	3719	tags=36%, list=22%, signal=46%
GSE24634_IL4_VS_CTRL_TREATED_NAIVE_CD4_TCELL_DAY10_UP	GSE24634_IL4_VS_CTRL_TREATED_NAIVE_CD4_TCELL_DAY10_UP		157	-0.34359396	-1.3672847	0.0861314	1	1	2874	tags=34%, list=17%, signal=40%
PID_CD8_TCR_DOWNSTREAM_PATHWAY	PID_CD8_TCR_DOWNSTREAM_PATHWAY		51	-0.45588243	-1.3665526	0.162587	1	1	2902	tags=43%, list=17%, signal=52%
BIOCARTA_COMP_PATHWAY	BIOCARTA_COMP_PATHWAY		16	-0.57619023	-1.3656859	0.172232	1	1	5521	tags=63%, list=33%, signal=93%
GSE4590_SMALL_VS_LARGE_PRE_BCELL_UP	GSE4590_SMALL_VS_LARGE_PRE_BCELL_UP		151	-0.35374206	-1.3641336	0.122449	1	1	3920	tags=39%, list=23%, signal=51%
GSE2706_R848_VS_R848_AND_LPS_2H_STIM_DC_DN	GSE2706_R848_VS_R848_AND_LPS_2H_STIM_DC_DN		147	-0.36575463	-1.363401	0.135385	1	1	4217	tags=41%, list=25%, signal=54%
GSE28737_BCL6_HET_VS_BCL6_KO_MARGINAL_ZONE_BCELL_UP	GSE28737_BCL6_HET_VS_BCL6_KO_MARGINAL_ZONE_BCELL_UP		144	-0.33428484	-1.3605541	0.053206	1	1	3543	tags=34%, list=21%, signal=43%
GSE19888_ADENOSINE_A3R_INH_VS_TCELL_MEMBRANES_ACT_MAST_CELL_UP	GSE19888_ADENOSINE_A3R_INH_VS_TCELL_MEMBRANES_ACT_MAST_CELL_UP		168	-0.39254996	-1.3603077	0.153448	1	1	3417	tags=37%, list=20%, signal=46%
GSE7831_1H_VS_4H_INFLUENZA_STIM_PDC_DN	GSE7831_1H_VS_4H_INFLUENZA_STIM_PDC_DN		160	-0.34405366	-1.358792	0.106908	1	1	4886	tags=44%, list=29%, signal=62%
GSE25087_TREG_VS_TCONV_ADULT_UP	GSE25087_TREG_VS_TCONV_ADULT_UP		164	-0.35701436	-1.3578663	0.100159	1	1	3436	tags=34%, list=20%, signal=43%
GSE23502_BM_VS_COLON_TUMOR_MYELOID_DERIVED_SUPPRESSOR_CELL_DN	GSE23502_BM_VS_COLON_TUMOR_MYELOID_DERIVED_SUPPRESSOR_CELL_DN		171	-0.37212422	-1.3576477	0.12709	1	1	3885	tags=36%, list=23%, signal=46%
GSE1460_INTRATHYMIC_T_PROGENITOR_VS_CD4_THYMOCYTE_DN	GSE1460_INTRATHYMIC_T_PROGENITOR_VS_CD4_THYMOCYTE_DN		175	-0.3803156	-1.3561937	0.12931	1	1	3068	tags=35%, list=18%, signal=42%
GSE7218_UNSTIM_VS_ANTIGEN_STIM_THROUGH_IGG_BCELL_DN	GSE7218_UNSTIM_VS_ANTIGEN_STIM_THROUGH_IGG_BCELL_DN		147	-0.4408547	-1.3557143	0.188455	1	1	4632	tags=57%, list=28%, signal=78%
GSE5542_UNTREATED_VS_IFNA_TREATED_EPITHELIAL_CELLS_6H_UP	GSE5542_UNTREATED_VS_IFNA_TREATED_EPITHELIAL_CELLS_6H_UP		165	-0.35663643	-1.3536253	0.119048	1	1	3785	tags=38%, list=23%, signal=48%
GSE29949_MICROGLIA_BRAIN_VS_CD8_POS_DC_SPLEEN_DN	GSE29949_MICROGLIA_BRAIN_VS_CD8_POS_DC_SPLEEN_DN		145	-0.31882524	-1.3515905	0.0726027	1	1	3063	tags=30%, list=18%, signal=36%
PID_CD8_TCR_PATHWAY	PID_CD8_TCR_PATHWAY		52	-0.45722282	-1.3514737	0.184859	1	1	3702	tags=50%, list=22%, signal=64%
REACTOME_PEPTIDE_LIGAND_BINDING_RECEPTORS	REACTOME_PEPTIDE_LIGAND_BINDING_RECEPTORS		95	-0.41967434	-1.350649	0.132331	1	1	5550	tags=58%, list=33%, signal=86%
GSE7219_WT_VS_NIK_NFKB2_KO_DC_DN	GSE7219_WT_VS_NIK_NFKB2_KO_DC_DN		147	-0.35968843	-1.3501803	0.137755	1	1	3742	tags=37%, list=22%, signal=48%
GSE16450_CTRL_VS_IFNA_6H_STIM_IMMATURE_NEURON_CELL_LINE_UP	GSE16450_CTRL_VS_IFNA_6H_STIM_IMMATURE_NEURON_CELL_LINE_UP		165	-0.36506495	-1.3442342	0.126645	1	1	4484	tags=39%, list=27%, signal=53%
GSE9509_10MIN_VS_30MIN_LPS_STIM_IL10_KO_MACROPHAGE_DN	GSE9509_10MIN_VS_30MIN_LPS_STIM_IL10_KO_MACROPHAGE_DN		150	-0.32923973	-1.3442339	0.0945736	1	1	4121	tags=35%, list=25%, signal=46%
GSE1460_CD4_THYMOCYTE_VS_THYMIC_STROMAL_CELL_UP	GSE1460_CD4_THYMOCYTE_VS_THYMIC_STROMAL_CELL_UP		170	-0.31378254	-1.3434302	0.0782209	1	1	5072	tags=44%, list=30%, signal=63%
GSE18791_CTRL_VS_NEWCASTLE_VIRUS_DC_16H_DN	GSE18791_CTRL_VS_NEWCASTLE_VIRUS_DC_16H_DN		163	-0.36957392	-1.34182	0.141694	1	1	4920	tags=48%, list=29%, signal=67%
GSE18791_UNSTIM_VS_NEWCATSLE_VIRUS_DC_10H_DN	GSE18791_UNSTIM_VS_NEWCATSLE_VIRUS_DC_10H_DN		155	-0.40863016	-1.3412019	0.165505	1	1	3691	tags=39%, list=22%, signal=49%
GSE360_L_MAJOR_VS_B_MALAYI_HIGH_DOSE_MAC_UP	GSE360_L_MAJOR_VS_B_MALAYI_HIGH_DOSE_MAC_UP		158	-0.32541448	-1.3411012	0.0897059	1	1	5066	tags=43%, list=30%, signal=61%
KEGG_NEUROACTIVE_LIGAND_RECEPTOR_INTERACTION	KEGG_NEUROACTIVE_LIGAND_RECEPTOR_INTERACTION		130	-0.3694086	-1.3403399	0.121037	1	1	3769	tags=37%, list=22%, signal=47%
GSE26290_CTRL_VS_AKT_INHIBITOR_TREATED_ANTI_CD3_AND_IL2_STIM_CD8_TCELL_UP	GSE26290_CTRL_VS_AKT_INHIBITOR_TREATED_ANTI_CD3_AND_IL2_STIM_CD8_TCELL_UP		149	-0.33979404	-1.3395162	0.101227	1	1	4069	tags=35%, list=24%, signal=46%
GSE42724_MEMORY_VS_B1_BCELL_DN	GSE42724_MEMORY_VS_B1_BCELL_DN		165	-0.36845794	-1.3390048	0.143847	1	1	2925	tags=33%, list=17%, signal=39%
GSE9509_LPS_VS_LPS_AND_IL10_STIM_IL10_KO_MACROPHAGE_30MIN_DN	GSE9509_LPS_VS_LPS_AND_IL10_STIM_IL10_KO_MACROPHAGE_30MIN_DN		141	-0.33267662	-1.3381305	0.0952381	1	1	4529	tags=36%, list=27%, signal=49%
GSE17974_IL4_AND_ANTI_IL12_VS_UNTREATED_6H_ACT_CD4_TCELL_DN	GSE17974_IL4_AND_ANTI_IL12_VS_UNTREATED_6H_ACT_CD4_TCELL_DN		152	-0.3512887	-1.3376304	0.121643	1	1	3904	tags=38%, list=23%, signal=48%
GSE9988_ANTI_TREM1_VS_LPS_MONOCYTE_DN	GSE9988_ANTI_TREM1_VS_LPS_MONOCYTE_DN		165	-0.38105872	-1.3374643	0.174837	1	1	5056	tags=52%, list=30%, signal=73%
GSE360_L_MAJOR_VS_T_GONDII_DC_DN	GSE360_L_MAJOR_VS_T_GONDII_DC_DN		151	-0.30364487	-1.3350567	0.0605227	1	1	3228	tags=27%, list=19%, signal=33%
GSE10325_LUPUS_CD4_TCELL_VS_LUPUS_BCELL_DN	GSE10325_LUPUS_CD4_TCELL_VS_LUPUS_BCELL_DN		173	-0.39747065	-1.33445	0.190635	1	1	3033	tags=34%, list=18%, signal=41%
PID_AP1_PATHWAY	PID_AP1_PATHWAY		60	-0.4008936	-1.3337053	0.127243	1	1	4282	tags=47%, list=26%, signal=62%
GSE21379_WT_VS_SAP_KO_CD4_TCELL_DN	GSE21379_WT_VS_SAP_KO_CD4_TCELL_DN		161	-0.33228663	-1.3332831	0.110092	1	1	2562	tags=25%, list=15%, signal=29%
REACTOME_INHIBITION_OF_VOLTAGE_GATED_CA2_CHANNELS_VIA_GBETA_GAMMA_SUBUNITS	REACTOME_INHIBITION_OF_VOLTAGE_GATED_CA2_CHANNELS_VIA_GBETA_GAMMA_SUBUNITS		20	-0.4392912	-1.3323951	0.132308	1	1	3486	tags=55%, list=21%, signal=69%
GSE41176_UNSTIM_VS_ANTI_IGM_STIM_BCELL_3H_UP	GSE41176_UNSTIM_VS_ANTI_IGM_STIM_BCELL_3H_UP		169	-0.34269863	-1.3310404	0.130898	1	1	4479	tags=42%, list=27%, signal=57%
PID_CDC42_REG_PATHWAY	PID_CDC42_REG_PATHWAY		27	-0.44791827	-1.3309586	0.152855	1	1	3883	tags=48%, list=23%, signal=63%
REACTOME_CLASS_A1_RHODOPSIN_LIKE_RECEPTORS	REACTOME_CLASS_A1_RHODOPSIN_LIKE_RECEPTORS		150	-0.38407594	-1.3306681	0.157205	1	1	5368	tags=53%, list=32%, signal=78%
GSE14415_ACT_TCONV_VS_ACT_NATURAL_TREG_UP	GSE14415_ACT_TCONV_VS_ACT_NATURAL_TREG_UP		138	-0.322763	-1.3287785	0.0966258	1	1	4293	tags=37%, list=26%, signal=49%
GSE21033_CTRL_VS_POLYIC_STIM_DC_24H_UP	GSE21033_CTRL_VS_POLYIC_STIM_DC_24H_UP		130	-0.32487866	-1.3285835	0.12701	1	1	2876	tags=28%, list=17%, signal=33%
GSE46606_IRF4HIGH_VS_IRF4MID_CD40L_IL2_IL5_DAY1_STIMULATED_BCELL_DN	GSE46606_IRF4HIGH_VS_IRF4MID_CD40L_IL2_IL5_DAY1_STIMULATED_BCELL_DN		146	-0.31982905	-1.3280628	0.0823529	1	1	3738	tags=36%, list=22%, signal=46%
GSE28130_ACTIVATED_VS_INDUCEED_TREG_UP	GSE28130_ACTIVATED_VS_INDUCEED_TREG_UP		146	-0.3246695	-1.3275684	0.128049	1	1	4243	tags=41%, list=25%, signal=55%
GSE2935_UV_INACTIVATED_VS_LIVE_SENDAI_VIRUS_INF_MACROPHAGE_UP	GSE2935_UV_INACTIVATED_VS_LIVE_SENDAI_VIRUS_INF_MACROPHAGE_UP		139	-0.32792175	-1.3273704	0.0965732	1	1	3930	tags=35%, list=23%, signal=45%
GSE13547_CTRL_VS_ANTI_IGM_STIM_BCELL_2H_UP	GSE13547_CTRL_VS_ANTI_IGM_STIM_BCELL_2H_UP		127	-0.3974751	-1.3258253	0.182444	1	1	3675	tags=39%, list=22%, signal=49%
REACTOME_CHEMOKINE_RECEPTORS_BIND_CHEMOKINES	REACTOME_CHEMOKINE_RECEPTORS_BIND_CHEMOKINES		43	-0.5009814	-1.3246274	0.187394	1	1	3309	tags=44%, list=20%, signal=55%
GSE14699_NAIVE_VS_DELETIONAL_TOLERANCE_CD8_TCELL_DN	GSE14699_NAIVE_VS_DELETIONAL_TOLERANCE_CD8_TCELL_DN		172	-0.33449882	-1.3241841	0.116776	1	1	3050	tags=26%, list=18%, signal=32%
JNK_DN.V1_UP	JNK_DN.V1_UP		138	-0.32509416	-1.3239934	0.102426	1	1	3925	tags=34%, list=23%, signal=44%
GSE21670_UNTREATED_VS_TGFB_TREATED_STAT3_KO_CD4_TCELL_DN	GSE21670_UNTREATED_VS_TGFB_TREATED_STAT3_KO_CD4_TCELL_DN		178	-0.33093974	-1.3239155	0.139073	1	1	3702	tags=37%, list=22%, signal=47%
GSE22886_CD8_TCELL_VS_BCELL_NAIVE_DN	GSE22886_CD8_TCELL_VS_BCELL_NAIVE_DN		149	-0.34378448	-1.32264	0.141463	1	1	3344	tags=32%, list=20%, signal=39%
GSE21670_UNTREATED_VS_TGFB_TREATED_CD4_TCELL_UP	GSE21670_UNTREATED_VS_TGFB_TREATED_CD4_TCELL_UP		117	-0.3198115	-1.3188633	0.0740741	1	1	4152	tags=32%, list=25%, signal=43%
GSE18791_CTRL_VS_NEWCASTLE_VIRUS_DC_10H_DN	GSE18791_CTRL_VS_NEWCASTLE_VIRUS_DC_10H_DN		168	-0.3831791	-1.3173221	0.159864	1	1	4887	tags=48%, list=29%, signal=67%
GSE2706_LPS_VS_R848_AND_LPS_2H_STIM_DC_UP	GSE2706_LPS_VS_R848_AND_LPS_2H_STIM_DC_UP		117	-0.32148433	-1.3157992	0.082232	1	1	2766	tags=26%, list=17%, signal=32%
GSE369_SOCS3_KO_VS_IFNG_KO_LIVER_UP	GSE369_SOCS3_KO_VS_IFNG_KO_LIVER_UP		149	-0.3005123	-1.3153034	0.0667614	1	1	3872	tags=33%, list=23%, signal=42%
CAHOY_NEURONAL	CAHOY_NEURONAL		56	-0.39779633	-1.3152508	0.133152	1	1	2935	tags=36%, list=18%, signal=43%
GSE30971_CTRL_VS_LPS_STIM_MACROPHAGE_WBP7_KO_2H_UP	GSE30971_CTRL_VS_LPS_STIM_MACROPHAGE_WBP7_KO_2H_UP		154	-0.353201	-1.3143865	0.135593	1	1	4499	tags=40%, list=27%, signal=55%
GSE21033_CTRL_VS_POLYIC_STIM_DC_6H_DN	GSE21033_CTRL_VS_POLYIC_STIM_DC_6H_DN		125	-0.3678859	-1.3142849	0.151304	1	1	4510	tags=46%, list=27%, signal=62%
ATM_DN.V1_UP	ATM_DN.V1_UP		96	-0.33946967	-1.312655	0.108346	1	1	3883	tags=38%, list=23%, signal=49%
REACTOME_SIGNALING_BY_ROBO_RECEPTOR	REACTOME_SIGNALING_BY_ROBO_RECEPTOR		27	-0.43370837	-1.3121262	0.154265	1	1	3662	tags=37%, list=22%, signal=47%
GSE37301_CD4_TCELL_VS_RAG2_KO_NK_CELL_UP	GSE37301_CD4_TCELL_VS_RAG2_KO_NK_CELL_UP		121	-0.32831067	-1.3111496	0.108631	1	1	4072	tags=41%, list=24%, signal=54%
GSE46606_DAY1_VS_DAY3_CD40L_IL2_IL5_STIMULATED_IRF4MID_BCELL_UP	GSE46606_DAY1_VS_DAY3_CD40L_IL2_IL5_STIMULATED_IRF4MID_BCELL_UP		146	-0.3086557	-1.311101	0.0869565	1	1	2645	tags=27%, list=16%, signal=31%
GSE16385_ROSIGLITAZONE_IL4_VS_IFNG_TNF_STIM_MACROPHAGE_UP	GSE16385_ROSIGLITAZONE_IL4_VS_IFNG_TNF_STIM_MACROPHAGE_UP		183	-0.3360854	-1.3110812	0.141156	1	1	3708	tags=36%, list=22%, signal=46%
GSE17974_IL4_AND_ANTI_IL12_VS_UNTREATED_72H_ACT_CD4_TCELL_DN	GSE17974_IL4_AND_ANTI_IL12_VS_UNTREATED_72H_ACT_CD4_TCELL_DN		148	-0.36783028	-1.3110082	0.155259	1	1	2876	tags=35%, list=17%, signal=42%
GSE40273_EOS_KO_VS_WT_TREG_DN	GSE40273_EOS_KO_VS_WT_TREG_DN		170	-0.3047863	-1.3107101	0.11129	1	1	4221	tags=36%, list=25%, signal=47%
GSE4142_NAIVE_VS_GC_BCELL_UP	GSE4142_NAIVE_VS_GC_BCELL_UP		170	-0.297189	-1.310604	0.074184	1	1	2868	tags=28%, list=17%, signal=33%
GSE37416_CTRL_VS_48H_F_TULARENSIS_LVS_NEUTROPHIL_UP	GSE37416_CTRL_VS_48H_F_TULARENSIS_LVS_NEUTROPHIL_UP		141	-0.318229	-1.3094888	0.119697	1	1	3721	tags=33%, list=22%, signal=42%
GSE22886_CD4_TCELL_VS_BCELL_NAIVE_DN	GSE22886_CD4_TCELL_VS_BCELL_NAIVE_DN		155	-0.3444846	-1.3092922	0.133758	1	1	4556	tags=39%, list=27%, signal=54%
GSE3920_IFNA_VS_IFNB_TREATED_ENDOTHELIAL_CELL_DN	GSE3920_IFNA_VS_IFNB_TREATED_ENDOTHELIAL_CELL_DN		135	-0.35688236	-1.3081248	0.180135	1	1	4594	tags=41%, list=27%, signal=56%
GSE1791_CTRL_VS_NEUROMEDINU_IN_T_CELL_LINE_12H_DN	GSE1791_CTRL_VS_NEUROMEDINU_IN_T_CELL_LINE_12H_DN		120	-0.33527696	-1.3076378	0.140888	1	1	2598	tags=30%, list=15%, signal=35%
GSE360_T_GONDII_VS_B_MALAYI_HIGH_DOSE_DC_UP	GSE360_T_GONDII_VS_B_MALAYI_HIGH_DOSE_DC_UP		157	-0.31977642	-1.3067781	0.128467	1	1	3591	tags=36%, list=21%, signal=46%
GSE40274_CTRL_VS_FOXP3_AND_IRF4_TRANSDUCED_ACTIVATED_CD4_TCELL_UP	GSE40274_CTRL_VS_FOXP3_AND_IRF4_TRANSDUCED_ACTIVATED_CD4_TCELL_UP		127	-0.32445928	-1.3059263	0.109256	1	1	3319	tags=31%, list=20%, signal=38%
GSE11961_UNSTIM_VS_ANTI_IGM_AND_CD40_STIM_6H_FOLLICULAR_BCELL_DN	GSE11961_UNSTIM_VS_ANTI_IGM_AND_CD40_STIM_6H_FOLLICULAR_BCELL_DN		166	-0.2941655	-1.3048894	0.0866261	1	1	3827	tags=32%, list=23%, signal=41%
GSE22886_NAIVE_CD8_TCELL_VS_MONOCYTE_UP	GSE22886_NAIVE_CD8_TCELL_VS_MONOCYTE_UP		181	-0.34711266	-1.3048598	0.177152	1	1	2467	tags=29%, list=15%, signal=33%
GSE3982_CTRL_VS_LPS_4H_MAC_DN	GSE3982_CTRL_VS_LPS_4H_MAC_DN		175	-0.34649342	-1.3040617	0.162162	1	1	4558	tags=45%, list=27%, signal=61%
GSE7509_UNSTIM_VS_IFNA_STIM_IMMATURE_DC_DN	GSE7509_UNSTIM_VS_IFNA_STIM_IMMATURE_DC_DN		154	-0.4047545	-1.3036593	0.20885	1	1	2952	tags=35%, list=18%, signal=42%
NRL_DN.V1_UP	NRL_DN.V1_UP		102	-0.31457615	-1.3023701	0.109986	1	1	3145	tags=30%, list=19%, signal=37%
GSE10325_BCELL_VS_MYELOID_UP	GSE10325_BCELL_VS_MYELOID_UP		173	-0.34154367	-1.3015571	0.172414	1	1	2218	tags=27%, list=13%, signal=30%
GSE2706_2H_VS_8H_LPS_STIM_DC_DN	GSE2706_2H_VS_8H_LPS_STIM_DC_DN		165	-0.35370654	-1.3003312	0.1473	1	1	3417	tags=32%, list=20%, signal=39%
GSE3982_MEMORY_CD4_TCELL_VS_BCELL_UP	GSE3982_MEMORY_CD4_TCELL_VS_BCELL_UP		156	-0.33809543	-1.2997812	0.161859	1	1	4460	tags=46%, list=27%, signal=61%
KRAS.LUNG_UP.V1_UP	KRAS.LUNG_UP.V1_UP		96	-0.35813296	-1.2992733	0.152542	1	1	2734	tags=34%, list=16%, signal=41%
RELA_DN.V1_UP	RELA_DN.V1_UP		110	-0.31653422	-1.2989153	0.112426	1	1	2902	tags=31%, list=17%, signal=37%
REACTOME_AMYLOIDS	REACTOME_AMYLOIDS		33	-0.44857422	-1.2983437	0.206202	1	1	3261	tags=42%, list=19%, signal=53%
GSE14000_UNSTIM_VS_16H_LPS_DC_DN	GSE14000_UNSTIM_VS_16H_LPS_DC_DN		181	-0.32255965	-1.295786	0.146179	1	1	4267	tags=39%, list=25%, signal=51%
GSE2706_2H_VS_8H_R848_STIM_DC_DN	GSE2706_2H_VS_8H_R848_STIM_DC_DN		150	-0.3643332	-1.2957597	0.157807	1	1	2524	tags=31%, list=15%, signal=36%
GSE40274_EOS_VS_FOXP3_AND_EOS_TRANSDUCED_ACTIVATED_CD4_TCELL_DN	GSE40274_EOS_VS_FOXP3_AND_EOS_TRANSDUCED_ACTIVATED_CD4_TCELL_DN		77	-0.3367358	-1.2953491	0.0932568	1	1	3016	tags=30%, list=18%, signal=36%
GSE7219_UNSTIM_VS_LPS_AND_ANTI_CD40_STIM_NIK_NFKB2_KO_DC_UP	GSE7219_UNSTIM_VS_LPS_AND_ANTI_CD40_STIM_NIK_NFKB2_KO_DC_UP		162	-0.33950546	-1.2945408	0.170897	1	1	3263	tags=32%, list=19%, signal=39%
GSE360_HIGH_DOSE_B_MALAYI_VS_M_TUBERCULOSIS_MAC_DN	GSE360_HIGH_DOSE_B_MALAYI_VS_M_TUBERCULOSIS_MAC_DN		167	-0.34008965	-1.2943288	0.142631	1	1	3909	tags=36%, list=23%, signal=46%
GSE41176_UNSTIM_VS_ANTI_IGM_STIM_BCELL_24H_UP	GSE41176_UNSTIM_VS_ANTI_IGM_STIM_BCELL_24H_UP		140	-0.3074382	-1.2937051	0.0825688	1	1	4512	tags=38%, list=27%, signal=51%
GSE36888_UNTREATED_VS_IL2_TREATED_STAT5_AB_KNOCKIN_TCELL_2H_DN	GSE36888_UNTREATED_VS_IL2_TREATED_STAT5_AB_KNOCKIN_TCELL_2H_DN		165	-0.3006464	-1.2917405	0.103501	1	1	2175	tags=22%, list=13%, signal=25%
ST_T_CELL_SIGNAL_TRANSDUCTION	ST_T_CELL_SIGNAL_TRANSDUCTION		40	-0.42370623	-1.2910953	0.192101	1	1	3653	tags=48%, list=22%, signal=61%
REACTOME_IMMUNOREGULATORY_INTERACTIONS_BETWEEN_A_LYMPHOID_AND_A_NON_LYMPHOID_CELL	REACTOME_IMMUNOREGULATORY_INTERACTIONS_BETWEEN_A_LYMPHOID_AND_A_NON_LYMPHOID_CELL		52	-0.4953108	-1.2885332	0.25641	1	1	3232	tags=48%, list=19%, signal=59%
REACTOME_METABOLISM_OF_STEROID_HORMONES_AND_VITAMINS_A_AND_D	REACTOME_METABOLISM_OF_STEROID_HORMONES_AND_VITAMINS_A_AND_D		18	-0.43756512	-1.2863575	0.15456	1	1	5703	tags=50%, list=34%, signal=76%
REACTOME_PD1_SIGNALING	REACTOME_PD1_SIGNALING		17	-0.6291443	-1.2848357	0.249057	1	1	3051	tags=53%, list=18%, signal=65%
GSE7460_CTRL_VS_TGFB_TREATED_ACT_TCONV_UP	GSE7460_CTRL_VS_TGFB_TREATED_ACT_TCONV_UP		161	-0.31465447	-1.284569	0.111643	1	1	2807	tags=27%, list=17%, signal=32%
GSE45365_NK_CELL_VS_CD11B_DC_DN	GSE45365_NK_CELL_VS_CD11B_DC_DN		178	-0.36609524	-1.2842942	0.190939	1	1	4541	tags=44%, list=27%, signal=60%
KEGG_CYTOKINE_CYTOKINE_RECEPTOR_INTERACTION	KEGG_CYTOKINE_CYTOKINE_RECEPTOR_INTERACTION		198	-0.38329354	-1.2842721	0.211475	1	1	3031	tags=36%, list=18%, signal=43%
GSE13547_WT_VS_ZFX_KO_BCELL_UP	GSE13547_WT_VS_ZFX_KO_BCELL_UP		132	-0.328714	-1.2838421	0.155689	1	1	2825	tags=27%, list=17%, signal=32%
GSE4590_LARGE_PRE_BCELL_VS_VPREB_POS_LARGE_PRE_BCELL_DN	GSE4590_LARGE_PRE_BCELL_VS_VPREB_POS_LARGE_PRE_BCELL_DN		162	-0.33779326	-1.2836654	0.1633	1	1	3822	tags=38%, list=23%, signal=48%
REACTOME_POTASSIUM_CHANNELS	REACTOME_POTASSIUM_CHANNELS		59	-0.3626311	-1.2819214	0.142254	1	1	3486	tags=36%, list=21%, signal=45%
GSE9509_LPS_VS_LPS_AND_IL10_STIM_IL10_KO_MACROPHAGE_10MIN_UP	GSE9509_LPS_VS_LPS_AND_IL10_STIM_IL10_KO_MACROPHAGE_10MIN_UP		158	-0.32045355	-1.2810068	0.143077	1	1	4196	tags=37%, list=25%, signal=49%
REACTOME_MEIOSIS	REACTOME_MEIOSIS		60	-0.3936988	-1.2805696	0.183871	1	1	3261	tags=40%, list=19%, signal=49%
GSE45365_WT_VS_IFNAR_KO_CD11B_DC_MCMV_INFECTION_DN	GSE45365_WT_VS_IFNAR_KO_CD11B_DC_MCMV_INFECTION_DN		87	-0.3275231	-1.2781593	0.110181	1	1	3762	tags=37%, list=22%, signal=47%
REACTOME_IL_3_5_AND_GM_CSF_SIGNALING	REACTOME_IL_3_5_AND_GM_CSF_SIGNALING		40	-0.43107706	-1.2774525	0.217069	1	1	3578	tags=43%, list=21%, signal=54%
GSE43955_TH0_VS_TGFB_IL6_TH17_ACT_CD4_TCELL_30H_UP	GSE43955_TH0_VS_TGFB_IL6_TH17_ACT_CD4_TCELL_30H_UP		160	-0.30469322	-1.2762343	0.11157	1	1	4460	tags=37%, list=27%, signal=50%
GSE24142_EARLY_THYMIC_PROGENITOR_VS_DN3_THYMOCYTE_DN	GSE24142_EARLY_THYMIC_PROGENITOR_VS_DN3_THYMOCYTE_DN		174	-0.29828283	-1.2759757	0.135008	1	1	2562	tags=26%, list=15%, signal=31%
GSE13522_WT_VS_IFNAR_KO_SKING_T_CRUZI_Y_STRAIN_INF_UP	GSE13522_WT_VS_IFNAR_KO_SKING_T_CRUZI_Y_STRAIN_INF_UP		168	-0.33043066	-1.2754267	0.1562	1	1	3138	tags=30%, list=19%, signal=36%
PID_TCR_CALCIUM_PATHWAY	PID_TCR_CALCIUM_PATHWAY		25	-0.43393686	-1.2726415	0.191126	1	1	2902	tags=36%, list=17%, signal=43%
GSE19888_CTRL_VS_TCELL_MEMBRANES_ACT_MAST_CELL_PRETREAT_A3R_INH_DN	GSE19888_CTRL_VS_TCELL_MEMBRANES_ACT_MAST_CELL_PRETREAT_A3R_INH_DN		182	-0.3675094	-1.2723628	0.205085	1	1	5050	tags=46%, list=30%, signal=65%
TGFB_UP.V1_UP	TGFB_UP.V1_UP		157	-0.3360878	-1.2723569	0.163695	1	1	4282	tags=36%, list=26%, signal=47%
REACTOME_GPCR_LIGAND_BINDING	REACTOME_GPCR_LIGAND_BINDING		210	-0.34269297	-1.2720913	0.155937	1	1	4228	tags=40%, list=25%, signal=52%
GSE14769_UNSTIM_VS_80MIN_LPS_BMDM_DN	GSE14769_UNSTIM_VS_80MIN_LPS_BMDM_DN		169	-0.34646833	-1.2718787	0.195477	1	1	3979	tags=38%, list=24%, signal=50%
KEGG_INOSITOL_PHOSPHATE_METABOLISM	KEGG_INOSITOL_PHOSPHATE_METABOLISM		47	-0.36622283	-1.2715178	0.164931	1	1	3280	tags=32%, list=20%, signal=40%
JAK2_DN.V1_UP	JAK2_DN.V1_UP		97	-0.32577002	-1.2714313	0.13307	1	1	5136	tags=51%, list=31%, signal=72%
GSE43863_NAIVE_VS_LY6C_LOW_CXCR5NEG_CD4_EFF_TCELL_D6_LCMV_UP	GSE43863_NAIVE_VS_LY6C_LOW_CXCR5NEG_CD4_EFF_TCELL_D6_LCMV_UP		120	-0.3123333	-1.2713798	0.127566	1	1	2864	tags=27%, list=17%, signal=32%
MEL18_DN.V1_UP	MEL18_DN.V1_UP		127	-0.3746355	-1.2711585	0.207237	1	1	4369	tags=42%, list=26%, signal=56%
GSE16755_CTRL_VS_IFNA_TREATED_MAC_DN	GSE16755_CTRL_VS_IFNA_TREATED_MAC_DN		167	-0.36083427	-1.270323	0.215385	1	1	3842	tags=36%, list=23%, signal=46%
HINATA_NFKB_IMMU_INF	HINATA_NFKB_IMMU_INF		15	-0.5359006	-1.270258	0.227826	1	1	2882	tags=47%, list=17%, signal=56%
BIOCARTA_IL2RB_PATHWAY	BIOCARTA_IL2RB_PATHWAY		38	-0.41186053	-1.269158	0.197842	1	1	3065	tags=39%, list=18%, signal=48%
GSE7852_TREG_VS_TCONV_LN_UP	GSE7852_TREG_VS_TCONV_LN_UP		176	-0.31663334	-1.268644	0.163462	1	1	4055	tags=36%, list=24%, signal=47%
REACTOME_COMPLEMENT_CASCADE	REACTOME_COMPLEMENT_CASCADE		25	-0.46583784	-1.2676591	0.226016	1	1	5583	tags=60%, list=33%, signal=90%
GSE43863_LY6C_INT_CXCR5POS_VS_LY6C_LOW_CXCR5NEG_EFFECTOR_CD4_TCELL_UP	GSE43863_LY6C_INT_CXCR5POS_VS_LY6C_LOW_CXCR5NEG_EFFECTOR_CD4_TCELL_UP		169	-0.30169985	-1.2667631	0.142626	1	1	3921	tags=32%, list=23%, signal=41%
GSE25123_WT_VS_PPARG_KO_MACROPHAGE_UP	GSE25123_WT_VS_PPARG_KO_MACROPHAGE_UP		165	-0.34292123	-1.2661525	0.1849	1	1	4215	tags=38%, list=25%, signal=51%
PID_TCR_PATHWAY	PID_TCR_PATHWAY		65	-0.42150867	-1.2659737	0.25045	1	1	3702	tags=45%, list=22%, signal=57%
BIOCARTA_G2_PATHWAY	BIOCARTA_G2_PATHWAY		22	-0.4564962	-1.2654582	0.231579	1	1	1491	tags=23%, list=9%, signal=25%
GSE22886_IGG_IGA_MEMORY_BCELL_VS_BLOOD_PLASMA_CELL_UP	GSE22886_IGG_IGA_MEMORY_BCELL_VS_BLOOD_PLASMA_CELL_UP		162	-0.31563997	-1.2639709	0.142857	1	1	3104	tags=28%, list=19%, signal=34%
GSE27241_WT_CTRL_VS_DIGOXIN_TREATED_RORGT_KO_CD4_TCELL_IN_TH17_POLARIZING_CONDITIONS_UP	GSE27241_WT_CTRL_VS_DIGOXIN_TREATED_RORGT_KO_CD4_TCELL_IN_TH17_POLARIZING_CONDITIONS_UP		147	-0.3254419	-1.2630532	0.164179	1	1	3758	tags=39%, list=22%, signal=50%
GSE41087_WT_VS_FOXP3_MUT_ANTI_CD3_CD28_STIM_CD4_TCELL_UP	GSE41087_WT_VS_FOXP3_MUT_ANTI_CD3_CD28_STIM_CD4_TCELL_UP		168	-0.33313295	-1.262891	0.19739	1	1	3368	tags=31%, list=20%, signal=38%
GSE41176_UNSTIM_VS_ANTI_IGM_STIM_BCELL_1H_UP	GSE41176_UNSTIM_VS_ANTI_IGM_STIM_BCELL_1H_UP		163	-0.34447455	-1.2628244	0.196141	1	1	4267	tags=38%, list=25%, signal=51%
REACTOME_TRANSPORT_OF_VITAMINS_NUCLEOSIDES_AND_RELATED_MOLECULES	REACTOME_TRANSPORT_OF_VITAMINS_NUCLEOSIDES_AND_RELATED_MOLECULES		25	-0.40527993	-1.262556	0.197411	1	1	3873	tags=40%, list=23%, signal=52%
GSE1791_CTRL_VS_NEUROMEDINU_IN_T_CELL_LINE_3H_UP	GSE1791_CTRL_VS_NEUROMEDINU_IN_T_CELL_LINE_3H_UP		134	-0.33814898	-1.2620149	0.195477	1	1	3505	tags=34%, list=21%, signal=42%
GSE17721_PAM3CSK4_VS_GADIQUIMOD_2H_BMDC_UP	GSE17721_PAM3CSK4_VS_GADIQUIMOD_2H_BMDC_UP		152	-0.284332	-1.2614164	0.0848806	1	1	4896	tags=40%, list=29%, signal=56%
KRAS.LUNG_UP.V1_DN	KRAS.LUNG_UP.V1_DN		92	-0.35472915	-1.2612044	0.180939	1	1	4069	tags=40%, list=24%, signal=53%
GSE34156_UNTREATED_VS_6H_NOD2_AND_TLR1_TLR2_LIGAND_TREATED_MONOCYTE_DN	GSE34156_UNTREATED_VS_6H_NOD2_AND_TLR1_TLR2_LIGAND_TREATED_MONOCYTE_DN		140	-0.3690405	-1.2600845	0.20765	1	1	3802	tags=37%, list=23%, signal=48%
GSE40666_STAT1_KO_VS_STAT4_KO_CD8_TCELL_WITH_IFNA_STIM_90MIN_DN	GSE40666_STAT1_KO_VS_STAT4_KO_CD8_TCELL_WITH_IFNA_STIM_90MIN_DN		113	-0.30948073	-1.2598971	0.138122	1	1	4099	tags=36%, list=24%, signal=48%
KEGG_PHOSPHATIDYLINOSITOL_SIGNALING_SYSTEM	KEGG_PHOSPHATIDYLINOSITOL_SIGNALING_SYSTEM		63	-0.36614785	-1.2591422	0.197183	1	1	3373	tags=30%, list=20%, signal=38%
GSE37301_HEMATOPOIETIC_STEM_CELL_VS_RAG2_KO_NK_CELL_DN	GSE37301_HEMATOPOIETIC_STEM_CELL_VS_RAG2_KO_NK_CELL_DN		156	-0.31718862	-1.2586589	0.174603	1	1	3793	tags=34%, list=23%, signal=44%
GSE35543_IN_VIVO_NTREG_VS_IN_VITRO_ITREG_DN	GSE35543_IN_VIVO_NTREG_VS_IN_VITRO_ITREG_DN		125	-0.32178956	-1.2585657	0.156105	1	1	4069	tags=37%, list=24%, signal=48%
REACTOME_KINESINS	REACTOME_KINESINS		15	-0.48546556	-1.2581452	0.199275	1	1	3859	tags=47%, list=23%, signal=61%
GSE21670_STAT3_KO_VS_WT_CD4_TCELL_DN	GSE21670_STAT3_KO_VS_WT_CD4_TCELL_DN		172	-0.33052915	-1.258061	0.186196	1	1	4425	tags=40%, list=26%, signal=53%
GSE3039_ALPHABETA_CD8_TCELL_VS_B2_BCELL_UP	GSE3039_ALPHABETA_CD8_TCELL_VS_B2_BCELL_UP		174	-0.3033723	-1.2572514	0.162461	1	1	3209	tags=29%, list=19%, signal=36%
GSE26343_UNSTIM_VS_LPS_STIM_NFAT5_KO_MACROPHAGE_DN	GSE26343_UNSTIM_VS_LPS_STIM_NFAT5_KO_MACROPHAGE_DN		177	-0.34348318	-1.2556676	0.208054	1	1	4696	tags=46%, list=28%, signal=63%
REACTOME_G_ALPHA_Q_SIGNALLING_EVENTS	REACTOME_G_ALPHA_Q_SIGNALLING_EVENTS		108	-0.3332329	-1.2552215	0.15859	1	1	4999	tags=46%, list=30%, signal=66%
GSE10325_LUPUS_CD4_TCELL_VS_LUPUS_MYELOID_UP	GSE10325_LUPUS_CD4_TCELL_VS_LUPUS_MYELOID_UP		179	-0.31722465	-1.2552212	0.201268	1	1	3253	tags=31%, list=19%, signal=38%
GSE3720_LPS_VS_PMA_STIM_VD2_GAMMADELTA_TCELL_UP	GSE3720_LPS_VS_PMA_STIM_VD2_GAMMADELTA_TCELL_UP		112	-0.34626958	-1.2549306	0.189233	1	1	4673	tags=46%, list=28%, signal=63%
GSE45881_CXCR6HI_VS_CXCR1LO_COLONIC_LAMINA_PROPRIA_UP	GSE45881_CXCR6HI_VS_CXCR1LO_COLONIC_LAMINA_PROPRIA_UP		183	-0.34001675	-1.2538077	0.207885	1	1	4202	tags=38%, list=25%, signal=50%
GSE29949_MICROGLIA_BRAIN_VS_CD8_POS_DC_SPLEEN_UP	GSE29949_MICROGLIA_BRAIN_VS_CD8_POS_DC_SPLEEN_UP		182	-0.30265203	-1.2520066	0.144928	1	1	3933	tags=33%, list=23%, signal=43%
REACTOME_INWARDLY_RECTIFYING_K_CHANNELS	REACTOME_INWARDLY_RECTIFYING_K_CHANNELS		25	-0.40097904	-1.2518312	0.185241	1	1	3486	tags=48%, list=21%, signal=61%
GSE360_L_MAJOR_VS_M_TUBERCULOSIS_MAC_UP	GSE360_L_MAJOR_VS_M_TUBERCULOSIS_MAC_UP		147	-0.29226914	-1.2516056	0.131054	1	1	4413	tags=35%, list=26%, signal=48%
GSE14769_UNSTIM_VS_120MIN_LPS_BMDM_DN	GSE14769_UNSTIM_VS_120MIN_LPS_BMDM_DN		179	-0.3327381	-1.2500651	0.201939	1	1	2899	tags=31%, list=17%, signal=37%
GSE32901_NAIVE_VS_TH17_NEG_CD4_TCELL_UP	GSE32901_NAIVE_VS_TH17_NEG_CD4_TCELL_UP		131	-0.33490372	-1.249934	0.189627	1	1	2829	tags=32%, list=17%, signal=38%
GSE10147_IL3_VS_IL3_AND_CPG_STIM_PDC_UP	GSE10147_IL3_VS_IL3_AND_CPG_STIM_PDC_UP		96	-0.31945547	-1.2498176	0.169367	1	1	2457	tags=24%, list=15%, signal=28%
GSE23502_WT_VS_HDC_KO_MYELOID_DERIVED_SUPPRESSOR_CELL_BM_UP	GSE23502_WT_VS_HDC_KO_MYELOID_DERIVED_SUPPRESSOR_CELL_BM_UP		170	-0.32865897	-1.2497338	0.206323	1	1	4855	tags=44%, list=29%, signal=61%
GSE26495_PD1HIGH_VS_PD1LOW_CD8_TCELL_UP	GSE26495_PD1HIGH_VS_PD1LOW_CD8_TCELL_UP		136	-0.30699548	-1.2495135	0.151033	1	1	3675	tags=33%, list=22%, signal=42%
GSE32986_GMCSF_VS_GMCSF_AND_CURDLAN_HIGHDOSE_STIM_DC_DN	GSE32986_GMCSF_VS_GMCSF_AND_CURDLAN_HIGHDOSE_STIM_DC_DN		153	-0.3187192	-1.2488052	0.180645	1	1	4215	tags=35%, list=25%, signal=47%
CRX_NRL_DN.V1_UP	CRX_NRL_DN.V1_UP		101	-0.3055664	-1.2486509	0.162687	1	1	4396	tags=41%, list=26%, signal=55%
GSE35543_IN_VIVO_NTREG_VS_CONVERTED_EX_ITREG_DN	GSE35543_IN_VIVO_NTREG_VS_CONVERTED_EX_ITREG_DN		130	-0.30535594	-1.2485939	0.147099	1	1	3113	tags=27%, list=19%, signal=33%
GSE45365_NK_CELL_VS_BCELL_DN	GSE45365_NK_CELL_VS_BCELL_DN		103	-0.29727197	-1.2482642	0.120991	1	1	2899	tags=26%, list=17%, signal=32%
GSE7219_UNSTIM_VS_LPS_AND_ANTI_CD40_STIM_DC_UP	GSE7219_UNSTIM_VS_LPS_AND_ANTI_CD40_STIM_DC_UP		148	-0.32150137	-1.2481428	0.203915	1	1	3065	tags=30%, list=18%, signal=37%
BCAT.100_UP.V1_DN	BCAT.100_UP.V1_DN		23	-0.41382053	-1.247129	0.173375	1	1	2723	tags=43%, list=16%, signal=52%
BCAT_BILD_ET_AL_DN	BCAT_BILD_ET_AL_DN		43	-0.40898266	-1.2471074	0.235612	1	1	5675	tags=56%, list=34%, signal=84%
GSE4748_CTRL_VS_CYANOBACTERIUM_LPSLIKE_STIM_DC_3H_UP	GSE4748_CTRL_VS_CYANOBACTERIUM_LPSLIKE_STIM_DC_3H_UP		170	-0.31634462	-1.2466661	0.197044	1	1	3706	tags=32%, list=22%, signal=40%
GSE22601_IMMATURE_CD4_SINGLE_POSITIVE_VS_DOUBLE_POSITIVE_THYMOCYTE_DN	GSE22601_IMMATURE_CD4_SINGLE_POSITIVE_VS_DOUBLE_POSITIVE_THYMOCYTE_DN		174	-0.3112457	-1.2450755	0.190397	1	1	4072	tags=35%, list=24%, signal=46%
GSE18791_CTRL_VS_NEWCASTLE_VIRUS_DC_8H_DN	GSE18791_CTRL_VS_NEWCASTLE_VIRUS_DC_8H_DN		165	-0.38584036	-1.2435623	0.238676	1	1	5009	tags=48%, list=30%, signal=68%
BIOCARTA_ATM_PATHWAY	BIOCARTA_ATM_PATHWAY		17	-0.44138432	-1.2434511	0.208772	1	1	2007	tags=29%, list=12%, signal=33%
GSE14000_UNSTIM_VS_4H_LPS_DC_DN	GSE14000_UNSTIM_VS_4H_LPS_DC_DN		174	-0.3794281	-1.242685	0.230503	1	1	2761	tags=34%, list=16%, signal=40%
GSE8921_UNSTIM_VS_TLR1_2_STIM_MONOCYTE_24H_UP	GSE8921_UNSTIM_VS_TLR1_2_STIM_MONOCYTE_24H_UP		176	-0.29507646	-1.2403239	0.186335	1	1	3883	tags=34%, list=23%, signal=43%
BIOCARTA_ATRBRCA_PATHWAY	BIOCARTA_ATRBRCA_PATHWAY		15	-0.4932673	-1.2401528	0.240367	1	1	2007	tags=40%, list=12%, signal=45%
JAK2_DN.V1_DN	JAK2_DN.V1_DN		106	-0.381413	-1.2397692	0.238676	1	1	3668	tags=33%, list=22%, signal=42%
GSE9960_GRAM_NEG_VS_GRAM_NEG_AND_POS_SEPSIS_PBMC_UP	GSE9960_GRAM_NEG_VS_GRAM_NEG_AND_POS_SEPSIS_PBMC_UP		136	-0.3192216	-1.2382514	0.195956	1	1	2873	tags=29%, list=17%, signal=35%
PID_ATF2_PATHWAY	PID_ATF2_PATHWAY		52	-0.3726337	-1.2368964	0.191275	1	1	4282	tags=40%, list=26%, signal=54%
GSE36891_UNSTIM_VS_POLYIC_TLR3_STIM_PERITONEAL_MACROPHAGE_UP	GSE36891_UNSTIM_VS_POLYIC_TLR3_STIM_PERITONEAL_MACROPHAGE_UP		118	-0.33358607	-1.2368268	0.207602	1	1	4442	tags=44%, list=27%, signal=60%
REACTOME_ANTIGEN_ACTIVATES_B_CELL_RECEPTOR_LEADING_TO_GENERATION_OF_SECOND_MESSENGERS	REACTOME_ANTIGEN_ACTIVATES_B_CELL_RECEPTOR_LEADING_TO_GENERATION_OF_SECOND_MESSENGERS		28	-0.45919695	-1.2366993	0.250454	1	1	3653	tags=43%, list=22%, signal=55%
GSE21927_SPLEEN_VS_TUMOR_MONOCYTE_BALBC_DN	GSE21927_SPLEEN_VS_TUMOR_MONOCYTE_BALBC_DN		156	-0.31153286	-1.236366	0.188406	1	1	3802	tags=33%, list=23%, signal=43%
IL15_UP.V1_UP	IL15_UP.V1_UP		145	-0.31491864	-1.236094	0.169954	1	1	3936	tags=35%, list=23%, signal=46%
GSE43863_DAY6_EFF_VS_DAY150_MEM_TH1_CD4_TCELL_UP	GSE43863_DAY6_EFF_VS_DAY150_MEM_TH1_CD4_TCELL_UP		173	-0.32385343	-1.235774	0.212625	1	1	3371	tags=34%, list=20%, signal=42%
REACTOME_GPCR_DOWNSTREAM_SIGNALING	REACTOME_GPCR_DOWNSTREAM_SIGNALING		289	-0.31762928	-1.235701	0.178886	1	1	4999	tags=42%, list=30%, signal=59%
GSE33513_TCF7_KO_VS_HET_EARLY_THYMIC_PROGENITOR_UP	GSE33513_TCF7_KO_VS_HET_EARLY_THYMIC_PROGENITOR_UP		147	-0.28775445	-1.2350001	0.134286	1	1	2580	tags=24%, list=15%, signal=29%
GSE22886_IGM_MEMORY_BCELL_VS_BLOOD_PLASMA_CELL_UP	GSE22886_IGM_MEMORY_BCELL_VS_BLOOD_PLASMA_CELL_UP		153	-0.3033539	-1.2337587	0.181818	1	1	2605	tags=25%, list=16%, signal=30%
REACTOME_SHC1_EVENTS_IN_ERBB4_SIGNALING	REACTOME_SHC1_EVENTS_IN_ERBB4_SIGNALING		20	-0.42553183	-1.2331507	0.196246	1	1	3362	tags=40%, list=20%, signal=50%
GSE7459_UNTREATED_VS_IL6_TREATED_ACT_CD4_TCELL_UP	GSE7459_UNTREATED_VS_IL6_TREATED_ACT_CD4_TCELL_UP		97	-0.31478515	-1.2331105	0.159091	1	1	4899	tags=41%, list=29%, signal=58%
SA_CASPASE_CASCADE	SA_CASPASE_CASCADE		19	-0.42743555	-1.2325107	0.235702	1	1	4879	tags=58%, list=29%, signal=82%
GSE34392_ST2_KO_VS_WT_DAY8_LCMV_EFFECTOR_CD8_TCELL_DN	GSE34392_ST2_KO_VS_WT_DAY8_LCMV_EFFECTOR_CD8_TCELL_DN		174	-0.3193469	-1.2319965	0.213166	1	1	4543	tags=40%, list=27%, signal=55%
GSE30083_SP1_VS_SP3_THYMOCYTE_DN	GSE30083_SP1_VS_SP3_THYMOCYTE_DN		152	-0.2972447	-1.2317667	0.156986	1	1	3792	tags=33%, list=23%, signal=42%
GSE42021_CD24INT_VS_CD24LOW_TCONV_THYMUS_UP	GSE42021_CD24INT_VS_CD24LOW_TCONV_THYMUS_UP		155	-0.31219727	-1.230827	0.190031	1	1	3939	tags=33%, list=23%, signal=43%
PID_CD40_PATHWAY	PID_CD40_PATHWAY		29	-0.39479882	-1.2308147	0.230769	1	1	3898	tags=41%, list=23%, signal=54%
GSE7460_TCONV_VS_TREG_THYMUS_DN	GSE7460_TCONV_VS_TREG_THYMUS_DN		176	-0.31147087	-1.2295791	0.189711	1	1	3138	tags=32%, list=19%, signal=39%
REACTOME_FORMATION_OF_FIBRIN_CLOT_CLOTTING_CASCADE	REACTOME_FORMATION_OF_FIBRIN_CLOT_CLOTTING_CASCADE		18	-0.47400063	-1.2286146	0.246154	1	1	4991	tags=61%, list=30%, signal=87%
NABA_SECRETED_FACTORS	NABA_SECRETED_FACTORS		216	-0.33302888	-1.2284536	0.195499	1	1	4385	tags=39%, list=26%, signal=52%
GSE29615_DAY3_VS_DAY7_LAIV_FLU_VACCINE_PBMC_UP	GSE29615_DAY3_VS_DAY7_LAIV_FLU_VACCINE_PBMC_UP		120	-0.28577653	-1.2277812	0.138114	1	1	1925	tags=21%, list=11%, signal=23%
GSE14415_FOXP3_KO_NATURAL_TREG_VS_TCONV_UP	GSE14415_FOXP3_KO_NATURAL_TREG_VS_TCONV_UP		147	-0.31393686	-1.2273163	0.192926	1	1	2518	tags=24%, list=15%, signal=28%
KRAS.KIDNEY_UP.V1_DN	KRAS.KIDNEY_UP.V1_DN		91	-0.33951628	-1.2268385	0.221113	1	1	3978	tags=35%, list=24%, signal=46%
GSE6259_DEC205_POS_DC_VS_CD8_TCELL_DN	GSE6259_DEC205_POS_DC_VS_CD8_TCELL_DN		114	-0.30245405	-1.2265477	0.165884	1	1	2795	tags=23%, list=17%, signal=27%
GSE22886_NEUTROPHIL_VS_MONOCYTE_UP	GSE22886_NEUTROPHIL_VS_MONOCYTE_UP		127	-0.29906955	-1.2262344	0.156812	1	1	4488	tags=40%, list=27%, signal=54%
GSE21379_WT_VS_SAP_KO_TFH_CD4_TCELL_DN	GSE21379_WT_VS_SAP_KO_TFH_CD4_TCELL_DN		153	-0.3069881	-1.2256601	0.18871	1	1	4221	tags=36%, list=25%, signal=48%
GSE10463_CD40L_AND_VA347_VS_CD40L_IN_DC_UP	GSE10463_CD40L_AND_VA347_VS_CD40L_IN_DC_UP		156	-0.2948204	-1.2254772	0.174699	1	1	4121	tags=31%, list=25%, signal=41%
GSE26488_CTRL_VS_PEPTIDE_INJECTION_OT2_THYMOCYTE_DN	GSE26488_CTRL_VS_PEPTIDE_INJECTION_OT2_THYMOCYTE_DN		153	-0.337047	-1.2248479	0.247803	1	1	3904	tags=37%, list=23%, signal=47%
GSE8835_CD4_VS_CD8_TCELL_DN	GSE8835_CD4_VS_CD8_TCELL_DN		131	-0.2819028	-1.2248343	0.125	1	1	4350	tags=35%, list=26%, signal=47%
GSE13411_NAIVE_VS_IGM_MEMORY_BCELL_UP	GSE13411_NAIVE_VS_IGM_MEMORY_BCELL_UP		143	-0.2926341	-1.2246547	0.159639	1	1	4243	tags=38%, list=25%, signal=51%
GSE37533_PPARG1_FOXP3_VS_PPARG2_FOXP3_TRANSDUCED_CD4_TCELL_DN	GSE37533_PPARG1_FOXP3_VS_PPARG2_FOXP3_TRANSDUCED_CD4_TCELL_DN		165	-0.30238336	-1.2243141	0.20742	1	1	3454	tags=32%, list=21%, signal=39%
GSE7509_UNSTIM_VS_FCGRIIB_STIM_DC_DN	GSE7509_UNSTIM_VS_FCGRIIB_STIM_DC_DN		157	-0.3605442	-1.2235199	0.254733	1	1	3621	tags=37%, list=22%, signal=47%
[truncated: 2,201 more rows]

## Sheet: Pseudomonas stutzeri+
Pseudomonas stutzeri+
[truncated: 1,655 more rows]

## Sheet: Pseudomonas stutzeri-
Pseudomonas stutzeri-
[truncated: 4,380 more rows]

## Sheet: Bradyrhizobium japonicum+
Bradyrhizobium japonicum+
[truncated: 3,569 more rows]

## Sheet: Bradyrhizobium japonicum-
Bradyrhizobium japonicum-
[truncated: 2,466 more rows]

[truncated: 34 more sheets: Escherichia coli+, Escherichia coli-, Micrococcus luteus+, Micrococcus luteus-, Mycoplasma hyopneumoniae+, Mycoplasma hyopneumoniae-, Acinetobacter baylyi ADP1+, Acinetobacter baylyi ADP1-, uncultured bacterium+, uncultured bacterium-, uncultured Gammaproteobacteria+, uncultured Gammaproteobacteria-, Candidatus Mycoplasma haemolam+, Candidatus Mycoplasma haemolam-, Cutibacterium acnes KPA171202+, Cutibacterium acnes KPA171202-, Anabaena sp. K119+, Anabaena sp. K119-, Escherichia coli str. K-12 sub+, Escherichia coli str. K-12 sub- …]
