# Supplementary material for: Comparative Analysis of Age- and Gender-Associated Microbiome in Lung Adenocarcinoma and Lung Squamous Cell Carcinoma
Source: Cancers (Basel). 2020 Jun 2;12(6):1447. doi: 10.3390/cancers12061447 (PMC7352186; doi:10.3390/cancers12061447)
Supplement: Supplementary file 1 [file cancers-12-01447-s001.zip › cancers-813686-suppl-proofreading/Supplementary Data 1B. GSEA Data for Significant LUAD Microbes.xlsx]

## Sheet: Thermostaphylospora chromogena+
Thermostaphylospora chromogena+
NAME	GS<br> follow link to MSigDB	GS DETAILS	SIZE	ES	NES	NOM p-val	FDR q-val	FWER p-val	RANK AT MAX	LEADING EDGE
BIOCARTA_IL22BP_PATHWAY	BIOCARTA_IL22BP_PATHWAY	Details ...	15	0.806751	1.91108	0	1	0.471	2499	tags=80%, list=14%, signal=93%
BIOCARTA_COMP_PATHWAY	BIOCARTA_COMP_PATHWAY	Details ...	16	0.793608	1.79068	0.0122549	1	0.712	1165	tags=56%, list=6%, signal=60%
ST_INTERLEUKIN_4_PATHWAY	ST_INTERLEUKIN_4_PATHWAY	Details ...	24	0.52535	1.73295	0.0121359	1	0.806	3442	tags=46%, list=19%, signal=56%
PID_IL23_PATHWAY	PID_IL23_PATHWAY	Details ...	30	0.588596	1.72148	0.0344828	1	0.825	2892	tags=63%, list=16%, signal=75%
KEGG_HEMATOPOIETIC_CELL_LINEAGE	KEGG_HEMATOPOIETIC_CELL_LINEAGE	Details ...	72	0.565454	1.70529	0.0583554	1	0.842	3711	tags=56%, list=20%, signal=70%
BIOCARTA_IL12_PATHWAY	BIOCARTA_IL12_PATHWAY	Details ...	20	0.616505	1.58446	0.0966057	1	0.953	2271	tags=55%, list=13%, signal=63%
PID_IL12_2PATHWAY	PID_IL12_2PATHWAY	Details ...	60	0.541159	1.55269	0.123153	1	0.972	3747	tags=62%, list=21%, signal=77%
KEGG_COMPLEMENT_AND_COAGULATION_CASCADES	KEGG_COMPLEMENT_AND_COAGULATION_CASCADES	Details ...	56	0.507756	1.54741	0.116162	1	0.974	3873	tags=50%, list=21%, signal=63%
NABA_BASEMENT_MEMBRANES	NABA_BASEMENT_MEMBRANES	Details ...	38	0.576224	1.53211	0.110855	1	0.979	2822	tags=50%, list=16%, signal=59%
KEGG_GRAFT_VERSUS_HOST_DISEASE	KEGG_GRAFT_VERSUS_HOST_DISEASE	Details ...	32	0.676631	1.52587	0.122402	1	0.979	5007	tags=84%, list=28%, signal=116%
KEGG_ASTHMA	KEGG_ASTHMA	Details ...	20	0.72014	1.52152	0.111888	1	0.979	2429	tags=65%, list=13%, signal=75%
SA_MMP_CYTOKINE_CONNECTION	SA_MMP_CYTOKINE_CONNECTION	Details ...	15	0.617465	1.50727	0.124706	1	0.982	3734	tags=60%, list=21%, signal=75%
PID_IL27_PATHWAY	PID_IL27_PATHWAY	Details ...	22	0.566044	1.50619	0.128079	1	0.982	2824	tags=55%, list=16%, signal=65%
REACTOME_STRIATED_MUSCLE_CONTRACTION	REACTOME_STRIATED_MUSCLE_CONTRACTION	Details ...	21	0.440273	1.49237	0.0337423	1	0.986	754	tags=24%, list=4%, signal=25%
GSE37532_VISCERAL_ADIPOSE_TISSUE_VS_LN_DERIVED_PPARG_KO_TCONV_CD4_TCELL_DN	GSE37532_VISCERAL_ADIPOSE_TISSUE_VS_LN_DERIVED_PPARG_KO_TCONV_CD4_TCELL_DN	Details ...	69	0.373403	1.48896	0.0285714	1	0.986	2099	tags=33%, list=12%, signal=38%
BIOCARTA_CD40_PATHWAY	BIOCARTA_CD40_PATHWAY	Details ...	15	0.559377	1.48623	0.0995146	1	0.986	2323	tags=53%, list=13%, signal=61%
ST_WNT_CA2_CYCLIC_GMP_PATHWAY	ST_WNT_CA2_CYCLIC_GMP_PATHWAY	Details ...	16	0.464441	1.48376	0.0779221	1	0.986	1796	tags=38%, list=10%, signal=42%
GSE6674_UNSTIM_VS_ANTI_IGM_STIM_BCELL_DN	GSE6674_UNSTIM_VS_ANTI_IGM_STIM_BCELL_DN	Details ...	81	0.356525	1.47824	0.0427632	1	0.987	2052	tags=26%, list=11%, signal=29%
KEGG_AUTOIMMUNE_THYROID_DISEASE	KEGG_AUTOIMMUNE_THYROID_DISEASE	Details ...	30	0.694146	1.4732	0.141573	1	0.989	3981	tags=77%, list=22%, signal=98%
BIOCARTA_IL7_PATHWAY	BIOCARTA_IL7_PATHWAY	Details ...	17	0.578954	1.46108	0.138702	1	0.989	2086	tags=47%, list=11%, signal=53%
REACTOME_IMMUNOREGULATORY_INTERACTIONS_BETWEEN_A_LYMPHOID_AND_A_NON_LYMPHOID_CELL	REACTOME_IMMUNOREGULATORY_INTERACTIONS_BETWEEN_A_LYMPHOID_AND_A_NON_LYMPHOID_CELL		54	0.549947	1.45813	0.187354	1	0.99	3977	tags=59%, list=22%, signal=76%
REACTOME_GENERATION_OF_SECOND_MESSENGER_MOLECULES	REACTOME_GENERATION_OF_SECOND_MESSENGER_MOLECULES		26	0.599522	1.43921	0.175481	1	0.991	5019	tags=77%, list=28%, signal=106%
ST_GAQ_PATHWAY	ST_GAQ_PATHWAY		27	0.428592	1.41617	0.0841837	1	0.993	2323	tags=48%, list=13%, signal=55%
KEGG_PRIMARY_IMMUNODEFICIENCY	KEGG_PRIMARY_IMMUNODEFICIENCY		31	0.553949	1.40651	0.192308	1	0.994	2271	tags=48%, list=13%, signal=55%
REACTOME_COMPLEMENT_CASCADE	REACTOME_COMPLEMENT_CASCADE		24	0.533154	1.4029	0.180905	1	0.994	3215	tags=50%, list=18%, signal=61%
SIG_PIP3_SIGNALING_IN_B_LYMPHOCYTES	SIG_PIP3_SIGNALING_IN_B_LYMPHOCYTES		35	0.422136	1.39834	0.110831	1	0.994	3965	tags=51%, list=22%, signal=66%
BIOCARTA_IL6_PATHWAY	BIOCARTA_IL6_PATHWAY		22	0.44483	1.39011	0.147196	1	0.996	967	tags=27%, list=5%, signal=29%
REACTOME_INTEGRIN_CELL_SURFACE_INTERACTIONS	REACTOME_INTEGRIN_CELL_SURFACE_INTERACTIONS		76	0.42784	1.38627	0.157518	1	0.997	4061	tags=47%, list=22%, signal=61%
PID_INTEGRIN2_PATHWAY	PID_INTEGRIN2_PATHWAY		26	0.505946	1.38506	0.183417	1	0.997	3928	tags=46%, list=22%, signal=59%
KEGG_SYSTEMIC_LUPUS_ERYTHEMATOSUS	KEGG_SYSTEMIC_LUPUS_ERYTHEMATOSUS		82	0.433542	1.38491	0.180233	1	0.997	3620	tags=48%, list=20%, signal=59%
BIOCARTA_NO2IL12_PATHWAY	BIOCARTA_NO2IL12_PATHWAY		16	0.648516	1.37593	0.211443	1	0.998	2271	tags=69%, list=13%, signal=79%
NABA_ECM_AFFILIATED	NABA_ECM_AFFILIATED		128	0.329744	1.37406	0.114907	1	0.998	3003	tags=36%, list=17%, signal=43%
PID_IL12_STAT4_PATHWAY	PID_IL12_STAT4_PATHWAY		31	0.515159	1.36966	0.180723	1	0.998	3760	tags=65%, list=21%, signal=81%
REACTOME_SEMA4D_IN_SEMAPHORIN_SIGNALING	REACTOME_SEMA4D_IN_SEMAPHORIN_SIGNALING		30	0.417608	1.36216	0.121588	1	0.998	3286	tags=47%, list=18%, signal=57%
BIOCARTA_CTLA4_PATHWAY	BIOCARTA_CTLA4_PATHWAY		18	0.623317	1.36051	0.218527	1	0.998	5033	tags=83%, list=28%, signal=115%
KEGG_INTESTINAL_IMMUNE_NETWORK_FOR_IGA_PRODUCTION	KEGG_INTESTINAL_IMMUNE_NETWORK_FOR_IGA_PRODUCTION		37	0.582726	1.35918	0.227488	1	0.998	3953	tags=65%, list=22%, signal=83%
PID_IL4_2PATHWAY	PID_IL4_2PATHWAY		59	0.398724	1.35675	0.184	1	0.998	2572	tags=32%, list=14%, signal=37%
KEGG_BETA_ALANINE_METABOLISM	KEGG_BETA_ALANINE_METABOLISM		18	0.43866	1.35224	0.101562	1	0.998	2294	tags=44%, list=13%, signal=51%
PID_IL6_7_PATHWAY	PID_IL6_7_PATHWAY		46	0.389923	1.34665	0.155779	1	0.998	3473	tags=41%, list=19%, signal=51%
GSE7218_UNSTIM_VS_ANTIGEN_STIM_THROUGH_IGG_BCELL_DN	GSE7218_UNSTIM_VS_ANTIGEN_STIM_THROUGH_IGG_BCELL_DN		154	0.443145	1.3377	0.238462	1	0.998	3036	tags=45%, list=17%, signal=54%
SINGH_KRAS_DEPENDENCY_SIGNATURE_	SINGH_KRAS_DEPENDENCY_SIGNATURE_		20	0.507202	1.33612	0.202326	1	0.998	2699	tags=50%, list=15%, signal=59%
BIOCARTA_LAIR_PATHWAY	BIOCARTA_LAIR_PATHWAY		15	0.559155	1.33128	0.203562	1	0.998	3215	tags=53%, list=18%, signal=65%
REACTOME_PHOSPHORYLATION_OF_CD3_AND_TCR_ZETA_CHAINS	REACTOME_PHOSPHORYLATION_OF_CD3_AND_TCR_ZETA_CHAINS		15	0.69768	1.32663	0.215596	1	0.999	3620	tags=67%, list=20%, signal=83%
GSE31082_DN_VS_CD8_SP_THYMOCYTE_DN	GSE31082_DN_VS_CD8_SP_THYMOCYTE_DN		184	0.309829	1.32615	0.143275	1	0.999	3000	tags=32%, list=17%, signal=37%
GSE32986_UNSTIM_VS_GMCSF_AND_CURDLAN_LOWDOSE_STIM_DC_DN	GSE32986_UNSTIM_VS_GMCSF_AND_CURDLAN_LOWDOSE_STIM_DC_DN		181	0.332198	1.32265	0.152941	1	0.999	3908	tags=43%, list=22%, signal=54%
GSE6090_UNSTIM_VS_DC_SIGN_STIM_DC_DN	GSE6090_UNSTIM_VS_DC_SIGN_STIM_DC_DN		110	0.308097	1.322	0.131387	1	0.999	2236	tags=29%, list=12%, signal=33%
REACTOME_GROWTH_HORMONE_RECEPTOR_SIGNALING	REACTOME_GROWTH_HORMONE_RECEPTOR_SIGNALING		20	0.4253	1.31918	0.146096	1	0.999	3033	tags=50%, list=17%, signal=60%
KEGG_CELL_ADHESION_MOLECULES_CAMS	KEGG_CELL_ADHESION_MOLECULES_CAMS		121	0.384992	1.31443	0.208108	1	0.999	4003	tags=50%, list=22%, signal=63%
GSE2405_S_AUREUS_VS_A_PHAGOCYTOPHILUM_NEUTROPHIL_UP	GSE2405_S_AUREUS_VS_A_PHAGOCYTOPHILUM_NEUTROPHIL_UP		179	0.327216	1.30283	0.155367	1	0.999	2704	tags=31%, list=15%, signal=36%
GSE3039_CD4_TCELL_VS_ALPHABETA_CD8_TCELL_UP	GSE3039_CD4_TCELL_VS_ALPHABETA_CD8_TCELL_UP		169	0.305531	1.29582	0.164557	1	0.999	2047	tags=27%, list=11%, signal=30%
KEGG_ALLOGRAFT_REJECTION	KEGG_ALLOGRAFT_REJECTION		31	0.603722	1.29516	0.257471	1	0.999	3981	tags=68%, list=22%, signal=87%
PID_AMB2_NEUTROPHILS_PATHWAY	PID_AMB2_NEUTROPHILS_PATHWAY		37	0.428449	1.28921	0.225064	1	0.999	1201	tags=24%, list=7%, signal=26%
GSE10325_LUPUS_CD4_TCELL_VS_LUPUS_MYELOID_UP	GSE10325_LUPUS_CD4_TCELL_VS_LUPUS_MYELOID_UP		186	0.32027	1.28225	0.189911	1	0.999	2271	tags=32%, list=13%, signal=36%
KEGG_JAK_STAT_SIGNALING_PATHWAY	KEGG_JAK_STAT_SIGNALING_PATHWAY		111	0.338291	1.27981	0.19242	1	0.999	3033	tags=35%, list=17%, signal=42%
GSE45365_NK_CELL_VS_CD11B_DC_DN	GSE45365_NK_CELL_VS_CD11B_DC_DN		193	0.339943	1.27744	0.19337	1	0.999	3165	tags=39%, list=17%, signal=47%
PID_TCPTP_PATHWAY	PID_TCPTP_PATHWAY		42	0.381118	1.27157	0.191344	1	0.999	3442	tags=40%, list=19%, signal=50%
REACTOME_MUSCLE_CONTRACTION	REACTOME_MUSCLE_CONTRACTION		40	0.392087	1.27009	0.226891	1	0.999	2160	tags=33%, list=12%, signal=37%
BIOCARTA_TPO_PATHWAY	BIOCARTA_TPO_PATHWAY		22	0.40681	1.26655	0.196126	1	0.999	3644	tags=50%, list=20%, signal=62%
HINATA_NFKB_IMMU_INF	HINATA_NFKB_IMMU_INF		16	0.508813	1.2655	0.257373	1	0.999	4660	tags=75%, list=26%, signal=101%
PID_TRAIL_PATHWAY	PID_TRAIL_PATHWAY		28	0.386643	1.26521	0.183879	1	0.999	1797	tags=29%, list=10%, signal=32%
REACTOME_PD1_SIGNALING	REACTOME_PD1_SIGNALING		17	0.617507	1.2582	0.301149	1	0.999	3620	tags=65%, list=20%, signal=81%
BIOCARTA_TNFR2_PATHWAY	BIOCARTA_TNFR2_PATHWAY		18	0.468496	1.24666	0.226415	1	0.999	4535	tags=78%, list=25%, signal=104%
PID_INTEGRIN_A9B1_PATHWAY	PID_INTEGRIN_A9B1_PATHWAY		23	0.421262	1.24557	0.214834	1	0.999	1442	tags=22%, list=8%, signal=24%
PID_RHOA_REG_PATHWAY	PID_RHOA_REG_PATHWAY		43	0.374246	1.24479	0.201405	1	0.999	3602	tags=44%, list=20%, signal=55%
PID_CD40_PATHWAY	PID_CD40_PATHWAY		29	0.397785	1.24458	0.196931	1	0.999	3397	tags=52%, list=19%, signal=64%
VEGF_A_UP.V1_UP	VEGF_A_UP.V1_UP		164	0.286592	1.24268	0.164557	1	0.999	3141	tags=31%, list=17%, signal=37%
BIOCARTA_IL10_PATHWAY	BIOCARTA_IL10_PATHWAY		17	0.458335	1.24142	0.25	1	0.999	2606	tags=47%, list=14%, signal=55%
KEGG_ECM_RECEPTOR_INTERACTION	KEGG_ECM_RECEPTOR_INTERACTION		79	0.409653	1.2385	0.297362	1	0.999	4061	tags=46%, list=22%, signal=58%
KEGG_ANTIGEN_PROCESSING_AND_PRESENTATION	KEGG_ANTIGEN_PROCESSING_AND_PRESENTATION		58	0.424508	1.23822	0.282051	1	0.999	4056	tags=48%, list=22%, signal=62%
PIGF_UP.V1_DN	PIGF_UP.V1_DN		152	0.259572	1.23565	0.121771	1	0.999	3082	tags=31%, list=17%, signal=37%
EIF4E_DN	EIF4E_DN		93	0.326128	1.23184	0.191686	1	0.999	2959	tags=35%, list=16%, signal=42%
PTEN_DN.V2_UP	PTEN_DN.V2_UP		116	0.283106	1.2318	0.173913	1	0.999	2247	tags=24%, list=12%, signal=27%
REACTOME_VOLTAGE_GATED_POTASSIUM_CHANNELS	REACTOME_VOLTAGE_GATED_POTASSIUM_CHANNELS		25	0.379958	1.2304	0.225309	1	0.999	3082	tags=44%, list=17%, signal=53%
GSE15733_BM_VS_SPLEEN_MEMORY_CD4_TCELL_UP	GSE15733_BM_VS_SPLEEN_MEMORY_CD4_TCELL_UP		167	0.271681	1.22767	0.199324	1	0.999	3165	tags=31%, list=17%, signal=37%
GSE5542_UNTREATED_VS_IFNA_TREATED_EPITHELIAL_CELLS_24H_UP	GSE5542_UNTREATED_VS_IFNA_TREATED_EPITHELIAL_CELLS_24H_UP		189	0.313643	1.22714	0.201474	1	0.999	2149	tags=29%, list=12%, signal=32%
GSE5542_UNTREATED_VS_IFNA_AND_IFNG_TREATED_EPITHELIAL_CELLS_6H_DN	GSE5542_UNTREATED_VS_IFNA_AND_IFNG_TREATED_EPITHELIAL_CELLS_6H_DN		181	0.295476	1.22663	0.196891	1	0.999	4302	tags=43%, list=24%, signal=56%
REACTOME_SEMAPHORIN_INTERACTIONS	REACTOME_SEMAPHORIN_INTERACTIONS		65	0.324515	1.22625	0.182278	1	0.999	3386	tags=38%, list=19%, signal=47%
GSE12845_PRE_GC_VS_DARKZONE_GC_TONSIL_BCELL_UP	GSE12845_PRE_GC_VS_DARKZONE_GC_TONSIL_BCELL_UP		176	0.305342	1.22171	0.239437	1	1	2948	tags=33%, list=16%, signal=39%
GSE12845_IGD_POS_BLOOD_VS_DARKZONE_GC_TONSIL_BCELL_UP	GSE12845_IGD_POS_BLOOD_VS_DARKZONE_GC_TONSIL_BCELL_UP		172	0.265449	1.221	0.16568	1	1	3386	tags=33%, list=19%, signal=40%
GSE26495_NAIVE_VS_PD1LOW_CD8_TCELL_DN	GSE26495_NAIVE_VS_PD1LOW_CD8_TCELL_DN		192	0.324838	1.21619	0.271003	1	1	3668	tags=42%, list=20%, signal=52%
GSE22229_RENAL_TRANSPLANT_VS_HEALTHY_PBMC_DN	GSE22229_RENAL_TRANSPLANT_VS_HEALTHY_PBMC_DN		176	0.265074	1.21434	0.185185	1	1	4018	tags=37%, list=22%, signal=47%
GSE40666_UNTREATED_VS_IFNA_STIM_EFFECTOR_CD8_TCELL_90MIN_UP	GSE40666_UNTREATED_VS_IFNA_STIM_EFFECTOR_CD8_TCELL_90MIN_UP		176	0.309493	1.21416	0.240642	1	1	2460	tags=32%, list=14%, signal=36%
ST_G_ALPHA_I_PATHWAY	ST_G_ALPHA_I_PATHWAY		33	0.341178	1.2138	0.190217	1	1	2102	tags=33%, list=12%, signal=38%
REACTOME_IL_RECEPTOR_SHC_SIGNALING	REACTOME_IL_RECEPTOR_SHC_SIGNALING		24	0.411471	1.21364	0.275773	1	1	1618	tags=29%, list=9%, signal=32%
PID_IL3_PATHWAY	PID_IL3_PATHWAY		25	0.361085	1.21324	0.239247	1	1	1182	tags=28%, list=7%, signal=30%
GSE30153_LUPUS_VS_HEALTHY_DONOR_BCELL_DN	GSE30153_LUPUS_VS_HEALTHY_DONOR_BCELL_DN		166	0.247528	1.21122	0.136364	1	1	2574	tags=26%, list=14%, signal=30%
GSE339_CD4POS_VS_CD8POS_DC_UP	GSE339_CD4POS_VS_CD8POS_DC_UP		188	0.278545	1.20981	0.213213	1	1	3033	tags=34%, list=17%, signal=40%
GSE19198_1H_VS_6H_IL21_TREATED_TCELL_UP	GSE19198_1H_VS_6H_IL21_TREATED_TCELL_UP		119	0.253772	1.20922	0.17004	1	1	2306	tags=24%, list=13%, signal=28%
REACTOME_INFLAMMASOMES	REACTOME_INFLAMMASOMES		16	0.437847	1.20905	0.258794	1	1	5078	tags=69%, list=28%, signal=95%
GSE22886_NAIVE_CD8_TCELL_VS_MONOCYTE_UP	GSE22886_NAIVE_CD8_TCELL_VS_MONOCYTE_UP		186	0.304471	1.20813	0.253731	1	1	2684	tags=31%, list=15%, signal=36%
BIOCARTA_NKT_PATHWAY	BIOCARTA_NKT_PATHWAY		25	0.496618	1.20729	0.32419	1	1	3748	tags=60%, list=21%, signal=75%
GSE28726_NAIVE_CD4_TCELL_VS_NAIVE_VA24NEG_NKTCELL_DN	GSE28726_NAIVE_CD4_TCELL_VS_NAIVE_VA24NEG_NKTCELL_DN		174	0.260217	1.20583	0.16955	1	1	3922	tags=39%, list=22%, signal=49%
GSE1460_INTRATHYMIC_T_PROGENITOR_VS_CD4_THYMOCYTE_DN	GSE1460_INTRATHYMIC_T_PROGENITOR_VS_CD4_THYMOCYTE_DN		187	0.332959	1.20416	0.269755	1	1	3544	tags=40%, list=20%, signal=49%
KEGG_VIRAL_MYOCARDITIS	KEGG_VIRAL_MYOCARDITIS		61	0.379063	1.19786	0.293689	1	1	3760	tags=51%, list=21%, signal=64%
ST_TUMOR_NECROSIS_FACTOR_PATHWAY	ST_TUMOR_NECROSIS_FACTOR_PATHWAY		29	0.385381	1.19491	0.263158	1	1	342	tags=24%, list=2%, signal=25%
GSE22886_NAIVE_CD4_TCELL_VS_12H_ACT_TH1_UP	GSE22886_NAIVE_CD4_TCELL_VS_12H_ACT_TH1_UP		186	0.276618	1.19488	0.228723	1	1	3929	tags=40%, list=22%, signal=51%
GSE1460_DP_VS_CD4_THYMOCYTE_DN	GSE1460_DP_VS_CD4_THYMOCYTE_DN		183	0.313366	1.1939	0.291667	1	1	3522	tags=36%, list=19%, signal=44%
GSE4984_UNTREATED_VS_GALECTIN1_TREATED_DC_UP	GSE4984_UNTREATED_VS_GALECTIN1_TREATED_DC_UP		167	0.298148	1.19368	0.21134	1	1	2845	tags=32%, list=16%, signal=38%
GSE2770_TGFB_AND_IL4_VS_IL12_TREATED_ACT_CD4_TCELL_6H_UP	GSE2770_TGFB_AND_IL4_VS_IL12_TREATED_ACT_CD4_TCELL_6H_UP		189	0.293964	1.19319	0.244949	1	1	3563	tags=35%, list=20%, signal=43%
GSE7509_UNSTIM_VS_IFNA_STIM_IMMATURE_DC_DN	GSE7509_UNSTIM_VS_IFNA_STIM_IMMATURE_DC_DN		160	0.37804	1.19272	0.33494	1	1	3711	tags=43%, list=20%, signal=54%
REACTOME_SEMA4D_INDUCED_CELL_MIGRATION_AND_GROWTH_CONE_COLLAPSE	REACTOME_SEMA4D_INDUCED_CELL_MIGRATION_AND_GROWTH_CONE_COLLAPSE		25	0.373762	1.19159	0.254902	1	1	3193	tags=44%, list=18%, signal=53%
GSE12845_NAIVE_VS_DARKZONE_GC_TONSIL_BCELL_UP	GSE12845_NAIVE_VS_DARKZONE_GC_TONSIL_BCELL_UP		178	0.264659	1.19102	0.187683	1	1	2426	tags=26%, list=13%, signal=30%
GSE37532_VISCERAL_ADIPOSE_TISSUE_VS_LN_DERIVED_TCONV_CD4_TCELL_DN	GSE37532_VISCERAL_ADIPOSE_TISSUE_VS_LN_DERIVED_TCONV_CD4_TCELL_DN		63	0.269315	1.18901	0.202166	1	1	1588	tags=21%, list=9%, signal=23%
BIOCARTA_PDGF_PATHWAY	BIOCARTA_PDGF_PATHWAY		32	0.349416	1.18367	0.244076	1	1	3644	tags=41%, list=20%, signal=51%
PID_EPO_PATHWAY	PID_EPO_PATHWAY		33	0.361651	1.18255	0.25641	1	1	3442	tags=45%, list=19%, signal=56%
PID_PTP1B_PATHWAY	PID_PTP1B_PATHWAY		49	0.319905	1.17678	0.252055	1	1	3130	tags=37%, list=17%, signal=44%
GSE27670_BLIMP1_VS_LMP1_TRANSDUCED_GC_BCELL_UP	GSE27670_BLIMP1_VS_LMP1_TRANSDUCED_GC_BCELL_UP		170	0.285921	1.17642	0.249344	1	1	2870	tags=30%, list=16%, signal=35%
KEGG_LEUKOCYTE_TRANSENDOTHELIAL_MIGRATION	KEGG_LEUKOCYTE_TRANSENDOTHELIAL_MIGRATION		102	0.317907	1.17545	0.26738	1	1	4667	tags=46%, list=26%, signal=62%
GSE45365_NK_CELL_VS_CD8_TCELL_MCMV_INFECTION_DN	GSE45365_NK_CELL_VS_CD8_TCELL_MCMV_INFECTION_DN		185	0.297377	1.17529	0.266082	1	1	3153	tags=35%, list=17%, signal=41%
GSE11057_PBMC_VS_MEM_CD4_TCELL_UP	GSE11057_PBMC_VS_MEM_CD4_TCELL_UP		179	0.33795	1.17342	0.311558	1	1	3143	tags=37%, list=17%, signal=44%
KEGG_TYPE_I_DIABETES_MELLITUS	KEGG_TYPE_I_DIABETES_MELLITUS		37	0.468014	1.17256	0.338983	1	1	4260	tags=59%, list=23%, signal=78%
PID_INTEGRIN_CS_PATHWAY	PID_INTEGRIN_CS_PATHWAY		26	0.448103	1.1724	0.293976	1	1	4284	tags=65%, list=24%, signal=85%
BIOCARTA_EGF_PATHWAY	BIOCARTA_EGF_PATHWAY		31	0.348	1.17142	0.247549	1	1	3442	tags=42%, list=19%, signal=52%
GSE17974_IL4_AND_ANTI_IL12_VS_UNTREATED_12H_ACT_CD4_TCELL_DN	GSE17974_IL4_AND_ANTI_IL12_VS_UNTREATED_12H_ACT_CD4_TCELL_DN		135	0.277221	1.17127	0.243333	1	1	3873	tags=40%, list=21%, signal=50%
GSE23114_PERITONEAL_CAVITY_B1A_BCELL_VS_SPLEEN_BCELL_IN_SLE2C1_MOUSE_UP	GSE23114_PERITONEAL_CAVITY_B1A_BCELL_VS_SPLEEN_BCELL_IN_SLE2C1_MOUSE_UP		180	0.265965	1.1684	0.216617	1	1	3879	tags=38%, list=21%, signal=48%
REACTOME_NRAGE_SIGNALS_DEATH_THROUGH_JNK	REACTOME_NRAGE_SIGNALS_DEATH_THROUGH_JNK		42	0.32897	1.16409	0.271845	1	1	3980	tags=48%, list=22%, signal=61%
GSE10325_LUPUS_BCELL_VS_LUPUS_MYELOID_DN	GSE10325_LUPUS_BCELL_VS_LUPUS_MYELOID_DN		197	0.351213	1.16123	0.310263	1	1	3226	tags=40%, list=18%, signal=48%
GSE40274_CTRL_VS_GATA1_TRANSDUCED_ACTIVATED_CD4_TCELL_UP	GSE40274_CTRL_VS_GATA1_TRANSDUCED_ACTIVATED_CD4_TCELL_UP		121	0.292662	1.1605	0.261494	1	1	3672	tags=36%, list=20%, signal=45%
REACTOME_INTERFERON_GAMMA_SIGNALING	REACTOME_INTERFERON_GAMMA_SIGNALING		59	0.416063	1.16019	0.338983	1	1	3643	tags=39%, list=20%, signal=49%
GSE10325_LUPUS_CD4_TCELL_VS_LUPUS_BCELL_UP	GSE10325_LUPUS_CD4_TCELL_VS_LUPUS_BCELL_UP		183	0.305067	1.15977	0.28169	1	1	2615	tags=30%, list=14%, signal=34%
GSE21379_TFH_VS_NON_TFH_CD4_TCELL_DN	GSE21379_TFH_VS_NON_TFH_CD4_TCELL_DN		147	0.245325	1.15772	0.195745	1	1	2741	tags=27%, list=15%, signal=32%
PRC2_SUZ12_UP.V1_UP	PRC2_SUZ12_UP.V1_UP		152	0.235226	1.15557	0.19214	1	1	2547	tags=26%, list=14%, signal=30%
GSE32986_UNSTIM_VS_CURDLAN_HIGHDOSE_STIM_DC_DN	GSE32986_UNSTIM_VS_CURDLAN_HIGHDOSE_STIM_DC_DN		178	0.294789	1.15486	0.283505	1	1	3031	tags=33%, list=17%, signal=39%
GSE45365_NK_CELL_VS_BCELL_MCMV_INFECTION_DN	GSE45365_NK_CELL_VS_BCELL_MCMV_INFECTION_DN		185	0.287001	1.15156	0.292398	1	1	2617	tags=32%, list=14%, signal=38%
GSE2405_0H_VS_12H_A_PHAGOCYTOPHILUM_STIM_NEUTROPHIL_UP	GSE2405_0H_VS_12H_A_PHAGOCYTOPHILUM_STIM_NEUTROPHIL_UP		187	0.318917	1.15032	0.318919	1	1	2993	tags=34%, list=16%, signal=40%
GSE41087_WT_VS_FOXP3_MUT_ANTI_CD3_CD28_STIM_CD4_TCELL_UP	GSE41087_WT_VS_FOXP3_MUT_ANTI_CD3_CD28_STIM_CD4_TCELL_UP		179	0.297991	1.15002	0.317143	1	1	2703	tags=32%, list=15%, signal=37%
IL21_UP.V1_UP	IL21_UP.V1_UP		148	0.239711	1.14925	0.205761	1	1	2534	tags=21%, list=14%, signal=24%
GSE29618_PDC_VS_MDC_DAY7_FLU_VACCINE_DN	GSE29618_PDC_VS_MDC_DAY7_FLU_VACCINE_DN		194	0.324311	1.14371	0.330049	1	1	3489	tags=38%, list=19%, signal=47%
GSE3720_UNSTIM_VS_LPS_STIM_VD2_GAMMADELTA_TCELL_DN	GSE3720_UNSTIM_VS_LPS_STIM_VD2_GAMMADELTA_TCELL_DN		110	0.257355	1.14096	0.257962	1	1	3308	tags=28%, list=18%, signal=34%
GSE3982_MAST_CELL_VS_NKCELL_DN	GSE3982_MAST_CELL_VS_NKCELL_DN		170	0.241771	1.14062	0.253521	1	1	2016	tags=22%, list=11%, signal=24%
GSE3994_WT_VS_PAC1_KO_ACTIVATED_MAST_CELL_DN	GSE3994_WT_VS_PAC1_KO_ACTIVATED_MAST_CELL_DN		186	0.241848	1.14045	0.224615	1	1	2413	tags=25%, list=13%, signal=28%
GSE3982_DC_VS_TH1_UP	GSE3982_DC_VS_TH1_UP		184	0.267305	1.13992	0.273973	1	1	2569	tags=27%, list=14%, signal=31%
GSE32986_CURDLAN_LOWDOSE_VS_CURDLAN_HIGHDOSE_STIM_DC_DN	GSE32986_CURDLAN_LOWDOSE_VS_CURDLAN_HIGHDOSE_STIM_DC_DN		188	0.27518	1.1387	0.283186	1	1	2743	tags=30%, list=15%, signal=35%
GSE11057_CD4_CENT_MEM_VS_PBMC_UP	GSE11057_CD4_CENT_MEM_VS_PBMC_UP		182	0.261176	1.13828	0.256983	1	1	2274	tags=24%, list=13%, signal=27%
GSE360_DC_VS_MAC_T_GONDII_UP	GSE360_DC_VS_MAC_T_GONDII_UP		175	0.237049	1.13756	0.20438	1	1	2429	tags=25%, list=13%, signal=29%
GSE19888_ADENOSINE_A3R_ACT_VS_TCELL_MEMBRANES_ACT_IN_MAST_CELL_UP	GSE19888_ADENOSINE_A3R_ACT_VS_TCELL_MEMBRANES_ACT_IN_MAST_CELL_UP		183	0.33492	1.13567	0.348371	1	1	2292	tags=32%, list=13%, signal=36%
GSE11057_CD4_CENT_MEM_VS_PBMC_DN	GSE11057_CD4_CENT_MEM_VS_PBMC_DN		186	0.298857	1.13534	0.276382	1	1	3145	tags=34%, list=17%, signal=41%
GSE4984_LPS_VS_VEHICLE_CTRL_TREATED_DC_DN	GSE4984_LPS_VS_VEHICLE_CTRL_TREATED_DC_DN		183	0.283196	1.13219	0.285714	1	1	2758	tags=31%, list=15%, signal=36%
GSE16450_IMMATURE_VS_MATURE_NEURON_CELL_LINE_UP	GSE16450_IMMATURE_VS_MATURE_NEURON_CELL_LINE_UP		167	0.301654	1.13157	0.279412	1	1	2818	tags=30%, list=16%, signal=35%
GSE40274_CTRL_VS_EOS_TRANSDUCED_ACTIVATED_CD4_TCELL_DN	GSE40274_CTRL_VS_EOS_TRANSDUCED_ACTIVATED_CD4_TCELL_DN		124	0.252748	1.13078	0.266187	1	1	3186	tags=31%, list=18%, signal=38%
GSE34205_HEALTHY_VS_RSV_INF_INFANT_PBMC_UP	GSE34205_HEALTHY_VS_RSV_INF_INFANT_PBMC_UP		171	0.249929	1.1301	0.260062	1	1	2826	tags=29%, list=16%, signal=34%
GSE3982_EFF_MEMORY_CD4_TCELL_VS_TH2_UP	GSE3982_EFF_MEMORY_CD4_TCELL_VS_TH2_UP		173	0.232913	1.12987	0.193878	1	1	2132	tags=22%, list=12%, signal=25%
GSE25123_CTRL_VS_ROSIGLITAZONE_STIM_PPARG_KO_MACROPHAGE_UP	GSE25123_CTRL_VS_ROSIGLITAZONE_STIM_PPARG_KO_MACROPHAGE_UP		182	0.307703	1.12659	0.29096	1	1	2715	tags=29%, list=15%, signal=33%
BIOCARTA_TALL1_PATHWAY	BIOCARTA_TALL1_PATHWAY		15	0.409182	1.12623	0.326034	1	1	3217	tags=47%, list=18%, signal=57%
GSE9988_ANTI_TREM1_VS_VEHICLE_TREATED_MONOCYTES_DN	GSE9988_ANTI_TREM1_VS_VEHICLE_TREATED_MONOCYTES_DN		188	0.313268	1.12559	0.314088	1	1	3185	tags=34%, list=18%, signal=41%
REACTOME_TRAF6_MEDIATED_NFKB_ACTIVATION	REACTOME_TRAF6_MEDIATED_NFKB_ACTIVATION		21	0.348346	1.12521	0.310345	1	1	353	tags=19%, list=2%, signal=19%
KRAS.PROSTATE_UP.V1_UP	KRAS.PROSTATE_UP.V1_UP		104	0.258065	1.12426	0.286792	1	1	3791	tags=36%, list=21%, signal=45%
GSE40225_WT_VS_RIP_B7X_DIABETIC_MOUSE_PANCREATIC_CD8_TCELL_UP	GSE40225_WT_VS_RIP_B7X_DIABETIC_MOUSE_PANCREATIC_CD8_TCELL_UP		170	0.26343	1.12346	0.270341	1	1	3638	tags=34%, list=20%, signal=42%
GSE14415_NATURAL_TREG_VS_TCONV_UP	GSE14415_NATURAL_TREG_VS_TCONV_UP		142	0.265787	1.11566	0.27321	1	1	2729	tags=32%, list=15%, signal=37%
GSE22935_WT_VS_MYD88_KO_MACROPHAGE_UP	GSE22935_WT_VS_MYD88_KO_MACROPHAGE_UP		192	0.29593	1.11553	0.334118	1	1	2965	tags=34%, list=16%, signal=40%
GSE40274_FOXP3_VS_FOXP3_AND_HELIOS_TRANSDUCED_ACTIVATED_CD4_TCELL_UP	GSE40274_FOXP3_VS_FOXP3_AND_HELIOS_TRANSDUCED_ACTIVATED_CD4_TCELL_UP		119	0.239508	1.11445	0.278195	1	1	3028	tags=29%, list=17%, signal=35%
GSE37301_HEMATOPOIETIC_STEM_CELL_VS_CD4_TCELL_DN	GSE37301_HEMATOPOIETIC_STEM_CELL_VS_CD4_TCELL_DN		100	0.23884	1.11408	0.25	1	1	2442	tags=23%, list=13%, signal=26%
REACTOME_NEPHRIN_INTERACTIONS	REACTOME_NEPHRIN_INTERACTIONS		18	0.366473	1.11249	0.320988	1	1	2602	tags=39%, list=14%, signal=45%
GSE5542_UNTREATED_VS_IFNG_TREATED_EPITHELIAL_CELLS_6H_DN	GSE5542_UNTREATED_VS_IFNG_TREATED_EPITHELIAL_CELLS_6H_DN		190	0.274751	1.11216	0.303483	1	1	4007	tags=36%, list=22%, signal=46%
GSE21670_STAT3_KO_VS_WT_CD4_TCELL_TGFB_IL6_TREATED_DN	GSE21670_STAT3_KO_VS_WT_CD4_TCELL_TGFB_IL6_TREATED_DN		186	0.319665	1.11074	0.338384	1	1	3032	tags=35%, list=17%, signal=42%
GSE21063_CTRL_VS_ANTI_IGM_STIM_BCELL_8H_UP	GSE21063_CTRL_VS_ANTI_IGM_STIM_BCELL_8H_UP		137	0.260268	1.10992	0.301242	1	1	3408	tags=31%, list=19%, signal=37%
BIOCARTA_CSK_PATHWAY	BIOCARTA_CSK_PATHWAY		21	0.415897	1.10979	0.371084	1	1	2429	tags=43%, list=13%, signal=49%
GSE9878_CTRL_VS_EBF_TRANSDUCED_PAX5_KO_PRO_BCELL_UP	GSE9878_CTRL_VS_EBF_TRANSDUCED_PAX5_KO_PRO_BCELL_UP		171	0.247986	1.10949	0.257485	1	1	2731	tags=26%, list=15%, signal=31%
GSE26495_NAIVE_VS_PD1HIGH_CD8_TCELL_DN	GSE26495_NAIVE_VS_PD1HIGH_CD8_TCELL_DN		184	0.292314	1.10868	0.362398	1	1	3659	tags=38%, list=20%, signal=47%
GSE45739_UNSTIM_VS_ACD3_ACD28_STIM_WT_CD4_TCELL_UP	GSE45739_UNSTIM_VS_ACD3_ACD28_STIM_WT_CD4_TCELL_UP		173	0.236978	1.10839	0.257669	1	1	3485	tags=30%, list=19%, signal=37%
GSE37605_FOXP3_FUSION_GFP_VS_IRES_GFP_TREG_NOD_DN	GSE37605_FOXP3_FUSION_GFP_VS_IRES_GFP_TREG_NOD_DN		147	0.257595	1.10783	0.256906	1	1	2019	tags=22%, list=11%, signal=24%
GSE3982_MEMORY_CD4_TCELL_VS_BCELL_UP	GSE3982_MEMORY_CD4_TCELL_VS_BCELL_UP		172	0.271453	1.10774	0.313665	1	1	3846	tags=36%, list=21%, signal=45%
GSE5589_WT_VS_IL6_KO_LPS_AND_IL10_STIM_MACROPHAGE_180MIN_UP	GSE5589_WT_VS_IL6_KO_LPS_AND_IL10_STIM_MACROPHAGE_180MIN_UP		75	0.238645	1.10702	0.263889	1	1	1454	tags=16%, list=8%, signal=17%
GSE13411_NAIVE_BCELL_VS_PLASMA_CELL_UP	GSE13411_NAIVE_BCELL_VS_PLASMA_CELL_UP		175	0.249674	1.10627	0.283668	1	1	2814	tags=26%, list=15%, signal=31%
GSE28726_NAIVE_CD4_TCELL_VS_NAIVE_NKTCELL_DN	GSE28726_NAIVE_CD4_TCELL_VS_NAIVE_NKTCELL_DN		174	0.241726	1.1045	0.292063	1	1	4215	tags=39%, list=23%, signal=50%
GSE14699_NAIVE_VS_DELETIONAL_TOLERANCE_CD8_TCELL_UP	GSE14699_NAIVE_VS_DELETIONAL_TOLERANCE_CD8_TCELL_UP		135	0.252731	1.10363	0.273504	1	1	2124	tags=24%, list=12%, signal=27%
PID_GMCSF_PATHWAY	PID_GMCSF_PATHWAY		36	0.313691	1.10273	0.308861	1	1	1182	tags=22%, list=7%, signal=24%
GSE22196_HEALTHY_VS_OBESE_MOUSE_SKIN_GAMMADELTA_TCELL_UP	GSE22196_HEALTHY_VS_OBESE_MOUSE_SKIN_GAMMADELTA_TCELL_UP		187	0.273382	1.10164	0.332461	1	1	3448	tags=34%, list=19%, signal=42%
REACTOME_INTERACTION_BETWEEN_L1_AND_ANKYRINS	REACTOME_INTERACTION_BETWEEN_L1_AND_ANKYRINS		18	0.363774	1.10137	0.329975	1	1	2436	tags=28%, list=13%, signal=32%
KEGG_CYTOKINE_CYTOKINE_RECEPTOR_INTERACTION	KEGG_CYTOKINE_CYTOKINE_RECEPTOR_INTERACTION		200	0.307761	1.10076	0.369318	1	1	3143	tags=33%, list=17%, signal=39%
GSE20715_WT_VS_TLR4_KO_LUNG_DN	GSE20715_WT_VS_TLR4_KO_LUNG_DN		177	0.234846	1.09967	0.257053	1	1	3398	tags=30%, list=19%, signal=36%
GSE29618_MONOCYTE_VS_PDC_DAY7_FLU_VACCINE_UP	GSE29618_MONOCYTE_VS_PDC_DAY7_FLU_VACCINE_UP		197	0.303804	1.0967	0.330097	1	1	3624	tags=39%, list=20%, signal=48%
BIOCARTA_TH1TH2_PATHWAY	BIOCARTA_TH1TH2_PATHWAY		16	0.480411	1.09552	0.389022	1	1	3711	tags=56%, list=20%, signal=71%
GSE3982_MAST_CELL_VS_EFF_MEMORY_CD4_TCELL_DN	GSE3982_MAST_CELL_VS_EFF_MEMORY_CD4_TCELL_DN		155	0.245997	1.09478	0.284211	1	1	3029	tags=32%, list=17%, signal=38%
GSE21774_CD62L_POS_CD56_DIM_VS_CD62L_NEG_CD56_DIM_NK_CELL_UP	GSE21774_CD62L_POS_CD56_DIM_VS_CD62L_NEG_CD56_DIM_NK_CELL_UP		183	0.247619	1.09354	0.295385	1	1	3137	tags=31%, list=17%, signal=37%
GSE32986_CURDLAN_HIGHDOSE_VS_GMCSF_AND_CURDLAN_HIGHDOSE_STIM_DC_DN	GSE32986_CURDLAN_HIGHDOSE_VS_GMCSF_AND_CURDLAN_HIGHDOSE_STIM_DC_DN		190	0.303229	1.09268	0.345946	1	1	3346	tags=37%, list=18%, signal=45%
KEGG_LEISHMANIA_INFECTION	KEGG_LEISHMANIA_INFECTION		68	0.346838	1.09069	0.38404	1	1	3033	tags=41%, list=17%, signal=49%
GSE30083_SP3_VS_SP4_THYMOCYTE_DN	GSE30083_SP3_VS_SP4_THYMOCYTE_DN		178	0.263827	1.08987	0.358333	1	1	3957	tags=42%, list=22%, signal=53%
GSE19888_CTRL_VS_A3R_ACT_TREATED_MAST_CELL_PRETREATED_WITH_A3R_INH_DN	GSE19888_CTRL_VS_A3R_ACT_TREATED_MAST_CELL_PRETREATED_WITH_A3R_INH_DN		178	0.213493	1.08953	0.241379	1	1	3454	tags=31%, list=19%, signal=38%
PID_TXA2PATHWAY	PID_TXA2PATHWAY		53	0.332762	1.08836	0.348371	1	1	2322	tags=30%, list=13%, signal=35%
REACTOME_CHEMOKINE_RECEPTORS_BIND_CHEMOKINES	REACTOME_CHEMOKINE_RECEPTORS_BIND_CHEMOKINES		41	0.382643	1.08734	0.374663	1	1	4625	tags=54%, list=25%, signal=72%
GSE3982_EOSINOPHIL_VS_MAST_CELL_UP	GSE3982_EOSINOPHIL_VS_MAST_CELL_UP		177	0.233062	1.08584	0.310448	1	1	1998	tags=21%, list=11%, signal=24%
GSE12392_WT_VS_IFNAR_KO_CD8A_NEG_SPLEEN_DC_UP	GSE12392_WT_VS_IFNAR_KO_CD8A_NEG_SPLEEN_DC_UP		186	0.259539	1.08528	0.338068	1	1	3487	tags=34%, list=19%, signal=42%
GSE24671_CTRL_VS_SENDAI_VIRUS_INFECTED_MOUSE_SPLENOCYTES_UP	GSE24671_CTRL_VS_SENDAI_VIRUS_INFECTED_MOUSE_SPLENOCYTES_UP		141	0.260374	1.08445	0.334294	1	1	2772	tags=31%, list=15%, signal=37%
GSE1740_UNSTIM_VS_IFNA_STIMULATED_MCSF_IFNG_DERIVED_MACROPHAGE_UP	GSE1740_UNSTIM_VS_IFNA_STIMULATED_MCSF_IFNG_DERIVED_MACROPHAGE_UP		149	0.255327	1.08432	0.333333	1	1	2981	tags=28%, list=16%, signal=33%
GSE23114_WT_VS_SLE2C1_MOUSE_SPLEEN_B1A_BCELL_DN	GSE23114_WT_VS_SLE2C1_MOUSE_SPLEEN_B1A_BCELL_DN		177	0.222165	1.08369	0.28481	1	1	2718	tags=24%, list=15%, signal=28%
GSE2770_IL12_AND_TGFB_ACT_VS_ACT_CD4_TCELL_6H_UP	GSE2770_IL12_AND_TGFB_ACT_VS_ACT_CD4_TCELL_6H_UP		175	0.250612	1.08358	0.315315	1	1	3841	tags=38%, list=21%, signal=48%
GSE24634_TEFF_VS_TCONV_DAY10_IN_CULTURE_DN	GSE24634_TEFF_VS_TCONV_DAY10_IN_CULTURE_DN		194	0.288241	1.08179	0.334129	1	1	3191	tags=36%, list=18%, signal=43%
GSE29949_CD8_NEG_DC_SPLEEN_VS_CD8_POS_DC_SPLEEN_UP	GSE29949_CD8_NEG_DC_SPLEEN_VS_CD8_POS_DC_SPLEEN_UP		166	0.219102	1.08054	0.27758	1	1	2640	tags=25%, list=15%, signal=29%
BIOCARTA_INTRINSIC_PATHWAY	BIOCARTA_INTRINSIC_PATHWAY		17	0.380544	1.08046	0.369509	1	1	3763	tags=47%, list=21%, signal=59%
GSE4590_SMALL_VS_VPREB_POS_LARGE_PRE_BCELL_DN	GSE4590_SMALL_VS_VPREB_POS_LARGE_PRE_BCELL_DN		128	0.238199	1.08019	0.330275	1	1	3751	tags=32%, list=21%, signal=40%
PID_GLYPICAN_1PATHWAY	PID_GLYPICAN_1PATHWAY		25	0.336382	1.08003	0.382199	1	1	1912	tags=24%, list=11%, signal=27%
GSE40274_CTRL_VS_SATB1_TRANSDUCED_ACTIVATED_CD4_TCELL_UP	GSE40274_CTRL_VS_SATB1_TRANSDUCED_ACTIVATED_CD4_TCELL_UP		157	0.256123	1.07945	0.31339	1	1	2986	tags=33%, list=16%, signal=39%
GSE3982_MEMORY_CD4_TCELL_VS_TH2_UP	GSE3982_MEMORY_CD4_TCELL_VS_TH2_UP		176	0.250895	1.07931	0.318059	1	1	3805	tags=34%, list=21%, signal=42%
GSE37301_HEMATOPOIETIC_STEM_CELL_VS_CD4_TCELL_UP	GSE37301_HEMATOPOIETIC_STEM_CELL_VS_CD4_TCELL_UP		161	0.27551	1.07775	0.351275	1	1	2892	tags=30%, list=16%, signal=35%
GSE40685_TREG_VS_FOXP3_KO_TREG_PRECURSOR_DN	GSE40685_TREG_VS_FOXP3_KO_TREG_PRECURSOR_DN		188	0.308419	1.07658	0.3725	1	1	3887	tags=44%, list=21%, signal=55%
GSE21546_UNSTIM_VS_ANTI_CD3_STIM_ELK1_KO_DP_THYMOCYTES_UP	GSE21546_UNSTIM_VS_ANTI_CD3_STIM_ELK1_KO_DP_THYMOCYTES_UP		134	0.311588	1.07649	0.39206	1	1	3303	tags=35%, list=18%, signal=43%
GSE40273_XBP1_KO_VS_WT_TREG_DN	GSE40273_XBP1_KO_VS_WT_TREG_DN		187	0.253316	1.07638	0.334262	1	1	2535	tags=26%, list=14%, signal=30%
GSE25123_WT_VS_PPARG_KO_MACROPHAGE_UP	GSE25123_WT_VS_PPARG_KO_MACROPHAGE_UP		171	0.269327	1.07563	0.336111	1	1	3448	tags=31%, list=19%, signal=38%
BIOCARTA_PML_PATHWAY	BIOCARTA_PML_PATHWAY		17	0.375856	1.07562	0.383663	1	1	3278	tags=41%, list=18%, signal=50%
GSE24634_TEFF_VS_TCONV_DAY3_IN_CULTURE_DN	GSE24634_TEFF_VS_TCONV_DAY3_IN_CULTURE_DN		188	0.312958	1.07368	0.363409	1	1	3569	tags=41%, list=20%, signal=50%
GSE24634_TEFF_VS_TCONV_DAY7_IN_CULTURE_DN	GSE24634_TEFF_VS_TCONV_DAY7_IN_CULTURE_DN		187	0.286787	1.0735	0.349282	1	1	3825	tags=37%, list=21%, signal=47%
REACTOME_G_ALPHA1213_SIGNALLING_EVENTS	REACTOME_G_ALPHA1213_SIGNALLING_EVENTS		70	0.271179	1.07284	0.360313	1	1	3047	tags=31%, list=17%, signal=38%
GSE29618_MONOCYTE_VS_MDC_DAY7_FLU_VACCINE_UP	GSE29618_MONOCYTE_VS_MDC_DAY7_FLU_VACCINE_UP		193	0.311854	1.07277	0.343902	1	1	3226	tags=35%, list=18%, signal=42%
GSE10325_LUPUS_CD4_TCELL_VS_LUPUS_MYELOID_DN	GSE10325_LUPUS_CD4_TCELL_VS_LUPUS_MYELOID_DN		195	0.325797	1.07102	0.357477	1	1	3346	tags=39%, list=18%, signal=48%
GSE3982_BCELL_VS_NKCELL_DN	GSE3982_BCELL_VS_NKCELL_DN		152	0.220077	1.07003	0.334459	1	1	2490	tags=25%, list=14%, signal=29%
RPS14_DN.V1_UP	RPS14_DN.V1_UP		170	0.315905	1.06808	0.38	1	1	3893	tags=41%, list=21%, signal=52%
GSE10325_CD4_TCELL_VS_MYELOID_DN	GSE10325_CD4_TCELL_VS_MYELOID_DN		189	0.304898	1.06782	0.368932	1	1	3620	tags=40%, list=20%, signal=49%
GSE16450_CTRL_VS_IFNA_6H_STIM_IMMATURE_NEURON_CELL_LINE_DN	GSE16450_CTRL_VS_IFNA_6H_STIM_IMMATURE_NEURON_CELL_LINE_DN		177	0.260828	1.06682	0.368732	1	1	2818	tags=31%, list=16%, signal=36%
RELA_DN.V1_DN	RELA_DN.V1_DN		101	0.234851	1.06585	0.346774	1	1	2667	tags=23%, list=15%, signal=27%
GSE411_UNSTIM_VS_100MIN_IL6_STIM_MACROPHAGE_DN	GSE411_UNSTIM_VS_100MIN_IL6_STIM_MACROPHAGE_DN		183	0.243355	1.06482	0.337209	1	1	1786	tags=20%, list=10%, signal=22%
GSE19888_CTRL_VS_TCELL_MEMBRANES_ACT_MAST_CELL_PRETREAT_A3R_INH_DN	GSE19888_CTRL_VS_TCELL_MEMBRANES_ACT_MAST_CELL_PRETREAT_A3R_INH_DN		186	0.297688	1.06348	0.385417	1	1	3076	tags=32%, list=17%, signal=38%
KEGG_TIGHT_JUNCTION	KEGG_TIGHT_JUNCTION		108	0.244099	1.06063	0.337349	1	1	3337	tags=34%, list=18%, signal=42%
REACTOME_OTHER_SEMAPHORIN_INTERACTIONS	REACTOME_OTHER_SEMAPHORIN_INTERACTIONS		15	0.380434	1.06051	0.370892	1	1	3386	tags=47%, list=19%, signal=57%
REACTOME_TCR_SIGNALING	REACTOME_TCR_SIGNALING		50	0.352335	1.06023	0.411765	1	1	3357	tags=42%, list=18%, signal=51%
NOTCH_DN.V1_DN	NOTCH_DN.V1_DN		143	0.232185	1.05969	0.35689	1	1	3953	tags=34%, list=22%, signal=43%
GSE3039_NKT_CELL_VS_ALPHAALPHA_CD8_TCELL_DN	GSE3039_NKT_CELL_VS_ALPHAALPHA_CD8_TCELL_DN		185	0.297227	1.05831	0.392	1	1	3103	tags=35%, list=17%, signal=41%
GSE28726_NAIVE_VS_ACTIVATED_CD4_TCELL_UP	GSE28726_NAIVE_VS_ACTIVATED_CD4_TCELL_UP		184	0.247955	1.05737	0.363636	1	1	3758	tags=37%, list=21%, signal=46%
GSE9239_CTRL_VS_TNF_INHIBITOR_TREATED_DC_UP	GSE9239_CTRL_VS_TNF_INHIBITOR_TREATED_DC_UP		176	0.226679	1.05654	0.353293	1	1	2373	tags=23%, list=13%, signal=26%
GSE30962_PRIMARY_VS_SECONDARY_CHRONIC_LCMV_INF_CD8_TCELL_DN	GSE30962_PRIMARY_VS_SECONDARY_CHRONIC_LCMV_INF_CD8_TCELL_DN		170	0.254383	1.05647	0.37464	1	1	2802	tags=29%, list=15%, signal=34%
GSE19941_UNSTIM_VS_LPS_STIM_IL10_KO_MACROPHAGE_UP	GSE19941_UNSTIM_VS_LPS_STIM_IL10_KO_MACROPHAGE_UP		163	0.222777	1.05641	0.348837	1	1	2253	tags=23%, list=12%, signal=26%
GSE40274_FOXP3_VS_FOXP3_AND_SATB1_TRANSDUCED_ACTIVATED_CD4_TCELL_UP	GSE40274_FOXP3_VS_FOXP3_AND_SATB1_TRANSDUCED_ACTIVATED_CD4_TCELL_UP		95	0.225286	1.05624	0.344828	1	1	1746	tags=21%, list=10%, signal=23%
GSE12366_GC_VS_NAIVE_BCELL_DN	GSE12366_GC_VS_NAIVE_BCELL_DN		182	0.280796	1.05518	0.379845	1	1	4049	tags=36%, list=22%, signal=46%
GSE43863_TH1_VS_LY6C_INT_CXCR5POS_MEMORY_CD4_TCELL_DN	GSE43863_TH1_VS_LY6C_INT_CXCR5POS_MEMORY_CD4_TCELL_DN		157	0.221306	1.05518	0.326733	1	1	1947	tags=22%, list=11%, signal=24%
GSE3565_DUSP1_VS_WT_SPLENOCYTES_UP	GSE3565_DUSP1_VS_WT_SPLENOCYTES_UP		151	0.281659	1.05481	0.3687	1	1	3027	tags=34%, list=17%, signal=41%
GSE21670_UNTREATED_VS_IL6_TREATED_STAT3_KO_CD4_TCELL_UP	GSE21670_UNTREATED_VS_IL6_TREATED_STAT3_KO_CD4_TCELL_UP		186	0.295435	1.05443	0.391076	1	1	3219	tags=34%, list=18%, signal=41%
BIOCARTA_IL2_PATHWAY	BIOCARTA_IL2_PATHWAY		21	0.366368	1.05371	0.394161	1	1	2086	tags=29%, list=11%, signal=32%
GSE10325_BCELL_VS_MYELOID_DN	GSE10325_BCELL_VS_MYELOID_DN		187	0.306055	1.05261	0.386091	1	1	3346	tags=37%, list=18%, signal=45%
GSE24634_IL4_VS_CTRL_TREATED_NAIVE_CD4_TCELL_DAY3_DN	GSE24634_IL4_VS_CTRL_TREATED_NAIVE_CD4_TCELL_DAY3_DN		186	0.301285	1.05249	0.4	1	1	2939	tags=32%, list=16%, signal=37%
BIOCARTA_PAR1_PATHWAY	BIOCARTA_PAR1_PATHWAY		36	0.321125	1.05218	0.387654	1	1	3000	tags=36%, list=17%, signal=43%
PID_TCR_PATHWAY	PID_TCR_PATHWAY		66	0.343588	1.0508	0.407895	1	1	3760	tags=47%, list=21%, signal=59%
GSE24574_BCL6_HIGH_TFH_VS_NAIVE_CD4_TCELL_UP	GSE24574_BCL6_HIGH_TFH_VS_NAIVE_CD4_TCELL_UP		168	0.223048	1.05009	0.352313	1	1	3379	tags=28%, list=19%, signal=34%
KEGG_ETHER_LIPID_METABOLISM	KEGG_ETHER_LIPID_METABOLISM		26	0.285561	1.04965	0.389381	1	1	2222	tags=31%, list=12%, signal=35%
GSE36078_WT_VS_IL1R_KO_LUNG_DC_AFTER_AD5_INF_UP	GSE36078_WT_VS_IL1R_KO_LUNG_DC_AFTER_AD5_INF_UP		182	0.266038	1.04883	0.383152	1	1	2980	tags=30%, list=16%, signal=36%
GSE6259_33D1_POS_DC_VS_CD4_TCELL_DN	GSE6259_33D1_POS_DC_VS_CD4_TCELL_DN		163	0.280565	1.04734	0.393316	1	1	4090	tags=39%, list=23%, signal=50%
GSE7509_UNSTIM_VS_FCGRIIB_STIM_DC_DN	GSE7509_UNSTIM_VS_FCGRIIB_STIM_DC_DN		163	0.306975	1.04589	0.400498	1	1	4014	tags=40%, list=22%, signal=52%
REACTOME_IL_3_5_AND_GM_CSF_SIGNALING	REACTOME_IL_3_5_AND_GM_CSF_SIGNALING		40	0.32741	1.04461	0.395	1	1	4667	tags=52%, list=26%, signal=70%
GSE22886_DC_VS_MONOCYTE_DN	GSE22886_DC_VS_MONOCYTE_DN		187	0.276039	1.04249	0.407507	1	1	3537	tags=38%, list=19%, signal=47%
PID_INTEGRIN1_PATHWAY	PID_INTEGRIN1_PATHWAY		65	0.37545	1.04039	0.437799	1	1	3954	tags=40%, list=22%, signal=51%
GSE29949_MICROGLIA_VS_DC_BRAIN_DN	GSE29949_MICROGLIA_VS_DC_BRAIN_DN		167	0.209034	1.04033	0.369811	1	1	2739	tags=25%, list=15%, signal=29%
REACTOME_NUCLEAR_SIGNALING_BY_ERBB4	REACTOME_NUCLEAR_SIGNALING_BY_ERBB4		32	0.291936	1.03919	0.398844	1	1	1024	tags=22%, list=6%, signal=23%
GSE6092_IFNG_VS_IFNG_AND_B_BURGDORFERI_INF_ENDOTHELIAL_CELL_UP	GSE6092_IFNG_VS_IFNG_AND_B_BURGDORFERI_INF_ENDOTHELIAL_CELL_UP		172	0.240966	1.03886	0.353093	1	1	3094	tags=28%, list=17%, signal=33%
GSE6259_33D1_POS_VS_DEC205_POS_FLT3L_INDUCED_SPLENIC_DC_UP	GSE6259_33D1_POS_VS_DEC205_POS_FLT3L_INDUCED_SPLENIC_DC_UP		152	0.250517	1.03881	0.406528	1	1	3365	tags=30%, list=19%, signal=36%
GSE30083_SP1_VS_SP4_THYMOCYTE_DN	GSE30083_SP1_VS_SP4_THYMOCYTE_DN		181	0.246126	1.03781	0.386364	1	1	3099	tags=30%, list=17%, signal=36%
GSE2770_IL4_ACT_VS_ACT_CD4_TCELL_48H_DN	GSE2770_IL4_ACT_VS_ACT_CD4_TCELL_48H_DN		173	0.222112	1.03505	0.350181	1	1	3386	tags=32%, list=19%, signal=39%
GSE17580_UNINFECTED_VS_S_MANSONI_INF_TEFF_UP	GSE17580_UNINFECTED_VS_S_MANSONI_INF_TEFF_UP		187	0.223647	1.03426	0.36	1	1	3492	tags=32%, list=19%, signal=39%
GCNP_SHH_UP_EARLY.V1_DN	GCNP_SHH_UP_EARLY.V1_DN		144	0.215074	1.03421	0.372549	1	1	3242	tags=30%, list=18%, signal=36%
GSE15750_DAY6_VS_DAY10_EFF_CD8_TCELL_DN	GSE15750_DAY6_VS_DAY10_EFF_CD8_TCELL_DN		176	0.22812	1.03398	0.393352	1	1	2823	tags=27%, list=16%, signal=31%
GSE2770_UNTREATED_VS_ACT_CD4_TCELL_2H_UP	GSE2770_UNTREATED_VS_ACT_CD4_TCELL_2H_UP		189	0.22231	1.03323	0.359223	1	1	2747	tags=26%, list=15%, signal=31%
JAK2_DN.V1_UP	JAK2_DN.V1_UP		109	0.218615	1.0317	0.397541	1	1	2395	tags=21%, list=13%, signal=24%
REACTOME_RIP_MEDIATED_NFKB_ACTIVATION_VIA_DAI	REACTOME_RIP_MEDIATED_NFKB_ACTIVATION_VIA_DAI		18	0.344564	1.03127	0.418848	1	1	2232	tags=33%, list=12%, signal=38%
GSE22886_NAIVE_CD8_TCELL_VS_MONOCYTE_DN	GSE22886_NAIVE_CD8_TCELL_VS_MONOCYTE_DN		196	0.301867	1.03098	0.407059	1	1	3216	tags=36%, list=18%, signal=43%
GSE34156_TLR1_TLR2_LIGAND_VS_NOD2_AND_TLR1_TLR2_LIGAND_24H_TREATED_MONOCYTE_UP	GSE34156_TLR1_TLR2_LIGAND_VS_NOD2_AND_TLR1_TLR2_LIGAND_24H_TREATED_MONOCYTE_UP		183	0.29807	1.03059	0.404706	1	1	3233	tags=36%, list=18%, signal=43%
GSE42724_MEMORY_VS_B1_BCELL_DN	GSE42724_MEMORY_VS_B1_BCELL_DN		175	0.272852	1.0297	0.408046	1	1	2978	tags=33%, list=16%, signal=39%
GSE40274_CTRL_VS_LEF1_TRANSDUCED_ACTIVATED_CD4_TCELL_UP	GSE40274_CTRL_VS_LEF1_TRANSDUCED_ACTIVATED_CD4_TCELL_UP		154	0.237126	1.02904	0.388298	1	1	2870	tags=27%, list=16%, signal=32%
GSE21033_CTRL_VS_POLYIC_STIM_DC_24H_UP	GSE21033_CTRL_VS_POLYIC_STIM_DC_24H_UP		142	0.24344	1.02842	0.401235	1	1	3607	tags=35%, list=20%, signal=43%
GSE29618_MONOCYTE_VS_MDC_UP	GSE29618_MONOCYTE_VS_MDC_UP		192	0.289233	1.02788	0.389447	1	1	3346	tags=35%, list=18%, signal=43%
GSE29618_PDC_VS_MDC_DN	GSE29618_PDC_VS_MDC_DN		196	0.297837	1.02568	0.401015	1	1	3440	tags=35%, list=19%, signal=43%
GSE21063_WT_VS_NFATC1_KO_BCELL_UP	GSE21063_WT_VS_NFATC1_KO_BCELL_UP		166	0.214228	1.02373	0.37931	1	1	2655	tags=27%, list=15%, signal=31%
GSE3039_CD4_TCELL_VS_B2_BCELL_UP	GSE3039_CD4_TCELL_VS_B2_BCELL_UP		181	0.213943	1.02318	0.381944	1	1	2393	tags=23%, list=13%, signal=26%
GSE2770_IL12_AND_TGFB_VS_IL4_TREATED_ACT_CD4_TCELL_48H_DN	GSE2770_IL12_AND_TGFB_VS_IL4_TREATED_ACT_CD4_TCELL_48H_DN		144	0.263188	1.02305	0.417827	1	1	2599	tags=28%, list=14%, signal=33%
GSE24634_TEFF_VS_TCONV_DAY5_IN_CULTURE_DN	GSE24634_TEFF_VS_TCONV_DAY5_IN_CULTURE_DN		188	0.238912	1.02289	0.38484	1	1	2460	tags=22%, list=14%, signal=26%
BIOCARTA_RELA_PATHWAY	BIOCARTA_RELA_PATHWAY		16	0.364587	1.02251	0.421286	1	1	2323	tags=31%, list=13%, signal=36%
REACTOME_SIGNALING_BY_FGFR1_FUSION_MUTANTS	REACTOME_SIGNALING_BY_FGFR1_FUSION_MUTANTS		18	0.358683	1.02232	0.466501	1	1	3602	tags=50%, list=20%, signal=62%
GSE22886_IGM_MEMORY_BCELL_VS_BLOOD_PLASMA_CELL_UP	GSE22886_IGM_MEMORY_BCELL_VS_BLOOD_PLASMA_CELL_UP		167	0.230343	1.02231	0.363344	1	1	3048	tags=26%, list=17%, signal=31%
GSE22886_NAIVE_CD4_TCELL_VS_12H_ACT_TH2_UP	GSE22886_NAIVE_CD4_TCELL_VS_12H_ACT_TH2_UP		181	0.249924	1.02228	0.410579	1	1	3951	tags=35%, list=22%, signal=45%
GSE15624_3H_VS_6H_HALOFUGINONE_TREATED_CD4_TCELL_UP	GSE15624_3H_VS_6H_HALOFUGINONE_TREATED_CD4_TCELL_UP		153	0.238734	1.0222	0.403183	1	1	3971	tags=39%, list=22%, signal=50%
PID_ERBB4_PATHWAY	PID_ERBB4_PATHWAY		35	0.271401	1.02203	0.412429	1	1	2502	tags=29%, list=14%, signal=33%
GSE24634_TREG_VS_TCONV_POST_DAY10_IL4_CONVERSION_DN	GSE24634_TREG_VS_TCONV_POST_DAY10_IL4_CONVERSION_DN		193	0.300903	1.02064	0.390588	1	1	3165	tags=32%, list=17%, signal=38%
GSE1112_HY_CD8AB_VS_HY_CD8AA_THYMOCYTE_RTOC_CULTURE_UP	GSE1112_HY_CD8AB_VS_HY_CD8AA_THYMOCYTE_RTOC_CULTURE_UP		163	0.260681	1.01971	0.403614	1	1	3092	tags=29%, list=17%, signal=35%
PID_IL2_1PATHWAY	PID_IL2_1PATHWAY		54	0.290949	1.01902	0.428205	1	1	2739	tags=31%, list=15%, signal=37%
GSE11367_CTRL_VS_IL17_TREATED_SMOOTH_MUSCLE_CELL_DN	GSE11367_CTRL_VS_IL17_TREATED_SMOOTH_MUSCLE_CELL_DN		89	0.218491	1.01849	0.389831	1	1	1156	tags=17%, list=6%, signal=18%
GSE36888_UNTREATED_VS_IL2_TREATED_TCELL_6H_UP	GSE36888_UNTREATED_VS_IL2_TREATED_TCELL_6H_UP		174	0.254548	1.01757	0.4	1	1	3507	tags=33%, list=19%, signal=40%
GSE40274_CTRL_VS_FOXP3_AND_LEF1_TRANSDUCED_ACTIVATED_CD4_TCELL_UP	GSE40274_CTRL_VS_FOXP3_AND_LEF1_TRANSDUCED_ACTIVATED_CD4_TCELL_UP		151	0.238805	1.01692	0.408451	1	1	2980	tags=28%, list=16%, signal=33%
GSE7460_CD8_TCELL_VS_TREG_ACT_UP	GSE7460_CD8_TCELL_VS_TREG_ACT_UP		174	0.226274	1.01632	0.39185	1	1	3527	tags=33%, list=19%, signal=40%
GSE360_L_MAJOR_VS_T_GONDII_MAC_UP	GSE360_L_MAJOR_VS_T_GONDII_MAC_UP		161	0.211744	1.01524	0.395105	1	1	3414	tags=32%, list=19%, signal=39%
BIOCARTA_TOLL_PATHWAY	BIOCARTA_TOLL_PATHWAY		35	0.301326	1.01523	0.415423	1	1	2323	tags=29%, list=13%, signal=33%
GSE21546_SAP1A_KO_VS_SAP1A_KO_AND_ELK1_KO_ANTI_CD3_STIM_DP_THYMOCYTES_DN	GSE21546_SAP1A_KO_VS_SAP1A_KO_AND_ELK1_KO_ANTI_CD3_STIM_DP_THYMOCYTES_DN		186	0.255371	1.01397	0.432642	1	1	3206	tags=33%, list=18%, signal=40%
GSE24634_TREG_VS_TCONV_POST_DAY5_IL4_CONVERSION_DN	GSE24634_TREG_VS_TCONV_POST_DAY5_IL4_CONVERSION_DN		188	0.281722	1.01185	0.417284	1	1	4005	tags=38%, list=22%, signal=49%
CAHOY_ASTROGLIAL	CAHOY_ASTROGLIAL		90	0.282902	1.01124	0.435028	1	1	3929	tags=42%, list=22%, signal=54%
PID_WNT_SIGNALING_PATHWAY	PID_WNT_SIGNALING_PATHWAY		26	0.30652	1.01075	0.454802	1	1	3479	tags=38%, list=19%, signal=48%
GSE1740_MCSF_VS_MCSF_AND_IFNG_DAY2_DERIVED_MACROPHAGE_UP	GSE1740_MCSF_VS_MCSF_AND_IFNG_DAY2_DERIVED_MACROPHAGE_UP		148	0.247068	1.01059	0.434402	1	1	3707	tags=36%, list=20%, signal=45%
GSE10240_CTRL_VS_IL22_STIM_PRIMARY_BRONCHIAL_EPITHELIAL_CELLS_UP	GSE10240_CTRL_VS_IL22_STIM_PRIMARY_BRONCHIAL_EPITHELIAL_CELLS_UP		180	0.243306	1.00942	0.401709	1	1	3386	tags=32%, list=19%, signal=39%
GSE5099_UNSTIM_VS_MCSF_TREATED_MONOCYTE_DAY7_DN	GSE5099_UNSTIM_VS_MCSF_TREATED_MONOCYTE_DAY7_DN		176	0.21401	1.00933	0.429878	1	1	3123	tags=28%, list=17%, signal=33%
GSE13887_HEALTHY_VS_LUPUS_RESTING_CD4_TCELL_UP	GSE13887_HEALTHY_VS_LUPUS_RESTING_CD4_TCELL_UP		90	0.215138	1.00871	0.431298	1	1	3398	tags=32%, list=19%, signal=39%
GSE15324_NAIVE_VS_ACTIVATED_CD8_TCELL_UP	GSE15324_NAIVE_VS_ACTIVATED_CD8_TCELL_UP		166	0.208947	1.0086	0.407534	1	1	4107	tags=34%, list=23%, signal=43%
GSE26030_UNSTIM_VS_RESTIM_TH1_DAY15_POST_POLARIZATION_DN	GSE26030_UNSTIM_VS_RESTIM_TH1_DAY15_POST_POLARIZATION_DN		193	0.211923	1.00793	0.422222	1	1	1913	tags=21%, list=11%, signal=23%
PID_FCER1_PATHWAY	PID_FCER1_PATHWAY		61	0.28289	1.00699	0.412371	1	1	3442	tags=38%, list=19%, signal=46%
ST_ADRENERGIC	ST_ADRENERGIC		32	0.28436	1.00554	0.423181	1	1	1796	tags=28%, list=10%, signal=31%
GSE35825_UNTREATED_VS_IFNA_STIM_MACROPHAGE_DN	GSE35825_UNTREATED_VS_IFNA_STIM_MACROPHAGE_DN		150	0.236855	1.00543	0.401099	1	1	2723	tags=26%, list=15%, signal=30%
GSE40274_CTRL_VS_XBP1_TRANSDUCED_ACTIVATED_CD4_TCELL_UP	GSE40274_CTRL_VS_XBP1_TRANSDUCED_ACTIVATED_CD4_TCELL_UP		158	0.270014	1.00413	0.431525	1	1	3103	tags=34%, list=17%, signal=41%
BIOCARTA_NFKB_PATHWAY	BIOCARTA_NFKB_PATHWAY		23	0.342146	1.00401	0.453431	1	1	2323	tags=30%, list=13%, signal=35%
GSE6259_DEC205_POS_DC_VS_CD8_TCELL_DN	GSE6259_DEC205_POS_DC_VS_CD8_TCELL_DN		127	0.224121	1.00366	0.438953	1	1	1964	tags=18%, list=11%, signal=20%
REACTOME_DEGRADATION_OF_THE_EXTRACELLULAR_MATRIX	REACTOME_DEGRADATION_OF_THE_EXTRACELLULAR_MATRIX		22	0.398906	1.00336	0.44504	1	1	1895	tags=27%, list=10%, signal=30%
GSE13887_RESTING_VS_ACT_CD4_TCELL_UP	GSE13887_RESTING_VS_ACT_CD4_TCELL_UP		76	0.220279	1.00208	0.469534	1	1	1752	tags=17%, list=10%, signal=19%
GSE39556_UNTREATED_VS_3H_POLYIC_INJ_MOUSE_CD8A_DC_UP	GSE39556_UNTREATED_VS_3H_POLYIC_INJ_MOUSE_CD8A_DC_UP		187	0.23936	1.00174	0.408537	1	1	2572	tags=22%, list=14%, signal=26%
GSE18791_UNSTIM_VS_NEWCATSLE_VIRUS_DC_2H_DN	GSE18791_UNSTIM_VS_NEWCATSLE_VIRUS_DC_2H_DN		128	0.240476	1.00091	0.436314	1	1	2832	tags=26%, list=16%, signal=30%
GSE28726_NAIVE_VS_ACTIVATED_VA24NEG_NKTCELL_DN	GSE28726_NAIVE_VS_ACTIVATED_VA24NEG_NKTCELL_DN		163	0.203267	1.00039	0.430328	1	1	3100	tags=26%, list=17%, signal=32%
GSE43863_NAIVE_VS_LY6C_LOW_CXCR5NEG_CD4_EFF_TCELL_D6_LCMV_UP	GSE43863_NAIVE_VS_LY6C_LOW_CXCR5NEG_CD4_EFF_TCELL_D6_LCMV_UP		131	0.208586	0.999593	0.462617	1	1	2258	tags=21%, list=12%, signal=23%
GSE36826_WT_VS_IL1R_KO_SKIN_UP	GSE36826_WT_VS_IL1R_KO_SKIN_UP		187	0.251615	0.999407	0.441011	1	1	4005	tags=38%, list=22%, signal=48%
PID_CD8_TCR_PATHWAY	PID_CD8_TCR_PATHWAY		53	0.326551	0.996679	0.436364	1	1	3047	tags=36%, list=17%, signal=43%
GSE23321_CENTRAL_MEMORY_VS_NAIVE_CD8_TCELL_DN	GSE23321_CENTRAL_MEMORY_VS_NAIVE_CD8_TCELL_DN		161	0.205743	0.996626	0.416961	1	1	2898	tags=26%, list=16%, signal=31%
GSE14386_UNTREATED_VS_IFNA_TREATED_ACT_PBMC_MS_PATIENT_UP	GSE14386_UNTREATED_VS_IFNA_TREATED_ACT_PBMC_MS_PATIENT_UP		108	0.2191	0.996401	0.435088	1	1	4586	tags=39%, list=25%, signal=52%
PID_KIT_PATHWAY	PID_KIT_PATHWAY		51	0.273544	0.996188	0.431877	1	1	3442	tags=37%, list=19%, signal=46%
GSE2706_UNSTIM_VS_8H_R848_DC_UP	GSE2706_UNSTIM_VS_8H_R848_DC_UP		166	0.216786	0.995907	0.417827	1	1	2307	tags=24%, list=13%, signal=27%
PID_IL2_STAT5_PATHWAY	PID_IL2_STAT5_PATHWAY		28	0.337959	0.995398	0.457831	1	1	2591	tags=36%, list=14%, signal=42%
PID_IL8_CXCR2_PATHWAY	PID_IL8_CXCR2_PATHWAY		32	0.330045	0.995217	0.465558	1	1	4760	tags=56%, list=26%, signal=76%
GSE12845_IGD_POS_BLOOD_VS_NAIVE_TONSIL_BCELL_UP	GSE12845_IGD_POS_BLOOD_VS_NAIVE_TONSIL_BCELL_UP		174	0.20755	0.99461	0.488055	1	1	2379	tags=22%, list=13%, signal=26%
GSE2770_IL12_AND_TGFB_VS_IL4_TREATED_ACT_CD4_TCELL_6H_DN	GSE2770_IL12_AND_TGFB_VS_IL4_TREATED_ACT_CD4_TCELL_6H_DN		147	0.207197	0.99451	0.447154	1	1	1696	tags=18%, list=9%, signal=19%
PID_ECADHERIN_STABILIZATION_PATHWAY	PID_ECADHERIN_STABILIZATION_PATHWAY		39	0.299296	0.9938	0.443914	1	1	3688	tags=44%, list=20%, signal=55%
GSE20727_ROS_INH_VS_ROS_INH_AND_DNFB_ALLERGEN_TREATED_DC_DN	GSE20727_ROS_INH_VS_ROS_INH_AND_DNFB_ALLERGEN_TREATED_DC_DN		97	0.209795	0.993546	0.461207	1	1	3457	tags=30%, list=19%, signal=37%
REACTOME_BMAL1_CLOCK_NPAS2_ACTIVATES_CIRCADIAN_EXPRESSION	REACTOME_BMAL1_CLOCK_NPAS2_ACTIVATES_CIRCADIAN_EXPRESSION		32	0.314268	0.991684	0.479319	1	1	1623	tags=25%, list=9%, signal=27%
GSE42088_UNINF_VS_LEISHMANIA_INF_DC_24H_UP	GSE42088_UNINF_VS_LEISHMANIA_INF_DC_24H_UP		194	0.237384	0.991431	0.4375	1	1	2773	tags=28%, list=15%, signal=33%
GSE17974_0H_VS_4H_IN_VITRO_ACT_CD4_TCELL_UP	GSE17974_0H_VS_4H_IN_VITRO_ACT_CD4_TCELL_UP		170	0.22191	0.991173	0.423208	1	1	2651	tags=28%, list=15%, signal=33%
GSE22229_UNTREATED_VS_IMMUNOSUPP_THERAPY_RENAL_TRANSPLANT_PATIENT_PBMC_UP	GSE22229_UNTREATED_VS_IMMUNOSUPP_THERAPY_RENAL_TRANSPLANT_PATIENT_PBMC_UP		166	0.196454	0.990175	0.437984	1	1	2705	tags=20%, list=15%, signal=24%
GSE3039_ALPHAALPHA_VS_ALPHABETA_CD8_TCELL_DN	GSE3039_ALPHAALPHA_VS_ALPHABETA_CD8_TCELL_DN		174	0.26015	0.988857	0.435583	1	1	2617	tags=28%, list=14%, signal=33%
GSE21033_3H_VS_24H_POLYIC_STIM_DC_UP	GSE21033_3H_VS_24H_POLYIC_STIM_DC_UP		144	0.242691	0.98876	0.420213	1	1	3509	tags=31%, list=19%, signal=38%
NRL_DN.V1_UP	NRL_DN.V1_UP		113	0.200635	0.988473	0.477477	1	1	3152	tags=30%, list=17%, signal=36%
GSE22886_NAIVE_CD4_TCELL_VS_48H_ACT_TH2_UP	GSE22886_NAIVE_CD4_TCELL_VS_48H_ACT_TH2_UP		180	0.205105	0.988082	0.422951	1	1	2631	tags=24%, list=14%, signal=28%
KEGG_CHEMOKINE_SIGNALING_PATHWAY	KEGG_CHEMOKINE_SIGNALING_PATHWAY		166	0.248024	0.987956	0.44	1	1	2758	tags=28%, list=15%, signal=32%
BIOCARTA_IL2RB_PATHWAY	BIOCARTA_IL2RB_PATHWAY		38	0.291604	0.98681	0.428191	1	1	3776	tags=45%, list=21%, signal=56%
GSE11961_GERMINAL_CENTER_BCELL_DAY7_VS_MEMORY_BCELL_DAY40_DN	GSE11961_GERMINAL_CENTER_BCELL_DAY7_VS_MEMORY_BCELL_DAY40_DN		173	0.21521	0.986746	0.44702	1	1	3096	tags=27%, list=17%, signal=32%
GSE7218_IGM_VS_IGG_SIGNAL_THGOUGH_ANTIGEN_BCELL_DN	GSE7218_IGM_VS_IGG_SIGNAL_THGOUGH_ANTIGEN_BCELL_DN		148	0.310236	0.986739	0.445293	1	1	3776	tags=41%, list=21%, signal=52%
GSE24574_BCL6_HIGH_TFH_VS_TCONV_CD4_TCELL_UP	GSE24574_BCL6_HIGH_TFH_VS_TCONV_CD4_TCELL_UP		176	0.202023	0.986474	0.429688	1	1	3514	tags=30%, list=19%, signal=36%
GSE46606_IRF4_KO_VS_WT_UNSTIM_BCELL_DN	GSE46606_IRF4_KO_VS_WT_UNSTIM_BCELL_DN		168	0.245946	0.986465	0.426934	1	1	3346	tags=35%, list=18%, signal=43%
GSE21360_NAIVE_VS_SECONDARY_MEMORY_CD8_TCELL_DN	GSE21360_NAIVE_VS_SECONDARY_MEMORY_CD8_TCELL_DN		160	0.236785	0.986181	0.416201	1	1	2071	tags=22%, list=11%, signal=24%
GSE29164_DAY3_VS_DAY7_CD8_TCELL_TREATED_MELANOMA_UP	GSE29164_DAY3_VS_DAY7_CD8_TCELL_TREATED_MELANOMA_UP		180	0.201083	0.984992	0.456835	1	1	2953	tags=27%, list=16%, signal=32%
GSE360_T_GONDII_VS_B_MALAYI_HIGH_DOSE_MAC_DN	GSE360_T_GONDII_VS_B_MALAYI_HIGH_DOSE_MAC_DN		183	0.226827	0.984686	0.467391	1	1	3096	tags=30%, list=17%, signal=35%
REACTOME_LIPOPROTEIN_METABOLISM	REACTOME_LIPOPROTEIN_METABOLISM		18	0.332141	0.983504	0.471464	1	1	4677	tags=56%, list=26%, signal=75%
REACTOME_GPVI_MEDIATED_ACTIVATION_CASCADE	REACTOME_GPVI_MEDIATED_ACTIVATION_CASCADE		31	0.316848	0.982492	0.46384	1	1	3047	tags=32%, list=17%, signal=39%
GSE3982_BCELL_VS_TH2_UP	GSE3982_BCELL_VS_TH2_UP		172	0.220012	0.982378	0.454286	1	1	3147	tags=24%, list=17%, signal=29%
GSE21380_NON_TFH_VS_TFH_CD4_TCELL_UP	GSE21380_NON_TFH_VS_TFH_CD4_TCELL_UP		184	0.240186	0.982199	0.457766	1	1	2703	tags=26%, list=15%, signal=30%
GSE26488_CTRL_VS_PEPTIDE_INJECTION_OT2_THYMOCYTE_DN	GSE26488_CTRL_VS_PEPTIDE_INJECTION_OT2_THYMOCYTE_DN		169	0.259593	0.982174	0.443243	1	1	2752	tags=25%, list=15%, signal=29%
GSE9988_ANTI_TREM1_VS_CTRL_TREATED_MONOCYTES_DN	GSE9988_ANTI_TREM1_VS_CTRL_TREATED_MONOCYTES_DN		187	0.264713	0.980974	0.449339	1	1	3185	tags=34%, list=18%, signal=40%
GSE3039_CD4_TCELL_VS_B1_BCELL_UP	GSE3039_CD4_TCELL_VS_B1_BCELL_UP		185	0.211251	0.980725	0.485804	1	1	2726	tags=26%, list=15%, signal=30%
GSE26495_PD1HIGH_VS_PD1LOW_CD8_TCELL_UP	GSE26495_PD1HIGH_VS_PD1LOW_CD8_TCELL_UP		147	0.219116	0.980405	0.450794	1	1	2248	tags=20%, list=12%, signal=23%
GSE19825_CD24LOW_VS_IL2RA_HIGH_DAY3_EFF_CD8_TCELL_UP	GSE19825_CD24LOW_VS_IL2RA_HIGH_DAY3_EFF_CD8_TCELL_UP		179	0.221305	0.979198	0.450549	1	1	2265	tags=21%, list=12%, signal=23%
ATF2_S_UP.V1_DN	ATF2_S_UP.V1_DN		164	0.237015	0.979051	0.495601	1	1	3131	tags=29%, list=17%, signal=35%
GSE13229_MATURE_VS_INTMATURE_NKCELL_UP	GSE13229_MATURE_VS_INTMATURE_NKCELL_UP		144	0.206712	0.978643	0.47479	1	1	2584	tags=23%, list=14%, signal=27%
GSE33513_TCF7_KO_VS_HET_EARLY_THYMIC_PROGENITOR_UP	GSE33513_TCF7_KO_VS_HET_EARLY_THYMIC_PROGENITOR_UP		161	0.204518	0.97855	0.471698	1	1	2629	tags=23%, list=14%, signal=27%
GSE30083_SP1_VS_SP2_THYMOCYTE_DN	GSE30083_SP1_VS_SP2_THYMOCYTE_DN		156	0.212563	0.9781	0.47651	1	1	2455	tags=22%, list=14%, signal=25%
GSE5679_RARA_AGONIST_AM580_VS_AM580_AND_ROSIGLITAZONE_TREATED_DC_DN	GSE5679_RARA_AGONIST_AM580_VS_AM580_AND_ROSIGLITAZONE_TREATED_DC_DN		187	0.22964	0.977463	0.439528	1	1	2224	tags=25%, list=12%, signal=28%
GSE25123_WT_VS_PPARG_KO_MACROPHAGE_ROSIGLITAZONE_STIM_UP	GSE25123_WT_VS_PPARG_KO_MACROPHAGE_ROSIGLITAZONE_STIM_UP		183	0.226103	0.977023	0.461538	1	1	1952	tags=21%, list=11%, signal=23%
REACTOME_FORMATION_OF_FIBRIN_CLOT_CLOTTING_CASCADE	REACTOME_FORMATION_OF_FIBRIN_CLOT_CLOTTING_CASCADE		19	0.328055	0.976441	0.480556	1	1	1965	tags=26%, list=11%, signal=29%
GSE40666_STAT1_KO_VS_STAT4_KO_CD8_TCELL_WITH_IFNA_STIM_90MIN_DN	GSE40666_STAT1_KO_VS_STAT4_KO_CD8_TCELL_WITH_IFNA_STIM_90MIN_DN		125	0.213765	0.976282	0.468619	1	1	2752	tags=27%, list=15%, signal=32%
BMI1_DN.V1_UP	BMI1_DN.V1_UP		137	0.269961	0.976116	0.448	1	1	3314	tags=34%, list=18%, signal=41%
GSE4142_PLASMA_CELL_VS_GC_BCELL_UP	GSE4142_PLASMA_CELL_VS_GC_BCELL_UP		171	0.197804	0.974562	0.498433	1	1	2238	tags=21%, list=12%, signal=24%
REACTOME_SIGNALING_BY_FGFR1_MUTANTS	REACTOME_SIGNALING_BY_FGFR1_MUTANTS		22	0.310325	0.972783	0.472868	1	1	3602	tags=45%, list=20%, signal=57%
GSE29618_MONOCYTE_VS_PDC_UP	GSE29618_MONOCYTE_VS_PDC_UP		192	0.283657	0.972755	0.453659	1	1	3708	tags=39%, list=20%, signal=49%
GSE21927_C26GM_VS_4T1_TUMOR_MONOCYTE_BALBC_DN	GSE21927_C26GM_VS_4T1_TUMOR_MONOCYTE_BALBC_DN		180	0.225166	0.972658	0.448276	1	1	2171	tags=22%, list=12%, signal=25%
GSE22886_DAY0_VS_DAY7_MONOCYTE_IN_CULTURE_UP	GSE22886_DAY0_VS_DAY7_MONOCYTE_IN_CULTURE_UP		188	0.255818	0.972649	0.437673	1	1	3519	tags=36%, list=19%, signal=44%
REACTOME_IL_2_SIGNALING	REACTOME_IL_2_SIGNALING		38	0.292061	0.971606	0.471204	1	1	1618	tags=24%, list=9%, signal=26%
GSE22432_PDC_VS_TGFB1_TREATEDCOMMON_DC_PROGENITOR_DN	GSE22432_PDC_VS_TGFB1_TREATEDCOMMON_DC_PROGENITOR_DN		185	0.224673	0.970493	0.460894	1	1	3058	tags=26%, list=17%, signal=31%
ST_GA13_PATHWAY	ST_GA13_PATHWAY		35	0.27279	0.969945	0.504225	1	1	2323	tags=31%, list=13%, signal=36%
GSE41867_NAIVE_VS_DAY6_LCMV_ARMSTRONG_EFFECTOR_CD8_TCELL_DN	GSE41867_NAIVE_VS_DAY6_LCMV_ARMSTRONG_EFFECTOR_CD8_TCELL_DN		175	0.209898	0.96789	0.472492	1	1	2743	tags=26%, list=15%, signal=31%
GSE7219_UNSTIM_VS_LPS_AND_ANTI_CD40_STIM_NIK_NFKB2_KO_DC_DN	GSE7219_UNSTIM_VS_LPS_AND_ANTI_CD40_STIM_NIK_NFKB2_KO_DC_DN		184	0.253259	0.967788	0.503916	1	1	2752	tags=28%, list=15%, signal=33%
GSE15767_MED_VS_SCS_MAC_LN_UP	GSE15767_MED_VS_SCS_MAC_LN_UP		180	0.250464	0.967745	0.473822	1	1	3193	tags=31%, list=18%, signal=37%
GSE2770_IL12_AND_TGFB_VS_IL4_TREATED_ACT_CD4_TCELL_48H_UP	GSE2770_IL12_AND_TGFB_VS_IL4_TREATED_ACT_CD4_TCELL_48H_UP		187	0.21631	0.967379	0.485294	1	1	3394	tags=32%, list=19%, signal=38%
GSE3982_CENT_MEMORY_CD4_TCELL_VS_TH2_UP	GSE3982_CENT_MEMORY_CD4_TCELL_VS_TH2_UP		176	0.204741	0.965487	0.501538	1	1	2828	tags=24%, list=16%, signal=29%
GSE40068_CXCR5NEG_BCL6NEG_CD4_TCELL_VS_CXCR5POS_BCL6NEG_TFH_DN	GSE40068_CXCR5NEG_BCL6NEG_CD4_TCELL_VS_CXCR5POS_BCL6NEG_TFH_DN		189	0.222245	0.965264	0.475073	1	1	2734	tags=27%, list=15%, signal=31%
GSE11057_CD4_EFF_MEM_VS_PBMC_UP	GSE11057_CD4_EFF_MEM_VS_PBMC_UP		185	0.198688	0.965095	0.485075	1	1	2271	tags=24%, list=13%, signal=28%
GSE40666_WT_VS_STAT4_KO_CD8_TCELL_UP	GSE40666_WT_VS_STAT4_KO_CD8_TCELL_UP		119	0.210236	0.9646	0.498127	1	1	2679	tags=24%, list=15%, signal=28%
GSE30962_ACUTE_VS_CHRONIC_LCMV_PRIMARY_INF_CD8_TCELL_UP	GSE30962_ACUTE_VS_CHRONIC_LCMV_PRIMARY_INF_CD8_TCELL_UP		179	0.229448	0.963886	0.457627	1	1	3328	tags=32%, list=18%, signal=39%
GSE36095_WT_VS_HDAC9_KO_TREG_DN	GSE36095_WT_VS_HDAC9_KO_TREG_DN		87	0.227147	0.963588	0.519108	1	1	3128	tags=29%, list=17%, signal=35%
GSE39110_UNTREATED_VS_IL2_TREATED_CD8_TCELL_DAY6_POST_IMMUNIZATION_UP	GSE39110_UNTREATED_VS_IL2_TREATED_CD8_TCELL_DAY6_POST_IMMUNIZATION_UP		186	0.24904	0.962917	0.506925	1	1	3800	tags=38%, list=21%, signal=48%
GSE32986_GMCSF_VS_GMCSF_AND_CURDLAN_HIGHDOSE_STIM_DC_DN	GSE32986_GMCSF_VS_GMCSF_AND_CURDLAN_HIGHDOSE_STIM_DC_DN		164	0.217068	0.962843	0.453521	1	1	1495	tags=19%, list=8%, signal=20%
GSE2770_TGFB_AND_IL4_VS_IL4_TREATED_ACT_CD4_TCELL_2H_UP	GSE2770_TGFB_AND_IL4_VS_IL4_TREATED_ACT_CD4_TCELL_2H_UP		163	0.198189	0.961328	0.554264	1	1	1694	tags=17%, list=9%, signal=19%
REACTOME_APOPTOTIC_CLEAVAGE_OF_CELLULAR_PROTEINS	REACTOME_APOPTOTIC_CLEAVAGE_OF_CELLULAR_PROTEINS		37	0.282879	0.960959	0.506204	1	1	2555	tags=30%, list=14%, signal=35%
GSE3337_4H_VS_16H_IFNG_IN_CD8POS_DC_DN	GSE3337_4H_VS_16H_IFNG_IN_CD8POS_DC_DN		181	0.230428	0.960312	0.491936	1	1	2814	tags=26%, list=15%, signal=30%
PID_FAS_PATHWAY	PID_FAS_PATHWAY		38	0.2689	0.960054	0.469136	1	1	2591	tags=26%, list=14%, signal=31%
REACTOME_HS_GAG_DEGRADATION	REACTOME_HS_GAG_DEGRADATION		20	0.31947	0.959152	0.491443	1	1	3203	tags=50%, list=18%, signal=61%
GSE34392_ST2_KO_VS_WT_DAY8_LCMV_EFFECTOR_CD8_TCELL_DN	GSE34392_ST2_KO_VS_WT_DAY8_LCMV_EFFECTOR_CD8_TCELL_DN		186	0.243935	0.958488	0.455041	1	1	3408	tags=33%, list=19%, signal=40%
GSE9988_ANTI_TREM1_AND_LPS_VS_VEHICLE_TREATED_MONOCYTES_DN	GSE9988_ANTI_TREM1_AND_LPS_VS_VEHICLE_TREATED_MONOCYTES_DN		190	0.254005	0.958397	0.469108	1	1	2852	tags=31%, list=16%, signal=36%
GSE42021_TREG_PLN_VS_CD24INT_TREG_THYMUS_DN	GSE42021_TREG_PLN_VS_CD24INT_TREG_THYMUS_DN		194	0.307481	0.95831	0.470726	1	1	2705	tags=30%, list=15%, signal=35%
GSE22886_NEUTROPHIL_VS_DC_UP	GSE22886_NEUTROPHIL_VS_DC_UP		156	0.203638	0.957225	0.479167	1	1	3393	tags=28%, list=19%, signal=34%
KEGG_TRYPTOPHAN_METABOLISM	KEGG_TRYPTOPHAN_METABOLISM		31	0.279799	0.957174	0.512129	1	1	2584	tags=29%, list=14%, signal=34%
GSE3982_EFF_MEMORY_VS_CENT_MEMORY_CD4_TCELL_UP	GSE3982_EFF_MEMORY_VS_CENT_MEMORY_CD4_TCELL_UP		165	0.198992	0.955767	0.522807	1	1	1709	tags=18%, list=9%, signal=20%
GSE22886_NAIVE_TCELL_VS_MONOCYTE_UP	GSE22886_NAIVE_TCELL_VS_MONOCYTE_UP		184	0.222143	0.954938	0.416928	1	1	2275	tags=24%, list=13%, signal=27%
GSE21670_TGFB_VS_IL6_TREATED_STAT3_KO_CD4_TCELL_DN	GSE21670_TGFB_VS_IL6_TREATED_STAT3_KO_CD4_TCELL_DN		183	0.218448	0.954916	0.515723	1	1	4130	tags=37%, list=23%, signal=48%
BIOCARTA_IL1R_PATHWAY	BIOCARTA_IL1R_PATHWAY		31	0.301654	0.954873	0.487437	1	1	4065	tags=45%, list=22%, signal=58%
GSE40274_CTRL_VS_FOXP3_AND_PBX1_TRANSDUCED_ACTIVATED_CD4_TCELL_UP	GSE40274_CTRL_VS_FOXP3_AND_PBX1_TRANSDUCED_ACTIVATED_CD4_TCELL_UP		143	0.227032	0.954115	0.463977	1	1	2641	tags=23%, list=15%, signal=27%
MTOR_UP.V1_DN	MTOR_UP.V1_DN		168	0.187727	0.951167	0.603687	1	1	2917	tags=24%, list=16%, signal=28%
GSE24142_EARLY_THYMIC_PROGENITOR_VS_DN2_THYMOCYTE_FETAL_UP	GSE24142_EARLY_THYMIC_PROGENITOR_VS_DN2_THYMOCYTE_FETAL_UP		182	0.250146	0.951132	0.506702	1	1	3838	tags=35%, list=21%, signal=44%
GSE43863_LY6C_INT_CXCR5POS_VS_LY6C_LOW_CXCR5NEG_EFFECTOR_CD4_TCELL_UP	GSE43863_LY6C_INT_CXCR5POS_VS_LY6C_LOW_CXCR5NEG_EFFECTOR_CD4_TCELL_UP		176	0.213564	0.95103	0.47929	1	1	2739	tags=24%, list=15%, signal=28%
GSE43863_NAIVE_VS_MEMORY_TH1_CD4_TCELL_D150_LCMV_UP	GSE43863_NAIVE_VS_MEMORY_TH1_CD4_TCELL_D150_LCMV_UP		139	0.241625	0.950594	0.457627	1	1	3672	tags=35%, list=20%, signal=43%
BIOCARTA_EPO_PATHWAY	BIOCARTA_EPO_PATHWAY		18	0.305661	0.950121	0.51597	1	1	3442	tags=39%, list=19%, signal=48%
GSE3982_MAST_CELL_VS_BCELL_DN	GSE3982_MAST_CELL_VS_BCELL_DN		177	0.206553	0.948589	0.452555	1	1	2606	tags=24%, list=14%, signal=27%
GSE3920_IFNA_VS_IFNB_TREATED_ENDOTHELIAL_CELL_DN	GSE3920_IFNA_VS_IFNB_TREATED_ENDOTHELIAL_CELL_DN		146	0.235558	0.948435	0.494413	1	1	3604	tags=35%, list=20%, signal=43%
GSE22886_CD8_VS_CD4_NAIVE_TCELL_DN	GSE22886_CD8_VS_CD4_NAIVE_TCELL_DN		165	0.202157	0.947471	0.537736	1	1	2965	tags=25%, list=16%, signal=29%
GSE18203_CTRL_VS_INTRATUMORAL_CPG_INJ_MC38_TUMOR_UP	GSE18203_CTRL_VS_INTRATUMORAL_CPG_INJ_MC38_TUMOR_UP		174	0.207527	0.947291	0.542274	1	1	3348	tags=29%, list=18%, signal=36%
GSE27241_CTRL_VS_DIGOXIN_TREATED_CD4_TCELL_IN_TH17_POLARIZING_CONDITIONS_UP	GSE27241_CTRL_VS_DIGOXIN_TREATED_CD4_TCELL_IN_TH17_POLARIZING_CONDITIONS_UP		144	0.226318	0.947005	0.501433	1	1	3437	tags=33%, list=19%, signal=40%
GSE3039_B2_VS_B1_BCELL_UP	GSE3039_B2_VS_B1_BCELL_UP		179	0.215449	0.94685	0.50152	1	1	4136	tags=35%, list=23%, signal=45%
GSE41867_NAIVE_VS_DAY30_LCMV_CLONE13_EXHAUSTED_CD8_TCELL_UP	GSE41867_NAIVE_VS_DAY30_LCMV_CLONE13_EXHAUSTED_CD8_TCELL_UP		161	0.243225	0.946803	0.50838	1	1	4019	tags=39%, list=22%, signal=50%
NABA_COLLAGENS	NABA_COLLAGENS		41	0.359358	0.945627	0.515228	1	1	3759	tags=41%, list=21%, signal=52%
GSE29949_CD8_NEG_DC_SPLEEN_VS_DC_BRAIN_UP	GSE29949_CD8_NEG_DC_SPLEEN_VS_DC_BRAIN_UP		152	0.188055	0.945206	0.598214	1	1	2832	tags=25%, list=16%, signal=29%
WNT_UP.V1_UP	WNT_UP.V1_UP		138	0.195962	0.944931	0.582222	1	1	3035	tags=25%, list=17%, signal=30%
GSE43863_NAIVE_VS_MEMORY_LY6C_INT_CXCR5POS_CD4_TCELL_D150_LCMV_UP	GSE43863_NAIVE_VS_MEMORY_LY6C_INT_CXCR5POS_CD4_TCELL_D150_LCMV_UP		175	0.229149	0.944643	0.498542	1	1	3092	tags=29%, list=17%, signal=35%
GSE16266_LPS_VS_HEATSHOCK_AND_LPS_STIM_MEF_UP	GSE16266_LPS_VS_HEATSHOCK_AND_LPS_STIM_MEF_UP		172	0.219863	0.943735	0.469178	1	1	3153	tags=28%, list=17%, signal=34%
GSE14350_IL2RB_KO_VS_WT_TEFF_UP	GSE14350_IL2RB_KO_VS_WT_TEFF_UP		183	0.195564	0.943376	0.57	1	1	2652	tags=23%, list=15%, signal=27%
BIOCARTA_MYOSIN_PATHWAY	BIOCARTA_MYOSIN_PATHWAY		29	0.300852	0.942272	0.516432	1	1	3000	tags=34%, list=17%, signal=41%
GSE10325_CD4_TCELL_VS_BCELL_UP	GSE10325_CD4_TCELL_VS_BCELL_UP		189	0.240688	0.941591	0.5	1	1	2364	tags=24%, list=13%, signal=28%
REACTOME_ACTIVATED_TAK1_MEDIATES_P38_MAPK_ACTIVATION	REACTOME_ACTIVATED_TAK1_MEDIATES_P38_MAPK_ACTIVATION		17	0.324624	0.940691	0.503597	1	1	2734	tags=29%, list=15%, signal=35%
GSE8835_CD4_VS_CD8_TCELL_DN	GSE8835_CD4_VS_CD8_TCELL_DN		150	0.186021	0.940362	0.613527	1	1	2140	tags=21%, list=12%, signal=23%
REACTOME_NUCLEOTIDE_BINDING_DOMAIN_LEUCINE_RICH_REPEAT_CONTAINING_RECEPTOR_NLR_SIGNALING_PATHWAYS	REACTOME_NUCLEOTIDE_BINDING_DOMAIN_LEUCINE_RICH_REPEAT_CONTAINING_RECEPTOR_NLR_SIGNALING_PATHWAYS		44	0.269992	0.938655	0.497354	1	1	1520	tags=20%, list=8%, signal=22%
GSE28726_NAIVE_VS_ACTIVATED_NKTCELL_UP	GSE28726_NAIVE_VS_ACTIVATED_NKTCELL_UP		177	0.190767	0.938228	0.547703	1	1	2064	tags=20%, list=11%, signal=22%
GSE5589_WT_VS_IL6_KO_LPS_AND_IL6_STIM_MACROPHAGE_45MIN_UP	GSE5589_WT_VS_IL6_KO_LPS_AND_IL6_STIM_MACROPHAGE_45MIN_UP		155	0.212353	0.937952	0.507042	1	1	2739	tags=26%, list=15%, signal=31%
GSE46242_CTRL_VS_EGR2_DELETED_ANERGIC_TH1_CD4_TCELL_DN	GSE46242_CTRL_VS_EGR2_DELETED_ANERGIC_TH1_CD4_TCELL_DN		178	0.229055	0.937881	0.517685	1	1	3301	tags=35%, list=18%, signal=42%
GSE24142_EARLY_THYMIC_PROGENITOR_VS_DN3_THYMOCYTE_ADULT_UP	GSE24142_EARLY_THYMIC_PROGENITOR_VS_DN3_THYMOCYTE_ADULT_UP		187	0.226454	0.935551	0.517615	1	1	3908	tags=35%, list=22%, signal=45%
GSE11961_GERMINAL_CENTER_BCELL_DAY7_VS_GERMINAL_CENTER_BCELL_DAY40_DN	GSE11961_GERMINAL_CENTER_BCELL_DAY7_VS_GERMINAL_CENTER_BCELL_DAY40_DN		170	0.19135	0.935523	0.604651	1	1	1920	tags=18%, list=11%, signal=20%
GSE29164_DAY3_VS_DAY7_UNTREATED_MELANOMA_UP	GSE29164_DAY3_VS_DAY7_UNTREATED_MELANOMA_UP		168	0.202056	0.934665	0.511401	1	1	3102	tags=26%, list=17%, signal=31%
GSE1925_CTRL_VS_IFNG_PRIMED_MACROPHAGE_3H_IFNG_STIM_DN	GSE1925_CTRL_VS_IFNG_PRIMED_MACROPHAGE_3H_IFNG_STIM_DN		91	0.204208	0.934023	0.593361	1	1	1732	tags=18%, list=10%, signal=19%
GSE10239_MEMORY_VS_KLRG1HIGH_EFF_CD8_TCELL_UP	GSE10239_MEMORY_VS_KLRG1HIGH_EFF_CD8_TCELL_UP		168	0.184379	0.93353	0.625514	1	1	1922	tags=20%, list=11%, signal=22%
GSE34156_UNTREATED_VS_6H_TLR1_TLR2_LIGAND_TREATED_MONOCYTE_UP	GSE34156_UNTREATED_VS_6H_TLR1_TLR2_LIGAND_TREATED_MONOCYTE_UP		181	0.251986	0.933497	0.476658	1	1	3159	tags=33%, list=17%, signal=40%
REACTOME_COSTIMULATION_BY_THE_CD28_FAMILY	REACTOME_COSTIMULATION_BY_THE_CD28_FAMILY		61	0.276911	0.933368	0.513784	1	1	5033	tags=56%, list=28%, signal=77%
GSE12392_WT_VS_IFNB_KO_CD8A_NEG_SPLEEN_DC_DN	GSE12392_WT_VS_IFNB_KO_CD8A_NEG_SPLEEN_DC_DN		183	0.230039	0.933286	0.508475	1	1	2874	tags=27%, list=16%, signal=32%
GSE18893_CTRL_VS_TNF_TREATED_TREG_24H_DN	GSE18893_CTRL_VS_TNF_TREATED_TREG_24H_DN		174	0.189049	0.931457	0.634058	1	1	2914	tags=25%, list=16%, signal=29%
GSE9946_IMMATURE_VS_LISTERIA_INF_MATURE_DC_UP	GSE9946_IMMATURE_VS_LISTERIA_INF_MATURE_DC_UP		100	0.200864	0.93119	0.591603	1	1	932	tags=15%, list=5%, signal=16%
GSE18791_CTRL_VS_NEWCASTLE_VIRUS_DC_14H_DN	GSE18791_CTRL_VS_NEWCASTLE_VIRUS_DC_14H_DN		155	0.227755	0.92837	0.522988	1	1	2793	tags=25%, list=15%, signal=29%
MYC_UP.V1_DN	MYC_UP.V1_DN		145	0.201781	0.92652	0.546126	1	1	4013	tags=31%, list=22%, signal=40%
PID_HNF3A_PATHWAY	PID_HNF3A_PATHWAY		37	0.255233	0.926073	0.556452	1	1	1108	tags=19%, list=6%, signal=20%
REACTOME_POTASSIUM_CHANNELS	REACTOME_POTASSIUM_CHANNELS		68	0.23282	0.92569	0.55516	1	1	1305	tags=16%, list=7%, signal=17%
BIOCARTA_INFLAM_PATHWAY	BIOCARTA_INFLAM_PATHWAY		20	0.350493	0.925299	0.515625	1	1	4056	tags=45%, list=22%, signal=58%
GSE3039_CD4_TCELL_VS_NKT_CELL_UP	GSE3039_CD4_TCELL_VS_NKT_CELL_UP		175	0.202876	0.925286	0.523529	1	1	2650	tags=25%, list=15%, signal=28%
GSE7831_UNSTIM_VS_INFLUENZA_STIM_PDC_4H_UP	GSE7831_UNSTIM_VS_INFLUENZA_STIM_PDC_4H_UP		179	0.205029	0.925232	0.517964	1	1	2509	tags=25%, list=14%, signal=28%
CSR_EARLY_UP.V1_DN	CSR_EARLY_UP.V1_DN		133	0.211931	0.924646	0.580175	1	1	2682	tags=26%, list=15%, signal=30%
GSE16266_CTRL_VS_LPS_STIM_MEF_DN	GSE16266_CTRL_VS_LPS_STIM_MEF_DN		167	0.199049	0.924538	0.572017	1	1	1209	tags=14%, list=7%, signal=15%
GSE21360_TERTIARY_VS_QUATERNARY_MEMORY_CD8_TCELL_DN	GSE21360_TERTIARY_VS_QUATERNARY_MEMORY_CD8_TCELL_DN		165	0.243299	0.924189	0.51752	1	1	2799	tags=24%, list=15%, signal=28%
KEGG_TOLL_LIKE_RECEPTOR_SIGNALING_PATHWAY	KEGG_TOLL_LIKE_RECEPTOR_SIGNALING_PATHWAY		84	0.252475	0.923571	0.525066	1	1	2606	tags=27%, list=14%, signal=32%
GSE5589_WT_VS_IL10_KO_LPS_STIM_MACROPHAGE_180MIN_DN	GSE5589_WT_VS_IL10_KO_LPS_STIM_MACROPHAGE_180MIN_DN		124	0.20788	0.92269	0.59596	1	1	2645	tags=23%, list=15%, signal=26%
GSE19401_NAIVE_VS_IMMUNIZED_MOUSE_PLN_FOLLICULAR_DC_DN	GSE19401_NAIVE_VS_IMMUNIZED_MOUSE_PLN_FOLLICULAR_DC_DN		192	0.219297	0.921674	0.52924	1	1	2852	tags=27%, list=16%, signal=32%
GSE42021_TCONV_PLN_VS_CD24HI_TCONV_THYMUS_UP	GSE42021_TCONV_PLN_VS_CD24HI_TCONV_THYMUS_UP		192	0.261738	0.921121	0.520988	1	1	3799	tags=38%, list=21%, signal=47%
GSE30083_SP2_VS_SP4_THYMOCYTE_DN	GSE30083_SP2_VS_SP4_THYMOCYTE_DN		180	0.236558	0.92097	0.501305	1	1	2898	tags=29%, list=16%, signal=34%
GSE21360_PRIMARY_VS_TERTIARY_MEMORY_CD8_TCELL_DN	GSE21360_PRIMARY_VS_TERTIARY_MEMORY_CD8_TCELL_DN		190	0.251348	0.91989	0.521629	1	1	3049	tags=28%, list=17%, signal=34%
PID_UPA_UPAR_PATHWAY	PID_UPA_UPAR_PATHWAY		37	0.315577	0.918268	0.525381	1	1	4061	tags=46%, list=22%, signal=59%
GSE22611_NOD2_TRANSD_VS_CTRL_TRANSD_HEK293_MDP_STIM_2H_DN	GSE22611_NOD2_TRANSD_VS_CTRL_TRANSD_HEK293_MDP_STIM_2H_DN		80	0.216634	0.918237	0.557377	1	1	2834	tags=30%, list=16%, signal=35%
GSE27859_CD11C_INT_F480_HI_MACROPHAGE_VS_CD11C_ING_F480_INT_DC_DN	GSE27859_CD11C_INT_F480_HI_MACROPHAGE_VS_CD11C_ING_F480_INT_DC_DN		182	0.202611	0.917415	0.601208	1	1	1455	tags=14%, list=8%, signal=15%
GSE16522_MEMORY_VS_NAIVE_CD8_TCELL_DN	GSE16522_MEMORY_VS_NAIVE_CD8_TCELL_DN		169	0.180563	0.917124	0.694118	1	1	1998	tags=15%, list=11%, signal=17%
GSE36888_UNTREATED_VS_IL2_TREATED_STAT5_AB_KNOCKIN_TCELL_17H_UP	GSE36888_UNTREATED_VS_IL2_TREATED_STAT5_AB_KNOCKIN_TCELL_17H_UP		160	0.220656	0.917123	0.550898	1	1	2832	tags=24%, list=16%, signal=28%
GSE5455_HEALTHY_VS_TUMOR_BEARING_MOUSE_SPLEEN_MONOCYTE_DN	GSE5455_HEALTHY_VS_TUMOR_BEARING_MOUSE_SPLEEN_MONOCYTE_DN		184	0.198508	0.916688	0.529221	1	1	2734	tags=25%, list=15%, signal=29%
GSE12392_IFNAR_KO_VS_IFNB_KO_CD8_NEG_SPLEEN_DC_DN	GSE12392_IFNAR_KO_VS_IFNB_KO_CD8_NEG_SPLEEN_DC_DN		166	0.211912	0.914927	0.549133	1	1	3502	tags=30%, list=19%, signal=37%
GSE22140_HEALTHY_VS_ARTHRITIC_MOUSE_CD4_TCELL_DN	GSE22140_HEALTHY_VS_ARTHRITIC_MOUSE_CD4_TCELL_DN		196	0.203127	0.914663	0.571429	1	1	1964	tags=20%, list=11%, signal=22%
CRX_NRL_DN.V1_UP	CRX_NRL_DN.V1_UP		111	0.191474	0.913114	0.642553	1	1	2870	tags=24%, list=16%, signal=29%
GSE3039_ALPHABETA_CD8_TCELL_VS_B2_BCELL_UP	GSE3039_ALPHABETA_CD8_TCELL_VS_B2_BCELL_UP		181	0.209586	0.912726	0.57971	1	1	1972	tags=19%, list=11%, signal=21%
KEGG_ARACHIDONIC_ACID_METABOLISM	KEGG_ARACHIDONIC_ACID_METABOLISM		45	0.230857	0.9126	0.589226	1	1	1614	tags=22%, list=9%, signal=24%
GSE7509_UNSTIM_VS_TNFA_IL1B_IL6_PGE_STIM_DC_DN	GSE7509_UNSTIM_VS_TNFA_IL1B_IL6_PGE_STIM_DC_DN		62	0.230246	0.912047	0.566038	1	1	777	tags=13%, list=4%, signal=13%
GSE26343_UNSTIM_VS_LPS_STIM_NFAT5_KO_MACROPHAGE_DN	GSE26343_UNSTIM_VS_LPS_STIM_NFAT5_KO_MACROPHAGE_DN		191	0.242187	0.911916	0.536111	1	1	3807	tags=36%, list=21%, signal=45%
GSE17721_CTRL_VS_CPG_2H_BMDC_DN	GSE17721_CTRL_VS_CPG_2H_BMDC_DN		176	0.186914	0.911202	0.65748	1	1	3100	tags=27%, list=17%, signal=32%
GSE1460_DP_THYMOCYTE_VS_NAIVE_CD4_TCELL_ADULT_BLOOD_DN	GSE1460_DP_THYMOCYTE_VS_NAIVE_CD4_TCELL_ADULT_BLOOD_DN		177	0.212056	0.911126	0.566563	1	1	2703	tags=23%, list=15%, signal=27%
GSE5589_WT_VS_IL6_KO_LPS_STIM_MACROPHAGE_180MIN_DN	GSE5589_WT_VS_IL6_KO_LPS_STIM_MACROPHAGE_180MIN_DN		94	0.192376	0.910068	0.662551	1	1	3989	tags=35%, list=22%, signal=45%
GSE21546_SAP1A_KO_VS_SAP1A_KO_AND_ELK1_KO_DP_THYMOCYTES_DN	GSE21546_SAP1A_KO_VS_SAP1A_KO_AND_ELK1_KO_DP_THYMOCYTES_DN		177	0.19231	0.909855	0.617284	1	1	2059	tags=20%, list=11%, signal=22%
REACTOME_SYNTHESIS_OF_PIPS_AT_THE_PLASMA_MEMBRANE	REACTOME_SYNTHESIS_OF_PIPS_AT_THE_PLASMA_MEMBRANE		30	0.276607	0.90949	0.54717	1	1	3704	tags=37%, list=20%, signal=46%
GSE21774_CD62L_POS_CD56_BRIGHT_VS_CD62L_NEG_CD56_DIM_NK_CELL_UP	GSE21774_CD62L_POS_CD56_BRIGHT_VS_CD62L_NEG_CD56_DIM_NK_CELL_UP		172	0.228806	0.907857	0.538922	1	1	1935	tags=22%, list=11%, signal=24%
GSE3982_DC_VS_BCELL_UP	GSE3982_DC_VS_BCELL_UP		183	0.223768	0.907408	0.528	1	1	3037	tags=27%, list=17%, signal=32%
GSE3982_NKCELL_VS_TH2_UP	GSE3982_NKCELL_VS_TH2_UP		165	0.206327	0.907325	0.569659	1	1	3022	tags=25%, list=17%, signal=30%
GSE24210_RESTING_TREG_VS_TCONV_UP	GSE24210_RESTING_TREG_VS_TCONV_UP		185	0.209806	0.907082	0.563342	1	1	1998	tags=20%, list=11%, signal=22%
GSE43863_DAY6_EFF_VS_DAY150_MEM_LY6C_INT_CXCR5POS_CD4_TCELL_DN	GSE43863_DAY6_EFF_VS_DAY150_MEM_LY6C_INT_CXCR5POS_CD4_TCELL_DN		183	0.258557	0.906895	0.507979	1	1	3804	tags=37%, list=21%, signal=46%
BIOCARTA_GSK3_PATHWAY	BIOCARTA_GSK3_PATHWAY		26	0.277273	0.9067	0.590498	1	1	2323	tags=27%, list=13%, signal=31%
PID_AVB3_INTEGRIN_PATHWAY	PID_AVB3_INTEGRIN_PATHWAY		72	0.28314	0.905788	0.537879	1	1	3759	tags=33%, list=21%, signal=42%
GSE36888_UNTREATED_VS_IL2_TREATED_TCELL_2H_UP	GSE36888_UNTREATED_VS_IL2_TREATED_TCELL_2H_UP		176	0.186403	0.905248	0.605263	1	1	2708	tags=24%, list=15%, signal=28%
GSE21033_CTRL_VS_POLYIC_STIM_DC_1H_UP	GSE21033_CTRL_VS_POLYIC_STIM_DC_1H_UP		152	0.188128	0.904227	0.663044	1	1	2160	tags=18%, list=12%, signal=21%
GSE24671_CTRL_VS_SENDAI_VIRUS_INFECTED_MOUSE_SPLENOCYTES_DN	GSE24671_CTRL_VS_SENDAI_VIRUS_INFECTED_MOUSE_SPLENOCYTES_DN		184	0.210327	0.90403	0.585185	1	1	3127	tags=28%, list=17%, signal=34%
KEGG_ABC_TRANSPORTERS	KEGG_ABC_TRANSPORTERS		37	0.25197	0.904017	0.566092	1	1	3933	tags=32%, list=22%, signal=41%
ST_T_CELL_SIGNAL_TRANSDUCTION	ST_T_CELL_SIGNAL_TRANSDUCTION		44	0.272401	0.90355	0.525886	1	1	2615	tags=36%, list=14%, signal=42%
GSE6092_B_BURGDOFERI_VS_B_BURGDORFERI_AND_IFNG_STIM_ENDOTHELIAL_CELL_UP	GSE6092_B_BURGDOFERI_VS_B_BURGDORFERI_AND_IFNG_STIM_ENDOTHELIAL_CELL_UP		167	0.200378	0.903203	0.622222	1	1	1708	tags=19%, list=9%, signal=21%
GSE10325_CD4_TCELL_VS_MYELOID_UP	GSE10325_CD4_TCELL_VS_MYELOID_UP		188	0.21678	0.903181	0.526316	1	1	2271	tags=26%, list=13%, signal=29%
GSE24574_NAIVE_VS_TCONV_CD4_TCELL_UP	GSE24574_NAIVE_VS_TCONV_CD4_TCELL_UP		176	0.196713	0.901822	0.5623	1	1	3531	tags=28%, list=19%, signal=35%
NABA_ECM_GLYCOPROTEINS	NABA_ECM_GLYCOPROTEINS		162	0.255385	0.901779	0.558904	1	1	3314	tags=28%, list=18%, signal=34%
GSE17186_MEMORY_VS_CD21HIGH_TRANSITIONAL_BCELL_DN	GSE17186_MEMORY_VS_CD21HIGH_TRANSITIONAL_BCELL_DN		190	0.219548	0.900994	0.57672	1	1	3105	tags=27%, list=17%, signal=33%
GSE22025_UNTREATED_VS_TGFB1_TREATED_CD4_TCELL_DN	GSE22025_UNTREATED_VS_TGFB1_TREATED_CD4_TCELL_DN		159	0.179585	0.899666	0.655319	1	1	3100	tags=26%, list=17%, signal=32%
GSE3565_CTRL_VS_LPS_INJECTED_DUSP1_KO_SPLENOCYTES_UP	GSE3565_CTRL_VS_LPS_INJECTED_DUSP1_KO_SPLENOCYTES_UP		168	0.237513	0.898856	0.531507	1	1	3052	tags=30%, list=17%, signal=36%
GSE24142_ADULT_VS_FETAL_EARLY_THYMIC_PROGENITOR_UP	GSE24142_ADULT_VS_FETAL_EARLY_THYMIC_PROGENITOR_UP		184	0.194511	0.897856	0.58589	1	1	2621	tags=22%, list=14%, signal=26%
GSE21379_WT_VS_SAP_KO_TFH_CD4_TCELL_DN	GSE21379_WT_VS_SAP_KO_TFH_CD4_TCELL_DN		168	0.198767	0.897032	0.606811	1	1	2679	tags=23%, list=15%, signal=26%
REACTOME_SIGNALING_BY_ILS	REACTOME_SIGNALING_BY_ILS		102	0.230981	0.896105	0.534884	1	1	3047	tags=29%, list=17%, signal=35%
GSE19888_ADENOSINE_A3R_INH_VS_TCELL_MEMBRANES_ACT_MAST_CELL_UP	GSE19888_ADENOSINE_A3R_INH_VS_TCELL_MEMBRANES_ACT_MAST_CELL_UP		174	0.234351	0.895674	0.53944	1	1	3427	tags=30%, list=19%, signal=37%
ATF2_UP.V1_DN	ATF2_UP.V1_DN		170	0.205461	0.895482	0.6	1	1	3131	tags=26%, list=17%, signal=32%
GSE1460_DP_THYMOCYTE_VS_NAIVE_CD4_TCELL_CORD_BLOOD_DN	GSE1460_DP_THYMOCYTE_VS_NAIVE_CD4_TCELL_CORD_BLOOD_DN		162	0.190762	0.894792	0.617737	1	1	2791	tags=23%, list=15%, signal=27%
GSE1460_INTRATHYMIC_T_PROGENITOR_VS_NAIVE_CD4_TCELL_ADULT_BLOOD_DN	GSE1460_INTRATHYMIC_T_PROGENITOR_VS_NAIVE_CD4_TCELL_ADULT_BLOOD_DN		177	0.213835	0.894527	0.584098	1	1	3082	tags=28%, list=17%, signal=34%
GSE45881_CXCR6HI_VS_CXCR1LO_COLONIC_LAMINA_PROPRIA_UP	GSE45881_CXCR6HI_VS_CXCR1LO_COLONIC_LAMINA_PROPRIA_UP		186	0.216784	0.893338	0.595588	1	1	2406	tags=24%, list=13%, signal=28%
PID_CD8_TCR_DOWNSTREAM_PATHWAY	PID_CD8_TCR_DOWNSTREAM_PATHWAY		51	0.278289	0.892975	0.54359	1	1	2739	tags=31%, list=15%, signal=37%
GSE29618_BCELL_VS_PDC_DAY7_FLU_VACCINE_UP	GSE29618_BCELL_VS_PDC_DAY7_FLU_VACCINE_UP		183	0.233133	0.892766	0.532934	1	1	3003	tags=26%, list=17%, signal=30%
REACTOME_CLASS_A1_RHODOPSIN_LIKE_RECEPTORS	REACTOME_CLASS_A1_RHODOPSIN_LIKE_RECEPTORS		163	0.223932	0.892508	0.561644	1	1	3426	tags=30%, list=19%, signal=37%
NABA_CORE_MATRISOME	NABA_CORE_MATRISOME		228	0.260442	0.892415	0.545932	1	1	3314	tags=29%, list=18%, signal=35%
GSE5589_LPS_AND_IL10_VS_LPS_AND_IL6_STIM_IL10_KO_MACROPHAGE_45MIN_UP	GSE5589_LPS_AND_IL10_VS_LPS_AND_IL6_STIM_IL10_KO_MACROPHAGE_45MIN_UP		174	0.192395	0.892382	0.655518	1	1	3358	tags=29%, list=18%, signal=35%
ATM_DN.V1_DN	ATM_DN.V1_DN		105	0.199802	0.892013	0.599278	1	1	3103	tags=29%, list=17%, signal=34%
GSE17974_CTRL_VS_ACT_IL4_AND_ANTI_IL12_0.5H_CD4_TCELL_UP	GSE17974_CTRL_VS_ACT_IL4_AND_ANTI_IL12_0.5H_CD4_TCELL_UP		121	0.198536	0.8919	0.68543	1	1	2620	tags=23%, list=14%, signal=27%
PID_RAC1_REG_PATHWAY	PID_RAC1_REG_PATHWAY		37	0.262448	0.891731	0.559809	1	1	1928	tags=24%, list=11%, signal=27%
GSE1460_INTRATHYMIC_T_PROGENITOR_VS_NAIVE_CD4_TCELL_CORD_BLOOD_DN	GSE1460_INTRATHYMIC_T_PROGENITOR_VS_NAIVE_CD4_TCELL_CORD_BLOOD_DN		169	0.184412	0.891653	0.705224	1	1	2162	tags=20%, list=12%, signal=22%
GSE2405_HEAT_KILLED_LYSATE_VS_LIVE_A_PHAGOCYTOPHILUM_STIM_NEUTROPHIL_24H_UP	GSE2405_HEAT_KILLED_LYSATE_VS_LIVE_A_PHAGOCYTOPHILUM_STIM_NEUTROPHIL_24H_UP		187	0.219071	0.891509	0.573816	1	1	3145	tags=26%, list=17%, signal=31%
IL21_UP.V1_DN	IL21_UP.V1_DN		128	0.180805	0.891032	0.692308	1	1	2193	tags=16%, list=12%, signal=19%
P53_DN.V2_UP	P53_DN.V2_UP		106	0.203212	0.890922	0.605948	1	1	2631	tags=22%, list=14%, signal=25%
GSE9946_IMMATURE_VS_PROSTAGLANDINE2_TREATED_MATURE_DC_UP	GSE9946_IMMATURE_VS_PROSTAGLANDINE2_TREATED_MATURE_DC_UP		119	0.198631	0.890842	0.641243	1	1	2275	tags=23%, list=13%, signal=26%
BIOCARTA_TOB1_PATHWAY	BIOCARTA_TOB1_PATHWAY		17	0.33213	0.890483	0.568966	1	1	2271	tags=35%, list=13%, signal=40%
GSE28737_BCL6_HET_VS_BCL6_KO_MARGINAL_ZONE_BCELL_UP	GSE28737_BCL6_HET_VS_BCL6_KO_MARGINAL_ZONE_BCELL_UP		166	0.178211	0.890483	0.69802	1	1	2417	tags=20%, list=13%, signal=23%
GSE369_PRE_VS_POST_IL6_INJECTION_SOCS3_KO_LIVER_DN	GSE369_PRE_VS_POST_IL6_INJECTION_SOCS3_KO_LIVER_DN		192	0.222441	0.889901	0.61017	1	1	3531	tags=33%, list=19%, signal=41%
GSE12366_GC_VS_MEMORY_BCELL_DN	GSE12366_GC_VS_MEMORY_BCELL_DN		184	0.212296	0.889299	0.584656	1	1	3189	tags=28%, list=18%, signal=33%
GSE17974_0H_VS_24H_IN_VITRO_ACT_CD4_TCELL_UP	GSE17974_0H_VS_24H_IN_VITRO_ACT_CD4_TCELL_UP		165	0.207318	0.888424	0.605178	1	1	2510	tags=22%, list=14%, signal=26%
REACTOME_INHIBITION_OF_VOLTAGE_GATED_CA2_CHANNELS_VIA_GBETA_GAMMA_SUBUNITS	REACTOME_INHIBITION_OF_VOLTAGE_GATED_CA2_CHANNELS_VIA_GBETA_GAMMA_SUBUNITS		19	0.275457	0.888261	0.616477	1	1	768	tags=16%, list=4%, signal=16%
KRAS.BREAST_UP.V1_UP	KRAS.BREAST_UP.V1_UP		106	0.191602	0.88775	0.612335	1	1	3486	tags=28%, list=19%, signal=35%
GSE19825_NAIVE_VS_IL2RALOW_DAY3_EFF_CD8_TCELL_UP	GSE19825_NAIVE_VS_IL2RALOW_DAY3_EFF_CD8_TCELL_UP		146	0.18674	0.886967	0.662745	1	1	3194	tags=25%, list=18%, signal=31%
GSE557_CIITA_KO_VS_I_AB_KO_DC_UP	GSE557_CIITA_KO_VS_I_AB_KO_DC_UP		183	0.204047	0.886351	0.613181	1	1	2693	tags=25%, list=15%, signal=29%
GSE2706_2H_VS_8H_R848_STIM_DC_UP	GSE2706_2H_VS_8H_R848_STIM_DC_UP		171	0.200902	0.88633	0.626344	1	1	2715	tags=26%, list=15%, signal=30%
GSE360_T_GONDII_VS_M_TUBERCULOSIS_DC_DN	GSE360_T_GONDII_VS_M_TUBERCULOSIS_DC_DN		169	0.214422	0.885756	0.572785	1	1	2978	tags=28%, list=16%, signal=33%
GSE40274_CTRL_VS_HELIOS_TRANSDUCED_ACTIVATED_CD4_TCELL_UP	GSE40274_CTRL_VS_HELIOS_TRANSDUCED_ACTIVATED_CD4_TCELL_UP		152	0.193168	0.885279	0.625	1	1	3100	tags=26%, list=17%, signal=31%
GSE5589_LPS_AND_IL10_VS_LPS_AND_IL6_STIM_IL6_KO_MACROPHAGE_45MIN_UP	GSE5589_LPS_AND_IL10_VS_LPS_AND_IL6_STIM_IL6_KO_MACROPHAGE_45MIN_UP		181	0.249131	0.884621	0.565	1	1	2305	tags=23%, list=13%, signal=26%
GSE14699_NAIVE_VS_DELETIONAL_TOLERANCE_CD8_TCELL_DN	GSE14699_NAIVE_VS_DELETIONAL_TOLERANCE_CD8_TCELL_DN		182	0.209081	0.88438	0.645963	1	1	2147	tags=23%, list=12%, signal=26%
GSE369_SOCS3_KO_VS_IFNG_KO_LIVER_UP	GSE369_SOCS3_KO_VS_IFNG_KO_LIVER_UP		161	0.169037	0.883198	0.785	1	1	2693	tags=20%, list=15%, signal=24%
GSE11057_PBMC_VS_MEM_CD4_TCELL_DN	GSE11057_PBMC_VS_MEM_CD4_TCELL_DN		181	0.203647	0.883112	0.594427	1	1	2942	tags=28%, list=16%, signal=33%
GSE21033_CTRL_VS_POLYIC_STIM_DC_6H_DN	GSE21033_CTRL_VS_POLYIC_STIM_DC_6H_DN		128	0.216204	0.882191	0.643216	1	1	3755	tags=34%, list=21%, signal=43%
GSE17974_0H_VS_1H_IN_VITRO_ACT_CD4_TCELL_UP	GSE17974_0H_VS_1H_IN_VITRO_ACT_CD4_TCELL_UP		158	0.19191	0.882116	0.657233	1	1	3369	tags=27%, list=19%, signal=33%
GSE22886_DAY0_VS_DAY1_MONOCYTE_IN_CULTURE_UP	GSE22886_DAY0_VS_DAY1_MONOCYTE_IN_CULTURE_UP		195	0.238796	0.881669	0.567204	1	1	4000	tags=38%, list=22%, signal=49%
GSE8515_IL1_VS_IL6_4H_STIM_MAC_DN	GSE8515_IL1_VS_IL6_4H_STIM_MAC_DN		152	0.189768	0.881128	0.664311	1	1	2461	tags=22%, list=14%, signal=25%
GSE25088_ROSIGLITAZONE_VS_IL4_AND_ROSIGLITAZONE_STIM_STAT6_KO_MACROPHAGE_DAY10_UP	GSE25088_ROSIGLITAZONE_VS_IL4_AND_ROSIGLITAZONE_STIM_STAT6_KO_MACROPHAGE_DAY10_UP		174	0.210146	0.880133	0.607242	1	1	3519	tags=32%, list=19%, signal=40%
GSE18281_PERIMEDULLARY_CORTICAL_REGION_VS_WHOLE_MEDULLA_THYMUS_UP	GSE18281_PERIMEDULLARY_CORTICAL_REGION_VS_WHOLE_MEDULLA_THYMUS_UP		177	0.194331	0.880047	0.626087	1	1	1969	tags=18%, list=11%, signal=20%
GSE20484_MCSG_VS_CXCL4_MONOCYTE_DERIVED_MACROPHAGE_DN	GSE20484_MCSG_VS_CXCL4_MONOCYTE_DERIVED_MACROPHAGE_DN		179	0.201501	0.879888	0.649746	1	1	2948	tags=26%, list=16%, signal=31%
GSE7460_CTRL_VS_FOXP3_OVEREXPR_TCONV_1_DN	GSE7460_CTRL_VS_FOXP3_OVEREXPR_TCONV_1_DN		179	0.18046	0.879621	0.692593	1	1	2786	tags=25%, list=15%, signal=29%
GSE11924_TFH_VS_TH17_CD4_TCELL_UP	GSE11924_TFH_VS_TH17_CD4_TCELL_UP		183	0.20859	0.879448	0.641148	1	1	2794	tags=23%, list=15%, signal=27%
KRAS.600.LUNG.BREAST_UP.V1_DN	KRAS.600.LUNG.BREAST_UP.V1_DN		219	0.173955	0.879167	0.758294	1	1	1328	tags=14%, list=7%, signal=15%
CTIP_DN.V1_DN	CTIP_DN.V1_DN		101	0.19099	0.879085	0.677043	1	1	2747	tags=23%, list=15%, signal=27%
GSE5542_UNTREATED_VS_IFNA_TREATED_EPITHELIAL_CELLS_6H_UP	GSE5542_UNTREATED_VS_IFNA_TREATED_EPITHELIAL_CELLS_6H_UP		173	0.212395	0.879046	0.601093	1	1	3032	tags=29%, list=17%, signal=34%
GSE40655_FOXO1_KO_VS_WT_NTREG_UP	GSE40655_FOXO1_KO_VS_WT_NTREG_UP		182	0.205855	0.878926	0.60049	1	1	3254	tags=27%, list=18%, signal=33%
GSE3039_ALPHABETA_CD8_TCELL_VS_B1_BCELL_UP	GSE3039_ALPHABETA_CD8_TCELL_VS_B1_BCELL_UP		178	0.193596	0.87836	0.634783	1	1	2734	tags=25%, list=15%, signal=29%
GSE22886_NAIVE_CD4_TCELL_VS_MONOCYTE_DN	GSE22886_NAIVE_CD4_TCELL_VS_MONOCYTE_DN		196	0.261807	0.878351	0.567633	1	1	3506	tags=36%, list=19%, signal=44%
PID_IL8_CXCR1_PATHWAY	PID_IL8_CXCR1_PATHWAY		25	0.302977	0.87713	0.579208	1	1	4615	tags=52%, list=25%, signal=70%
REACTOME_DOWNSTREAM_TCR_SIGNALING	REACTOME_DOWNSTREAM_TCR_SIGNALING		33	0.300571	0.876437	0.56391	1	1	3620	tags=45%, list=20%, signal=57%
REACTOME_SIGNALING_BY_FGFR_MUTANTS	REACTOME_SIGNALING_BY_FGFR_MUTANTS		34	0.238631	0.876166	0.67341	1	1	3602	tags=38%, list=20%, signal=48%
REACTOME_TIE2_SIGNALING	REACTOME_TIE2_SIGNALING		17	0.25632	0.876051	0.627566	1	1	1289	tags=18%, list=7%, signal=19%
GSE41867_MEMORY_VS_EXHAUSTED_CD8_TCELL_DAY30_LCMV_UP	GSE41867_MEMORY_VS_EXHAUSTED_CD8_TCELL_DAY30_LCMV_UP		178	0.223689	0.87585	0.575071	1	1	4074	tags=34%, list=22%, signal=44%
GSE14308_INDUCED_VS_NATURAL_TREG_DN	GSE14308_INDUCED_VS_NATURAL_TREG_DN		185	0.184149	0.87554	0.6594	1	1	2857	tags=23%, list=16%, signal=27%
BIOCARTA_NTHI_PATHWAY	BIOCARTA_NTHI_PATHWAY		23	0.284847	0.87523	0.58231	1	1	2824	tags=35%, list=16%, signal=41%
GSE2405_0H_VS_3H_A_PHAGOCYTOPHILUM_STIM_NEUTROPHIL_UP	GSE2405_0H_VS_3H_A_PHAGOCYTOPHILUM_STIM_NEUTROPHIL_UP		187	0.211563	0.875087	0.595442	1	1	2232	tags=19%, list=12%, signal=21%
GSE24142_EARLY_THYMIC_PROGENITOR_VS_DN2_THYMOCYTE_FETAL_DN	GSE24142_EARLY_THYMIC_PROGENITOR_VS_DN2_THYMOCYTE_FETAL_DN		157	0.181853	0.87481	0.692833	1	1	2349	tags=22%, list=13%, signal=25%
GSE3039_NKT_CELL_VS_B2_BCELL_UP	GSE3039_NKT_CELL_VS_B2_BCELL_UP		187	0.197923	0.874711	0.645062	1	1	2151	tags=20%, list=12%, signal=22%
GSE41867_DAY6_EFFECTOR_VS_DAY30_EXHAUSTED_CD8_TCELL_LCMV_CLONE13_UP	GSE41867_DAY6_EFFECTOR_VS_DAY30_EXHAUSTED_CD8_TCELL_LCMV_CLONE13_UP		174	0.225678	0.874524	0.574176	1	1	1916	tags=21%, list=11%, signal=23%
GSE24210_CTRL_VS_IL35_TREATED_TCONV_CD4_TCELL_UP	GSE24210_CTRL_VS_IL35_TREATED_TCONV_CD4_TCELL_UP		185	0.207531	0.87422	0.585434	1	1	2248	tags=21%, list=12%, signal=24%
GSE11864_CSF1_PAM3CYS_VS_CSF1_IFNG_PAM3CYS_IN_MAC_DN	GSE11864_CSF1_PAM3CYS_VS_CSF1_IFNG_PAM3CYS_IN_MAC_DN		164	0.22148	0.873464	0.608939	1	1	3550	tags=35%, list=20%, signal=43%
REACTOME_GPCR_DOWNSTREAM_SIGNALING	REACTOME_GPCR_DOWNSTREAM_SIGNALING		318	0.196205	0.872819	0.576389	1	1	3461	tags=30%, list=19%, signal=36%
GSE32986_UNSTIM_VS_GMCSF_AND_CURDLAN_HIGHDOSE_STIM_DC_DN	GSE32986_UNSTIM_VS_GMCSF_AND_CURDLAN_HIGHDOSE_STIM_DC_DN		163	0.207094	0.872605	0.621053	1	1	2927	tags=26%, list=16%, signal=30%
GSE21360_PRIMARY_VS_QUATERNARY_MEMORY_CD8_TCELL_UP	GSE21360_PRIMARY_VS_QUATERNARY_MEMORY_CD8_TCELL_UP		164	0.217875	0.872111	0.581461	1	1	2305	tags=21%, list=13%, signal=24%
GSE8921_UNSTIM_0H_VS_TLR1_2_STIM_MONOCYTE_24H_DN	GSE8921_UNSTIM_0H_VS_TLR1_2_STIM_MONOCYTE_24H_DN		186	0.181897	0.87192	0.71345	1	1	3008	tags=26%, list=17%, signal=31%
GSE41867_DAY6_EFFECTOR_VS_DAY30_MEMORY_CD8_TCELL_LCMV_ARMSTRONG_DN	GSE41867_DAY6_EFFECTOR_VS_DAY30_MEMORY_CD8_TCELL_LCMV_ARMSTRONG_DN		187	0.198405	0.871795	0.616622	1	1	2181	tags=21%, list=12%, signal=24%
GSE34156_NOD2_LIGAND_VS_TLR1_TLR2_LIGAND_6H_TREATED_MONOCYTE_DN	GSE34156_NOD2_LIGAND_VS_TLR1_TLR2_LIGAND_6H_TREATED_MONOCYTE_DN		176	0.25171	0.871749	0.531401	1	1	3233	tags=33%, list=18%, signal=40%
GSE7831_UNSTIM_VS_INFLUENZA_STIM_PDC_4H_DN	GSE7831_UNSTIM_VS_INFLUENZA_STIM_PDC_4H_DN		172	0.185149	0.871141	0.707101	1	1	2083	tags=20%, list=11%, signal=23%
GSE7460_WT_VS_FOXP3_HET_ACT_WITH_TGFB_TCONV_UP	GSE7460_WT_VS_FOXP3_HET_ACT_WITH_TGFB_TCONV_UP		176	0.188379	0.870667	0.700306	1	1	2322	tags=21%, list=13%, signal=24%
GSE10273_HIGH_VS_LOW_IL7_TREATED_IRF4_8_NULL_PRE_BCELL_DN	GSE10273_HIGH_VS_LOW_IL7_TREATED_IRF4_8_NULL_PRE_BCELL_DN		177	0.191351	0.869603	0.642424	1	1	3047	tags=28%, list=17%, signal=33%
GSE27291_0H_VS_7D_STIM_GAMMADELTA_TCELL_DN	GSE27291_0H_VS_7D_STIM_GAMMADELTA_TCELL_DN		175	0.19664	0.86929	0.635514	1	1	2324	tags=22%, list=13%, signal=25%
GSE3039_ALPHAALPHA_CD8_TCELL_VS_B2_BCELL_UP	GSE3039_ALPHAALPHA_CD8_TCELL_VS_B2_BCELL_UP		174	0.191307	0.869199	0.673333	1	1	3222	tags=28%, list=18%, signal=34%
GSE16385_IFNG_TNF_VS_UNSTIM_MACROPHAGE_ROSIGLITAZONE_TREATED_DN	GSE16385_IFNG_TNF_VS_UNSTIM_MACROPHAGE_ROSIGLITAZONE_TREATED_DN		187	0.196901	0.869001	0.67036	1	1	2751	tags=25%, list=15%, signal=29%
PID_EPHA_FWDPATHWAY	PID_EPHA_FWDPATHWAY		31	0.250306	0.868983	0.640227	1	1	1570	tags=23%, list=9%, signal=25%
GSE13522_WT_VS_IFNG_KO_SKIN_DN	GSE13522_WT_VS_IFNG_KO_SKIN_DN		90	0.187234	0.868395	0.773381	1	1	2997	tags=23%, list=16%, signal=28%
GSE45365_HEALTHY_VS_MCMV_INFECTION_CD8_TCELL_IFNAR_KO_DN	GSE45365_HEALTHY_VS_MCMV_INFECTION_CD8_TCELL_IFNAR_KO_DN		127	0.17184	0.868358	0.710407	1	1	2016	tags=17%, list=11%, signal=19%
GSE27859_DC_VS_CD11C_INT_F480_INT_DC_UP	GSE27859_DC_VS_CD11C_INT_F480_INT_DC_UP		180	0.176354	0.8683	0.736156	1	1	2703	tags=21%, list=15%, signal=25%
GSE24574_BCL6_HIGH_VS_LOW_TFH_CD4_TCELL_UP	GSE24574_BCL6_HIGH_VS_LOW_TFH_CD4_TCELL_UP		185	0.185334	0.867691	0.68915	1	1	1963	tags=18%, list=11%, signal=20%
GSE17974_IL4_AND_ANTI_IL12_VS_UNTREATED_24H_ACT_CD4_TCELL_UP	GSE17974_IL4_AND_ANTI_IL12_VS_UNTREATED_24H_ACT_CD4_TCELL_UP		125	0.182301	0.867187	0.742972	1	1	3330	tags=28%, list=18%, signal=34%
GSE32164_ALTERNATIVELY_ACT_M2_VS_CMYC_INHIBITED_MACROPHAGE_UP	GSE32164_ALTERNATIVELY_ACT_M2_VS_CMYC_INHIBITED_MACROPHAGE_UP		189	0.208788	0.86637	0.605042	1	1	2948	tags=28%, list=16%, signal=33%
GSE2770_UNTREATED_VS_IL12_TREATED_ACT_CD4_TCELL_2H_UP	GSE2770_UNTREATED_VS_IL12_TREATED_ACT_CD4_TCELL_2H_UP		194	0.188572	0.866361	0.694767	1	1	2539	tags=23%, list=14%, signal=26%
GSE15215_CD2_POS_VS_NEG_PDC_UP	GSE15215_CD2_POS_VS_NEG_PDC_UP		166	0.184657	0.865684	0.718543	1	1	3041	tags=28%, list=17%, signal=34%
GSE7460_CTRL_VS_TGFB_TREATED_ACT_TREG_DN	GSE7460_CTRL_VS_TGFB_TREATED_ACT_TREG_DN		178	0.179368	0.86482	0.743421	1	1	3237	tags=25%, list=18%, signal=30%
GSE39556_CD8A_DC_VS_NK_CELL_DN	GSE39556_CD8A_DC_VS_NK_CELL_DN		189	0.21442	0.864477	0.595989	1	1	3524	tags=29%, list=19%, signal=35%
GSE45739_UNSTIM_VS_ACD3_ACD28_STIM_NRAS_KO_CD4_TCELL_DN	GSE45739_UNSTIM_VS_ACD3_ACD28_STIM_NRAS_KO_CD4_TCELL_DN		177	0.209508	0.863778	0.600601	1	1	2802	tags=25%, list=15%, signal=30%
REACTOME_CELL_CELL_COMMUNICATION	REACTOME_CELL_CELL_COMMUNICATION		100	0.208659	0.863748	0.643068	1	1	3033	tags=29%, list=17%, signal=35%
GSE19825_NAIVE_VS_IL2RAHIGH_DAY3_EFF_CD8_TCELL_UP	GSE19825_NAIVE_VS_IL2RAHIGH_DAY3_EFF_CD8_TCELL_UP		140	0.189756	0.863581	0.694915	1	1	3153	tags=26%, list=17%, signal=31%
GSE8384_CTRL_VS_B_ABORTUS_4H_MAC_CELL_LINE_DN	GSE8384_CTRL_VS_B_ABORTUS_4H_MAC_CELL_LINE_DN		189	0.194355	0.863333	0.688103	1	1	2928	tags=26%, list=16%, signal=31%
GSE5589_LPS_VS_LPS_AND_IL10_STIM_IL10_KO_MACROPHAGE_45MIN_DN	GSE5589_LPS_VS_LPS_AND_IL10_STIM_IL10_KO_MACROPHAGE_45MIN_DN		174	0.217233	0.863108	0.616099	1	1	4014	tags=41%, list=22%, signal=52%
GSE21360_SECONDARY_VS_QUATERNARY_MEMORY_CD8_TCELL_UP	GSE21360_SECONDARY_VS_QUATERNARY_MEMORY_CD8_TCELL_UP		171	0.227017	0.860838	0.587744	1	1	3365	tags=30%, list=19%, signal=37%
GSE13411_IGM_MEMORY_BCELL_VS_PLASMA_CELL_UP	GSE13411_IGM_MEMORY_BCELL_VS_PLASMA_CELL_UP		183	0.188006	0.860446	0.69382	1	1	2509	tags=21%, list=14%, signal=24%
GSE3982_BCELL_VS_EFF_MEMORY_CD4_TCELL_DN	GSE3982_BCELL_VS_EFF_MEMORY_CD4_TCELL_DN		161	0.176569	0.859155	0.722222	1	1	3137	tags=27%, list=17%, signal=33%
GSE22886_NAIVE_CD4_TCELL_VS_48H_ACT_TH1_UP	GSE22886_NAIVE_CD4_TCELL_VS_48H_ACT_TH1_UP		187	0.197722	0.858727	0.661157	1	1	3092	tags=28%, list=17%, signal=33%
GSE3565_CTRL_VS_LPS_INJECTED_SPLENOCYTES_UP	GSE3565_CTRL_VS_LPS_INJECTED_SPLENOCYTES_UP		161	0.224746	0.857146	0.594595	1	1	4073	tags=39%, list=22%, signal=50%
GSE24142_EARLY_THYMIC_PROGENITOR_VS_DN3_THYMOCYTE_UP	GSE24142_EARLY_THYMIC_PROGENITOR_VS_DN3_THYMOCYTE_UP		189	0.213127	0.856997	0.604839	1	1	4014	tags=36%, list=22%, signal=46%
GSE26559_TCF1_KO_VS_WT_LIN_NEG_CELL_DN	GSE26559_TCF1_KO_VS_WT_LIN_NEG_CELL_DN		147	0.173585	0.854835	0.750865	1	1	2648	tags=22%, list=15%, signal=25%
GSE7460_FOXP3_MUT_VS_WT_ACT_WITH_TGFB_TCONV_DN	GSE7460_FOXP3_MUT_VS_WT_ACT_WITH_TGFB_TCONV_DN		186	0.186992	0.854634	0.725989	1	1	2664	tags=22%, list=15%, signal=26%
KEGG_T_CELL_RECEPTOR_SIGNALING_PATHWAY	KEGG_T_CELL_RECEPTOR_SIGNALING_PATHWAY		102	0.223389	0.854563	0.606838	1	1	2615	tags=26%, list=14%, signal=31%
GSE17301_IFNA2_VS_IFNA5_STIM_ACD3_ACD28_ACT_CD8_TCELL_UP	GSE17301_IFNA2_VS_IFNA5_STIM_ACD3_ACD28_ACT_CD8_TCELL_UP		184	0.1895	0.854557	0.689189	1	1	2959	tags=26%, list=16%, signal=30%
GSE12484_HEALTHY_VS_PERIDONTITIS_NEUTROPHILS_UP	GSE12484_HEALTHY_VS_PERIDONTITIS_NEUTROPHILS_UP		94	0.185128	0.853544	0.773196	1	1	1243	tags=15%, list=7%, signal=16%
KEGG_VASCULAR_SMOOTH_MUSCLE_CONTRACTION	KEGG_VASCULAR_SMOOTH_MUSCLE_CONTRACTION		101	0.206314	0.852957	0.651917	1	1	2116	tags=23%, list=12%, signal=26%
KEGG_NOD_LIKE_RECEPTOR_SIGNALING_PATHWAY	KEGG_NOD_LIKE_RECEPTOR_SIGNALING_PATHWAY		58	0.240238	0.852705	0.612022	1	1	3651	tags=33%, list=20%, signal=41%
PID_ARF6_TRAFFICKING_PATHWAY	PID_ARF6_TRAFFICKING_PATHWAY		47	0.23813	0.852659	0.613065	1	1	3954	tags=38%, list=22%, signal=49%
GSE16522_MEMORY_VS_NAIVE_ANTI_CD3CD28_STIM_CD8_TCELL_DN	GSE16522_MEMORY_VS_NAIVE_ANTI_CD3CD28_STIM_CD8_TCELL_DN		186	0.192941	0.852132	0.672241	1	1	2305	tags=25%, list=13%, signal=28%
KRAS.LUNG.BREAST_UP.V1_DN	KRAS.LUNG.BREAST_UP.V1_DN		111	0.185227	0.852083	0.779592	1	1	1530	tags=14%, list=8%, signal=16%
GSE9509_LPS_VS_LPS_AND_IL10_STIM_IL10_KO_MACROPHAGE_20MIN_UP	GSE9509_LPS_VS_LPS_AND_IL10_STIM_IL10_KO_MACROPHAGE_20MIN_UP		166	0.189113	0.851789	0.738994	1	1	4026	tags=34%, list=22%, signal=43%
GSE43863_NAIVE_VS_TH1_EFF_CD4_TCELL_D6_LCMV_DN	GSE43863_NAIVE_VS_TH1_EFF_CD4_TCELL_D6_LCMV_DN		113	0.186517	0.851758	0.73991	1	1	3016	tags=25%, list=17%, signal=30%
GSE3982_EFF_MEMORY_CD4_TCELL_VS_TH1_UP	GSE3982_EFF_MEMORY_CD4_TCELL_VS_TH1_UP		163	0.187709	0.850836	0.742671	1	1	2346	tags=20%, list=13%, signal=22%
GSE11961_MARGINAL_ZONE_BCELL_VS_MEMORY_BCELL_DAY40_UP	GSE11961_MARGINAL_ZONE_BCELL_VS_MEMORY_BCELL_DAY40_UP		180	0.177904	0.850369	0.771704	1	1	1619	tags=15%, list=9%, signal=16%
REACTOME_GABA_B_RECEPTOR_ACTIVATION	REACTOME_GABA_B_RECEPTOR_ACTIVATION		32	0.236202	0.849916	0.687688	1	1	2342	tags=25%, list=13%, signal=29%
REACTOME_TAK1_ACTIVATES_NFKB_BY_PHOSPHORYLATION_AND_ACTIVATION_OF_IKKS_COMPLEX	REACTOME_TAK1_ACTIVATES_NFKB_BY_PHOSPHORYLATION_AND_ACTIVATION_OF_IKKS_COMPLEX		23	0.26419	0.8497	0.632979	1	1	779	tags=17%, list=4%, signal=18%
GSE41978_ID2_KO_VS_ID2_KO_AND_BIM_KO_KLRG1_LOW_EFFECTOR_CD8_TCELL_UP	GSE41978_ID2_KO_VS_ID2_KO_AND_BIM_KO_KLRG1_LOW_EFFECTOR_CD8_TCELL_UP		161	0.161108	0.849495	0.78866	1	1	2129	tags=16%, list=12%, signal=18%
GSE22886_CD4_TCELL_VS_BCELL_NAIVE_UP	GSE22886_CD4_TCELL_VS_BCELL_NAIVE_UP		189	0.198507	0.848779	0.64986	1	1	2405	tags=25%, list=13%, signal=29%
GSE22140_GERMFREE_VS_SPF_ARTHRITIC_MOUSE_CD4_TCELL_DN	GSE22140_GERMFREE_VS_SPF_ARTHRITIC_MOUSE_CD4_TCELL_DN		193	0.218275	0.848613	0.601064	1	1	3569	tags=32%, list=20%, signal=39%
GSE9946_MATURE_STIMULATORY_VS_PROSTAGLANDINE2_TREATED_MATURE_DC_DN	GSE9946_MATURE_STIMULATORY_VS_PROSTAGLANDINE2_TREATED_MATURE_DC_DN		93	0.187985	0.847892	0.778689	1	1	3670	tags=31%, list=20%, signal=39%
GSE2770_IL12_VS_IL4_TREATED_ACT_CD4_TCELL_2H_DN	GSE2770_IL12_VS_IL4_TREATED_ACT_CD4_TCELL_2H_DN		129	0.167985	0.847846	0.821293	1	1	2349	tags=19%, list=13%, signal=22%
GSE7460_CTRL_VS_TGFB_TREATED_ACT_FOXP3_MUT_TCONV_UP	GSE7460_CTRL_VS_TGFB_TREATED_ACT_FOXP3_MUT_TCONV_UP		181	0.169527	0.846646	0.795775	1	1	2944	tags=27%, list=16%, signal=31%
GSE23321_EFFECTOR_MEMORY_VS_NAIVE_CD8_TCELL_UP	GSE23321_EFFECTOR_MEMORY_VS_NAIVE_CD8_TCELL_UP		163	0.173998	0.846139	0.766447	1	1	3692	tags=28%, list=20%, signal=35%
GSE22886_NAIVE_CD4_TCELL_VS_MONOCYTE_UP	GSE22886_NAIVE_CD4_TCELL_VS_MONOCYTE_UP		184	0.207251	0.845691	0.594855	1	1	3770	tags=34%, list=21%, signal=42%
KRAS.50_UP.V1_UP	KRAS.50_UP.V1_UP		43	0.216495	0.845552	0.67033	1	1	1969	tags=19%, list=11%, signal=21%
GSE22886_NAIVE_BCELL_VS_BLOOD_PLASMA_CELL_UP	GSE22886_NAIVE_BCELL_VS_BLOOD_PLASMA_CELL_UP		191	0.197892	0.845374	0.66313	1	1	3868	tags=31%, list=21%, signal=39%
REACTOME_TERMINATION_OF_O_GLYCAN_BIOSYNTHESIS	REACTOME_TERMINATION_OF_O_GLYCAN_BIOSYNTHESIS		18	0.262788	0.845262	0.625	1	1	3100	tags=33%, list=17%, signal=40%
GSE4748_LPS_VS_LPS_AND_CYANOBACTERIUM_LPSLIKE_STIM_DC_3H_UP	GSE4748_LPS_VS_LPS_AND_CYANOBACTERIUM_LPSLIKE_STIM_DC_3H_UP		170	0.195672	0.845028	0.701408	1	1	3300	tags=31%, list=18%, signal=38%
GSE22886_NAIVE_CD8_TCELL_VS_MEMORY_TCELL_UP	GSE22886_NAIVE_CD8_TCELL_VS_MEMORY_TCELL_UP		170	0.171956	0.844936	0.80315	1	1	3130	tags=28%, list=17%, signal=34%
GSE21927_SPLEEN_VS_TUMOR_MONOCYTE_C57BL6_UP	GSE21927_SPLEEN_VS_TUMOR_MONOCYTE_C57BL6_UP		130	0.178183	0.844902	0.839216	1	1	3193	tags=25%, list=18%, signal=30%
GSE25123_CTRL_VS_ROSIGLITAZONE_STIM_PPARG_KO_MACROPHAGE_DN	GSE25123_CTRL_VS_ROSIGLITAZONE_STIM_PPARG_KO_MACROPHAGE_DN		174	0.189924	0.84478	0.697885	1	1	2746	tags=23%, list=15%, signal=27%
GSE13522_CTRL_VS_T_CRUZI_Y_STRAIN_INF_SKIN_IFNAR_KO_UP	GSE13522_CTRL_VS_T_CRUZI_Y_STRAIN_INF_SKIN_IFNAR_KO_UP		179	0.18712	0.844691	0.706587	1	1	1749	tags=19%, list=10%, signal=21%
GSE39110_DAY3_VS_DAY6_POST_IMMUNIZATION_CD8_TCELL_UP	GSE39110_DAY3_VS_DAY6_POST_IMMUNIZATION_CD8_TCELL_UP		178	0.176583	0.844226	0.77592	1	1	2813	tags=24%, list=15%, signal=28%
GSE3982_MAST_CELL_VS_NEUTROPHIL_DN	GSE3982_MAST_CELL_VS_NEUTROPHIL_DN		178	0.194517	0.844177	0.660969	1	1	1617	tags=16%, list=9%, signal=18%
GSE41867_NAIVE_VS_DAY8_LCMV_EFFECTOR_CD8_TCELL_DN	GSE41867_NAIVE_VS_DAY8_LCMV_EFFECTOR_CD8_TCELL_DN		188	0.187186	0.844141	0.703911	1	1	2600	tags=23%, list=14%, signal=27%
GSE2128_CTRL_VS_MIMETOPE_NEGATIVE_SELECTION_DP_THYMOCYTE_NOD_UP	GSE2128_CTRL_VS_MIMETOPE_NEGATIVE_SELECTION_DP_THYMOCYTE_NOD_UP		181	0.21761	0.84274	0.619565	1	1	3027	tags=29%, list=17%, signal=34%
GSE27241_WT_VS_RORGT_KO_TH17_POLARIZED_CD4_TCELL_TREATED_WITH_DIGOXIN_UP	GSE27241_WT_VS_RORGT_KO_TH17_POLARIZED_CD4_TCELL_TREATED_WITH_DIGOXIN_UP		160	0.258859	0.84271	0.632967	1	1	2679	tags=23%, list=15%, signal=27%
GSE22886_NAIVE_CD8_TCELL_VS_DC_UP	GSE22886_NAIVE_CD8_TCELL_VS_DC_UP		180	0.210636	0.842326	0.611446	1	1	2708	tags=28%, list=15%, signal=32%
GSE360_L_DONOVANI_VS_M_TUBERCULOSIS_MAC_DN	GSE360_L_DONOVANI_VS_M_TUBERCULOSIS_MAC_DN		176	0.194521	0.842315	0.681388	1	1	1981	tags=20%, list=11%, signal=23%
GSE17974_0H_VS_6H_IN_VITRO_ACT_CD4_TCELL_UP	GSE17974_0H_VS_6H_IN_VITRO_ACT_CD4_TCELL_UP		168	0.192645	0.842191	0.707165	1	1	1347	tags=16%, list=7%, signal=17%
PID_CXCR4_PATHWAY	PID_CXCR4_PATHWAY		99	0.233692	0.842098	0.6	1	1	4014	tags=38%, list=22%, signal=49%
GSE360_HIGH_DOSE_B_MALAYI_VS_M_TUBERCULOSIS_MAC_UP	GSE360_HIGH_DOSE_B_MALAYI_VS_M_TUBERCULOSIS_MAC_UP		189	0.187322	0.842067	0.728358	1	1	3256	tags=30%, list=18%, signal=36%
PTEN_DN.V1_DN	PTEN_DN.V1_DN		133	0.182669	0.84182	0.720165	1	1	2619	tags=23%, list=14%, signal=27%
GSE3982_CENT_MEMORY_CD4_TCELL_VS_TH1_UP	GSE3982_CENT_MEMORY_CD4_TCELL_VS_TH1_UP		165	0.180003	0.841599	0.76873	1	1	3165	tags=25%, list=17%, signal=30%
GSE40685_TREG_VS_FOXP3_KO_TREG_PRECURSOR_UP	GSE40685_TREG_VS_FOXP3_KO_TREG_PRECURSOR_UP		178	0.235693	0.84124	0.586538	1	1	3872	tags=34%, list=21%, signal=42%
GSE5589_LPS_VS_LPS_AND_IL10_STIM_IL10_KO_MACROPHAGE_180MIN_UP	GSE5589_LPS_VS_LPS_AND_IL10_STIM_IL10_KO_MACROPHAGE_180MIN_UP		167	0.166913	0.840953	0.838384	1	1	3396	tags=26%, list=19%, signal=31%
GSE2706_R848_VS_R848_AND_LPS_8H_STIM_DC_UP	GSE2706_R848_VS_R848_AND_LPS_8H_STIM_DC_UP		151	0.182156	0.84091	0.692557	1	1	2632	tags=21%, list=14%, signal=24%
GSE5679_PPARG_LIGAND_ROSIGLITAZONE_VS_RARA_AGONIST_AM580_TREATED_DC_DN	GSE5679_PPARG_LIGAND_ROSIGLITAZONE_VS_RARA_AGONIST_AM580_TREATED_DC_DN		177	0.195548	0.840814	0.670695	1	1	2157	tags=23%, list=12%, signal=26%
GSE45382_UNTREATED_VS_TGFB_TREATED_MACROPHAGES_DN	GSE45382_UNTREATED_VS_TGFB_TREATED_MACROPHAGES_DN		175	0.184144	0.840813	0.714777	1	1	2865	tags=25%, list=16%, signal=29%
GSE37416_12H_VS_24H_F_TULARENSIS_LVS_NEUTROPHIL_UP	GSE37416_12H_VS_24H_F_TULARENSIS_LVS_NEUTROPHIL_UP		181	0.206881	0.839849	0.641221	1	1	3783	tags=33%, list=21%, signal=41%
ST_WNT_BETA_CATENIN_PATHWAY	ST_WNT_BETA_CATENIN_PATHWAY		31	0.232999	0.839691	0.711864	1	1	2102	tags=23%, list=12%, signal=25%
GSE22886_UNSTIM_VS_IL15_STIM_NKCELL_UP	GSE22886_UNSTIM_VS_IL15_STIM_NKCELL_UP		168	0.195316	0.839356	0.692308	1	1	3024	tags=27%, list=17%, signal=33%
REACTOME_G_PROTEIN_BETA_GAMMA_SIGNALLING	REACTOME_G_PROTEIN_BETA_GAMMA_SIGNALLING		25	0.262973	0.838907	0.690909	1	1	2102	tags=28%, list=12%, signal=32%
GSE37532_WT_VS_PPARG_KO_VISCERAL_ADIPOSE_TISSUE_TCONV_UP	GSE37532_WT_VS_PPARG_KO_VISCERAL_ADIPOSE_TISSUE_TCONV_UP		172	0.185034	0.838771	0.711974	1	1	2832	tags=23%, list=16%, signal=27%
REACTOME_NOD1_2_SIGNALING_PATHWAY	REACTOME_NOD1_2_SIGNALING_PATHWAY		29	0.255809	0.838357	0.67374	1	1	1520	tags=21%, list=8%, signal=23%
GSE27241_CTRL_VS_DIGOXIN_TREATED_RORGT_KO_CD4_TCELL_IN_TH17_POLARIZING_CONDITIONS_DN	GSE27241_CTRL_VS_DIGOXIN_TREATED_RORGT_KO_CD4_TCELL_IN_TH17_POLARIZING_CONDITIONS_DN		163	0.19537	0.837579	0.671271	1	1	2514	tags=23%, list=14%, signal=27%
GSE2585_THYMIC_DC_VS_THYMIC_MACROPHAGE_DN	GSE2585_THYMIC_DC_VS_THYMIC_MACROPHAGE_DN		175	0.177344	0.837317	0.754902	1	1	2072	tags=19%, list=11%, signal=22%
GSE29164_UNTREATED_VS_CD8_TCELL_TREATED_MELANOMA_DAY3_DN	GSE29164_UNTREATED_VS_CD8_TCELL_TREATED_MELANOMA_DAY3_DN		186	0.195236	0.836527	0.680511	1	1	3551	tags=31%, list=20%, signal=38%
GSE3982_DC_VS_CENT_MEMORY_CD4_TCELL_DN	GSE3982_DC_VS_CENT_MEMORY_CD4_TCELL_DN		180	0.179963	0.835835	0.726027	1	1	3022	tags=28%, list=17%, signal=33%
GSE14415_INDUCED_TREG_VS_TCONV_DN	GSE14415_INDUCED_TREG_VS_TCONV_DN		145	0.183433	0.835827	0.75	1	1	2795	tags=25%, list=15%, signal=29%
GSE5589_LPS_VS_LPS_AND_IL10_STIM_MACROPHAGE_180MIN_UP	GSE5589_LPS_VS_LPS_AND_IL10_STIM_MACROPHAGE_180MIN_UP		178	0.179527	0.835535	0.732704	1	1	3477	tags=30%, list=19%, signal=37%
KEGG_LINOLEIC_ACID_METABOLISM	KEGG_LINOLEIC_ACID_METABOLISM		19	0.257041	0.835293	0.679641	1	1	4223	tags=47%, list=23%, signal=62%
GSE41867_LCMV_ARMSTRONG_VS_CLONE13_DAY15_EFFECTOR_CD8_TCELL_DN	GSE41867_LCMV_ARMSTRONG_VS_CLONE13_DAY15_EFFECTOR_CD8_TCELL_DN		119	0.170284	0.834905	0.815315	1	1	1596	tags=18%, list=9%, signal=19%
RAPA_EARLY_UP.V1_DN	RAPA_EARLY_UP.V1_DN		160	0.171444	0.834588	0.829932	1	1	3037	tags=26%, list=17%, signal=30%
GSE42088_2H_VS_24H_LEISHMANIA_INF_DC_UP	GSE42088_2H_VS_24H_LEISHMANIA_INF_DC_UP		190	0.230868	0.834213	0.61008	1	1	3226	tags=31%, list=18%, signal=37%
GSE30083_SP1_VS_SP3_THYMOCYTE_DN	GSE30083_SP1_VS_SP3_THYMOCYTE_DN		166	0.173868	0.833793	0.789668	1	1	3099	tags=28%, list=17%, signal=33%
GSE46606_IRF4HIGH_VS_IRF4MID_CD40L_IL2_IL5_DAY3_STIMULATED_BCELL_DN	GSE46606_IRF4HIGH_VS_IRF4MID_CD40L_IL2_IL5_DAY3_STIMULATED_BCELL_DN		181	0.179959	0.833509	0.732484	1	1	3261	tags=27%, list=18%, signal=32%
GSE19198_6H_VS_24H_IL21_TREATED_TCELL_DN	GSE19198_6H_VS_24H_IL21_TREATED_TCELL_DN		183	0.196984	0.833454	0.677596	1	1	3017	tags=26%, list=17%, signal=31%
REACTOME_RIG_I_MDA5_MEDIATED_INDUCTION_OF_IFN_ALPHA_BETA_PATHWAYS	REACTOME_RIG_I_MDA5_MEDIATED_INDUCTION_OF_IFN_ALPHA_BETA_PATHWAYS		58	0.236866	0.833097	0.659314	1	1	1679	tags=22%, list=9%, signal=25%
REACTOME_GPCR_LIGAND_BINDING	REACTOME_GPCR_LIGAND_BINDING		230	0.186723	0.833024	0.661654	1	1	3514	tags=29%, list=19%, signal=35%
GSE19888_ADENOSINE_A3R_INH_PRETREAT_AND_ACT_BY_A3R_VS_TCELL_MEMBRANES_ACT_MAST_CELL_UP	GSE19888_ADENOSINE_A3R_INH_PRETREAT_AND_ACT_BY_A3R_VS_TCELL_MEMBRANES_ACT_MAST_CELL_UP		185	0.270173	0.832992	0.599034	1	1	2316	tags=26%, list=13%, signal=29%
GSE6269_E_COLI_VS_STAPH_AUREUS_INF_PBMC_DN	GSE6269_E_COLI_VS_STAPH_AUREUS_INF_PBMC_DN		163	0.213821	0.830934	0.64752	1	1	2830	tags=26%, list=16%, signal=30%
GSE5542_UNTREATED_VS_IFNG_TREATED_EPITHELIAL_CELLS_24H_UP	GSE5542_UNTREATED_VS_IFNG_TREATED_EPITHELIAL_CELLS_24H_UP		184	0.209403	0.830298	0.681234	1	1	3799	tags=34%, list=21%, signal=43%
GSE9601_UNTREATED_VS_NFKB_INHIBITOR_TREATED_HCMV_INF_MONOCYTE_UP	GSE9601_UNTREATED_VS_NFKB_INHIBITOR_TREATED_HCMV_INF_MONOCYTE_UP		142	0.17781	0.829954	0.804082	1	1	2489	tags=23%, list=14%, signal=26%
GSE360_L_MAJOR_VS_M_TUBERCULOSIS_MAC_UP	GSE360_L_MAJOR_VS_M_TUBERCULOSIS_MAC_UP		158	0.16401	0.829882	0.889286	1	1	1872	tags=16%, list=10%, signal=17%
GSE22886_NAIVE_TCELL_VS_MONOCYTE_DN	GSE22886_NAIVE_TCELL_VS_MONOCYTE_DN		195	0.244324	0.829667	0.598592	1	1	3506	tags=35%, list=19%, signal=43%
GSE14413_UNSTIM_VS_IFNB_STIM_L929_CELLS_UP	GSE14413_UNSTIM_VS_IFNB_STIM_L929_CELLS_UP		92	0.17257	0.829487	0.900398	1	1	3398	tags=25%, list=19%, signal=31%
GSE17974_CTRL_VS_ACT_IL4_AND_ANTI_IL12_2H_CD4_TCELL_UP	GSE17974_CTRL_VS_ACT_IL4_AND_ANTI_IL12_2H_CD4_TCELL_UP		167	0.182394	0.829259	0.788591	1	1	2768	tags=23%, list=15%, signal=27%
GSE30971_2H_VS_4H_LPS_STIM_MACROPHAGE_WBP7_KO_DN	GSE30971_2H_VS_4H_LPS_STIM_MACROPHAGE_WBP7_KO_DN		158	0.167348	0.829047	0.870968	1	1	3516	tags=30%, list=19%, signal=37%
GSE9988_LPS_VS_VEHICLE_TREATED_MONOCYTE_DN	GSE9988_LPS_VS_VEHICLE_TREATED_MONOCYTE_DN		187	0.208525	0.827183	0.642369	1	1	2852	tags=27%, list=16%, signal=31%
GSE3982_DC_VS_BCELL_DN	GSE3982_DC_VS_BCELL_DN		177	0.177564	0.826315	0.712838	1	1	1769	tags=16%, list=10%, signal=18%
GSE26912_TUMORICIDAL_VS_CTRL_MACROPHAGE_DN	GSE26912_TUMORICIDAL_VS_CTRL_MACROPHAGE_DN		174	0.181102	0.826057	0.730897	1	1	2610	tags=22%, list=14%, signal=26%
PID_WNT_NONCANONICAL_PATHWAY	PID_WNT_NONCANONICAL_PATHWAY		32	0.233359	0.825979	0.744624	1	1	1863	tags=22%, list=10%, signal=24%
GSE13547_WT_VS_ZFX_KO_BCELL_ANTI_IGM_STIM_12H_DN	GSE13547_WT_VS_ZFX_KO_BCELL_ANTI_IGM_STIM_12H_DN		128	0.181196	0.825846	0.810458	1	1	3215	tags=27%, list=18%, signal=33%
SA_CASPASE_CASCADE	SA_CASPASE_CASCADE		19	0.289648	0.825374	0.681818	1	1	3153	tags=37%, list=17%, signal=45%
GSE4748_CTRL_VS_CYANOBACTERIUM_LPSLIKE_STIM_DC_3H_UP	GSE4748_CTRL_VS_CYANOBACTERIUM_LPSLIKE_STIM_DC_3H_UP		182	0.181598	0.825303	0.725309	1	1	3164	tags=26%, list=17%, signal=31%
KRAS.BREAST_UP.V1_DN	KRAS.BREAST_UP.V1_DN		104	0.198394	0.825257	0.737226	1	1	2224	tags=19%, list=12%, signal=22%
GSE19941_UNSTIM_VS_LPS_AND_IL10_STIM_IL10_KO_MACROPHAGE_UP	GSE19941_UNSTIM_VS_LPS_AND_IL10_STIM_IL10_KO_MACROPHAGE_UP		169	0.181631	0.82521	0.736025	1	1	3692	tags=31%, list=20%, signal=38%
GSE24671_CTRL_VS_BAKIMULC_INFECTED_MOUSE_SPLENOCYTES_DN	GSE24671_CTRL_VS_BAKIMULC_INFECTED_MOUSE_SPLENOCYTES_DN		158	0.195904	0.825035	0.691843	1	1	3538	tags=30%, list=19%, signal=37%
GSE10239_NAIVE_VS_KLRG1INT_EFF_CD8_TCELL_UP	GSE10239_NAIVE_VS_KLRG1INT_EFF_CD8_TCELL_UP		178	0.175113	0.82498	0.798762	1	1	2324	tags=19%, list=13%, signal=22%
GSE22601_IMMATURE_CD4_SINGLE_POSITIVE_VS_DOUBLE_POSITIVE_THYMOCYTE_UP	GSE22601_IMMATURE_CD4_SINGLE_POSITIVE_VS_DOUBLE_POSITIVE_THYMOCYTE_UP		127	0.172938	0.82483	0.798122	1	1	2781	tags=21%, list=15%, signal=25%
GSE3039_NKT_CELL_VS_B1_BCELL_UP	GSE3039_NKT_CELL_VS_B1_BCELL_UP		172	0.177129	0.823916	0.846645	1	1	3552	tags=31%, list=20%, signal=38%
KRAS.PROSTATE_UP.V1_DN	KRAS.PROSTATE_UP.V1_DN		104	0.17761	0.823882	0.80402	1	1	3236	tags=29%, list=18%, signal=35%
GSE22229_UNTREATED_VS_IMMUNOSUPP_THERAPY_RENAL_TRANSPLANT_PATIENT_PBMC_DN	GSE22229_UNTREATED_VS_IMMUNOSUPP_THERAPY_RENAL_TRANSPLANT_PATIENT_PBMC_DN		183	0.174273	0.82372	0.832215	1	1	1748	tags=17%, list=10%, signal=19%
GSE45739_UNSTIM_VS_ACD3_ACD28_STIM_NRAS_KO_CD4_TCELL_UP	GSE45739_UNSTIM_VS_ACD3_ACD28_STIM_NRAS_KO_CD4_TCELL_UP		187	0.174685	0.823518	0.799342	1	1	2221	tags=20%, list=12%, signal=23%
GSE6269_HEALTHY_VS_STAPH_PNEUMO_INF_PBMC_DN	GSE6269_HEALTHY_VS_STAPH_PNEUMO_INF_PBMC_DN		157	0.224025	0.823515	0.656489	1	1	3213	tags=30%, list=18%, signal=36%
GSE13411_PLASMA_CELL_VS_MEMORY_BCELL_DN	GSE13411_PLASMA_CELL_VS_MEMORY_BCELL_DN		184	0.211325	0.823447	0.656425	1	1	3298	tags=26%, list=18%, signal=32%
GSE22886_NAIVE_CD4_TCELL_VS_MEMORY_TCELL_UP	GSE22886_NAIVE_CD4_TCELL_VS_MEMORY_TCELL_UP		155	0.162254	0.82316	0.871212	1	1	2282	tags=18%, list=13%, signal=20%
KEGG_NATURAL_KILLER_CELL_MEDIATED_CYTOTOXICITY	KEGG_NATURAL_KILLER_CELL_MEDIATED_CYTOTOXICITY		106	0.231326	0.822176	0.639257	1	1	3644	tags=34%, list=20%, signal=42%
KEGG_LYSOSOME	KEGG_LYSOSOME		118	0.228564	0.82207	0.654628	1	1	2176	tags=23%, list=12%, signal=26%
PDGF_UP.V1_DN	PDGF_UP.V1_DN		99	0.179226	0.821562	0.794118	1	1	3207	tags=25%, list=18%, signal=30%
REACTOME_CHONDROITIN_SULFATE_DERMATAN_SULFATE_METABOLISM	REACTOME_CHONDROITIN_SULFATE_DERMATAN_SULFATE_METABOLISM		45	0.260198	0.821213	0.62381	1	1	4334	tags=40%, list=24%, signal=52%
REACTOME_AMYLOIDS	REACTOME_AMYLOIDS		38	0.269736	0.82088	0.586895	1	1	513	tags=13%, list=3%, signal=14%
GSE29618_BCELL_VS_MONOCYTE_DAY7_FLU_VACCINE_DN	GSE29618_BCELL_VS_MONOCYTE_DAY7_FLU_VACCINE_DN		195	0.225769	0.820566	0.616915	1	1	3473	tags=31%, list=19%, signal=38%
GSE360_CTRL_VS_M_TUBERCULOSIS_DC_DN	GSE360_CTRL_VS_M_TUBERCULOSIS_DC_DN		184	0.20102	0.82048	0.698795	1	1	3601	tags=31%, list=20%, signal=38%
GSE12392_WT_VS_IFNB_KO_CD8A_POS_SPLEEN_DC_DN	GSE12392_WT_VS_IFNB_KO_CD8A_POS_SPLEEN_DC_DN		168	0.156779	0.820078	0.908602	1	1	3513	tags=27%, list=19%, signal=33%
GSE21360_NAIVE_VS_SECONDARY_MEMORY_CD8_TCELL_UP	GSE21360_NAIVE_VS_SECONDARY_MEMORY_CD8_TCELL_UP		170	0.212833	0.819566	0.65625	1	1	2987	tags=26%, list=16%, signal=31%
PID_NFKAPPAB_ATYPICAL_PATHWAY	PID_NFKAPPAB_ATYPICAL_PATHWAY		17	0.269689	0.818291	0.661017	1	1	2323	tags=29%, list=13%, signal=34%
REACTOME_CELL_DEATH_SIGNALLING_VIA_NRAGE_NRIF_AND_NADE	REACTOME_CELL_DEATH_SIGNALLING_VIA_NRAGE_NRIF_AND_NADE		56	0.201011	0.817986	0.759791	1	1	3980	tags=38%, list=22%, signal=48%
GSE26727_WT_VS_KLF2_KO_LPS_STIM_MACROPHAGE_UP	GSE26727_WT_VS_KLF2_KO_LPS_STIM_MACROPHAGE_UP		180	0.162524	0.817721	0.87037	1	1	2830	tags=21%, list=16%, signal=25%
GSE11961_FOLLICULAR_BCELL_VS_MEMORY_BCELL_DAY7_UP	GSE11961_FOLLICULAR_BCELL_VS_MEMORY_BCELL_DAY7_UP		180	0.173496	0.816981	0.80625	1	1	1494	tags=15%, list=8%, signal=16%
GSE43863_DAY6_EFF_VS_DAY150_MEM_TFH_CD4_TCELL_DN	GSE43863_DAY6_EFF_VS_DAY150_MEM_TFH_CD4_TCELL_DN		152	0.172003	0.816753	0.789091	1	1	3837	tags=32%, list=21%, signal=41%
PID_P38_ALPHA_BETA_PATHWAY	PID_P38_ALPHA_BETA_PATHWAY		31	0.224918	0.815979	0.739726	1	1	5336	tags=52%, list=29%, signal=73%
GSE16450_IMMATURE_VS_MATURE_NEURON_CELL_LINE_12H_IFNA_STIM_UP	GSE16450_IMMATURE_VS_MATURE_NEURON_CELL_LINE_12H_IFNA_STIM_UP		182	0.198901	0.815534	0.628985	1	1	3998	tags=34%, list=22%, signal=43%
BIOCARTA_GLEEVEC_PATHWAY	BIOCARTA_GLEEVEC_PATHWAY		23	0.24686	0.814729	0.688836	1	1	3644	tags=43%, list=20%, signal=54%
GSE7219_WT_VS_NIK_NFKB2_KO_DC_DN	GSE7219_WT_VS_NIK_NFKB2_KO_DC_DN		159	0.190244	0.814631	0.693593	1	1	2227	tags=23%, list=12%, signal=26%
GSE21063_CTRL_VS_ANTI_IGM_STIM_BCELL_NFATC1_KO_3H_DN	GSE21063_CTRL_VS_ANTI_IGM_STIM_BCELL_NFATC1_KO_3H_DN		170	0.200317	0.814368	0.711055	1	1	2892	tags=26%, list=16%, signal=30%
GSE21360_NAIVE_VS_PRIMARY_MEMORY_CD8_TCELL_UP	GSE21360_NAIVE_VS_PRIMARY_MEMORY_CD8_TCELL_UP		162	0.19493	0.813909	0.735849	1	1	3789	tags=31%, list=21%, signal=39%
GSE32533_MIR17_KO_VS_MIR17_OVEREXPRESS_ACT_CD4_TCELL_UP	GSE32533_MIR17_KO_VS_MIR17_OVEREXPRESS_ACT_CD4_TCELL_UP		174	0.200368	0.81367	0.654596	1	1	3552	tags=32%, list=20%, signal=39%
GSE43863_TH1_VS_TFH_MEMORY_CD4_TCELL_DN	GSE43863_TH1_VS_TFH_MEMORY_CD4_TCELL_DN		184	0.206063	0.813592	0.6469	1	1	4216	tags=34%, list=23%, signal=44%
REACTOME_INNATE_IMMUNE_SYSTEM	REACTOME_INNATE_IMMUNE_SYSTEM		202	0.202558	0.813497	0.694149	1	1	2322	tags=21%, list=13%, signal=24%
GSE40273_GATA1_KO_VS_WT_TREG_DN	GSE40273_GATA1_KO_VS_WT_TREG_DN		190	0.189482	0.813479	0.718579	1	1	1881	tags=19%, list=10%, signal=21%
GSE17974_0H_VS_2H_IN_VITRO_ACT_CD4_TCELL_UP	GSE17974_0H_VS_2H_IN_VITRO_ACT_CD4_TCELL_UP		172	0.172974	0.812987	0.813953	1	1	2703	tags=23%, list=15%, signal=26%
GSE28737_FOLLICULAR_VS_MARGINAL_ZONE_BCELL_BCL6_HET_UP	GSE28737_FOLLICULAR_VS_MARGINAL_ZONE_BCELL_BCL6_HET_UP		178	0.178101	0.812967	0.758209	1	1	2365	tags=21%, list=13%, signal=24%
GSE17301_ACD3_ACD28_VS_ACD3_ACD28_AND_IFNA5_STIM_CD8_TCELL_DN	GSE17301_ACD3_ACD28_VS_ACD3_ACD28_AND_IFNA5_STIM_CD8_TCELL_DN		185	0.219089	0.812776	0.627551	1	1	1447	tags=17%, list=8%, signal=19%
GSE22443_NAIVE_VS_ACT_AND_IL2_TREATED_CD8_TCELL_DN	GSE22443_NAIVE_VS_ACT_AND_IL2_TREATED_CD8_TCELL_DN		172	0.16489	0.812618	0.866667	1	1	3312	tags=25%, list=18%, signal=30%
GSE43863_NAIVE_VS_TFH_CD4_EFF_TCELL_D6_LCMV_DN	GSE43863_NAIVE_VS_TFH_CD4_EFF_TCELL_D6_LCMV_DN		118	0.176103	0.812134	0.78022	1	1	1594	tags=16%, list=9%, signal=18%
GSE17301_CTRL_VS_48H_IFNA2_STIM_CD8_TCELL_DN	GSE17301_CTRL_VS_48H_IFNA2_STIM_CD8_TCELL_DN		173	0.179841	0.811414	0.766102	1	1	2089	tags=19%, list=12%, signal=21%
GSE7852_LN_VS_THYMUS_TREG_UP	GSE7852_LN_VS_THYMUS_TREG_UP		177	0.186852	0.810357	0.749288	1	1	2699	tags=23%, list=15%, signal=27%
GSE6259_FLT3L_INDUCED_DEC205_POS_DC_VS_CD8_TCELL_DN	GSE6259_FLT3L_INDUCED_DEC205_POS_DC_VS_CD8_TCELL_DN		159	0.215067	0.809923	0.639175	1	1	2310	tags=23%, list=13%, signal=26%
KEGG_FC_EPSILON_RI_SIGNALING_PATHWAY	KEGG_FC_EPSILON_RI_SIGNALING_PATHWAY		71	0.196539	0.809765	0.780415	1	1	3047	tags=28%, list=17%, signal=34%
GSE25677_MPL_VS_R848_STIM_BCELL_DN	GSE25677_MPL_VS_R848_STIM_BCELL_DN		171	0.206674	0.80976	0.667539	1	1	2752	tags=23%, list=15%, signal=27%
REACTOME_ION_TRANSPORT_BY_P_TYPE_ATPASES	REACTOME_ION_TRANSPORT_BY_P_TYPE_ATPASES		28	0.230497	0.808414	0.696133	1	1	4499	tags=43%, list=25%, signal=57%
GSE45739_UNSTIM_VS_ACD3_ACD28_STIM_WT_CD4_TCELL_DN	GSE45739_UNSTIM_VS_ACD3_ACD28_STIM_WT_CD4_TCELL_DN		185	0.191882	0.808253	0.702454	1	1	2802	tags=27%, list=15%, signal=32%
GSE42021_CD24HI_VS_CD24INT_TREG_THYMUS_DN	GSE42021_CD24HI_VS_CD24INT_TREG_THYMUS_DN		193	0.257651	0.808025	0.586605	1	1	3813	tags=36%, list=21%, signal=45%
GSE10856_CTRL_VS_TNFRSF6B_IN_MACROPHAGE_UP	GSE10856_CTRL_VS_TNFRSF6B_IN_MACROPHAGE_UP		165	0.176958	0.808017	0.80597	1	1	3092	tags=27%, list=17%, signal=33%
KEGG_CYTOSOLIC_DNA_SENSING_PATHWAY	KEGG_CYTOSOLIC_DNA_SENSING_PATHWAY		40	0.238926	0.806958	0.710074	1	1	3131	tags=35%, list=17%, signal=42%
REACTOME_G_BETA_GAMMA_SIGNALLING_THROUGH_PI3KGAMMA	REACTOME_G_BETA_GAMMA_SIGNALLING_THROUGH_PI3KGAMMA		22	0.26131	0.806957	0.703242	1	1	2102	tags=27%, list=12%, signal=31%
GSE37533_PPARG1_FOXP3_VS_PPARG2_FOXP3_TRANSDUCED_CD4_TCELL_PIOGLITAZONE_TREATED_DN	GSE37533_PPARG1_FOXP3_VS_PPARG2_FOXP3_TRANSDUCED_CD4_TCELL_PIOGLITAZONE_TREATED_DN		191	0.239723	0.806256	0.604215	1	1	2744	tags=27%, list=15%, signal=32%
GSE36476_CTRL_VS_TSST_ACT_16H_MEMORY_CD4_TCELL_OLD_UP	GSE36476_CTRL_VS_TSST_ACT_16H_MEMORY_CD4_TCELL_OLD_UP		178	0.182858	0.805919	0.771875	1	1	3346	tags=31%, list=18%, signal=38%
GSE22886_DAY1_VS_DAY7_MONOCYTE_IN_CULTURE_UP	GSE22886_DAY1_VS_DAY7_MONOCYTE_IN_CULTURE_UP		188	0.198783	0.805588	0.696133	1	1	3473	tags=29%, list=19%, signal=35%
GSE33292_DN3_THYMOCYTE_VS_TCF1_KO_TCELL_LYMPHOMA_DN	GSE33292_DN3_THYMOCYTE_VS_TCF1_KO_TCELL_LYMPHOMA_DN		118	0.178819	0.805533	0.83045	1	1	1691	tags=18%, list=9%, signal=19%
GSE24634_TREG_VS_TCONV_POST_DAY7_IL4_CONVERSION_DN	GSE24634_TREG_VS_TCONV_POST_DAY7_IL4_CONVERSION_DN		192	0.219033	0.805302	0.645729	1	1	3091	tags=27%, list=17%, signal=32%
GSE34156_UNTREATED_VS_24H_NOD2_LIGAND_TREATED_MONOCYTE_DN	GSE34156_UNTREATED_VS_24H_NOD2_LIGAND_TREATED_MONOCYTE_DN		186	0.211618	0.80452	0.631714	1	1	3159	tags=30%, list=17%, signal=35%
GSE17721_0.5H_VS_24H_CPG_BMDC_DN	GSE17721_0.5H_VS_24H_CPG_BMDC_DN		185	0.182125	0.804475	0.77673	1	1	4014	tags=35%, list=22%, signal=44%
ALK_DN.V1_DN	ALK_DN.V1_DN		94	0.169521	0.803319	0.837838	1	1	3337	tags=24%, list=18%, signal=30%
GSE34515_CD16_NEG_MONOCYTE_VS_DC_UP	GSE34515_CD16_NEG_MONOCYTE_VS_DC_UP		182	0.196506	0.803136	0.696477	1	1	2662	tags=25%, list=15%, signal=29%
GSE36392_TYPE_2_MYELOID_VS_NEUTROPHIL_IL25_TREATED_LUNG_UP	GSE36392_TYPE_2_MYELOID_VS_NEUTROPHIL_IL25_TREATED_LUNG_UP		181	0.174505	0.801923	0.821549	1	1	1667	tags=14%, list=9%, signal=15%
ATM_DN.V1_UP	ATM_DN.V1_UP		103	0.178077	0.801436	0.817164	1	1	2087	tags=17%, list=11%, signal=20%
GSE36392_EOSINOPHIL_VS_MAC_IL25_TREATED_LUNG_UP	GSE36392_EOSINOPHIL_VS_MAC_IL25_TREATED_LUNG_UP		147	0.167606	0.80133	0.863118	1	1	3314	tags=28%, list=18%, signal=34%
GSE5455_EX_VIVO_VS_POST_24H_INCUBATION_MONOCYTES_FROM_TUMOR_BEARING_MOUSE_DN	GSE5455_EX_VIVO_VS_POST_24H_INCUBATION_MONOCYTES_FROM_TUMOR_BEARING_MOUSE_DN		176	0.176842	0.800971	0.815331	1	1	3437	tags=31%, list=19%, signal=38%
GSE45365_CTRL_VS_MCMV_INFECTION_NK_CELL_UP	GSE45365_CTRL_VS_MCMV_INFECTION_NK_CELL_UP		183	0.165602	0.800959	0.85473	1	1	1574	tags=14%, list=9%, signal=15%
GSE13493_CD4INTCD8POS_VS_CD8POS_THYMOCYTE_DN	GSE13493_CD4INTCD8POS_VS_CD8POS_THYMOCYTE_DN		161	0.162757	0.80041	0.884892	1	1	3312	tags=25%, list=18%, signal=31%
GSE25088_WT_VS_STAT6_KO_MACROPHAGE_IL4_STIM_UP	GSE25088_WT_VS_STAT6_KO_MACROPHAGE_IL4_STIM_UP		178	0.17572	0.799596	0.804878	1	1	2276	tags=19%, list=13%, signal=22%
GSE1432_CTRL_VS_IFNG_24H_MICROGLIA_DN	GSE1432_CTRL_VS_IFNG_24H_MICROGLIA_DN		186	0.244123	0.798914	0.61596	1	1	3620	tags=34%, list=20%, signal=42%
GSE28726_ACT_CD4_TCELL_VS_ACT_VA24NEG_NKTCELL_DN	GSE28726_ACT_CD4_TCELL_VS_ACT_VA24NEG_NKTCELL_DN		191	0.170974	0.798432	0.80274	1	1	1959	tags=17%, list=11%, signal=19%
GSE9946_MATURE_STIMULATORY_VS_LISTERIA_INF_MATURE_DC_UP	GSE9946_MATURE_STIMULATORY_VS_LISTERIA_INF_MATURE_DC_UP		111	0.183005	0.797917	0.832474	1	1	2326	tags=23%, list=13%, signal=26%
REACTOME_APOPTOTIC_EXECUTION_PHASE	REACTOME_APOPTOTIC_EXECUTION_PHASE		48	0.221645	0.797724	0.737789	1	1	2555	tags=25%, list=14%, signal=29%
GSE15750_WT_VS_TRAF6KO_DAY10_EFF_CD8_TCELL_DN	GSE15750_WT_VS_TRAF6KO_DAY10_EFF_CD8_TCELL_DN		151	0.163676	0.797317	0.867704	1	1	421	tags=8%, list=2%, signal=8%
KEGG_ARRHYTHMOGENIC_RIGHT_VENTRICULAR_CARDIOMYOPATHY_ARVC	KEGG_ARRHYTHMOGENIC_RIGHT_VENTRICULAR_CARDIOMYOPATHY_ARVC		64	0.227181	0.797079	0.720317	1	1	4061	tags=38%, list=22%, signal=48%
BIOCARTA_CCR5_PATHWAY	BIOCARTA_CCR5_PATHWAY		17	0.282172	0.797073	0.691176	1	1	1584	tags=24%, list=9%, signal=26%
PID_LYSOPHOSPHOLIPID_PATHWAY	PID_LYSOPHOSPHOLIPID_PATHWAY		64	0.214217	0.796357	0.742021	1	1	2606	tags=27%, list=14%, signal=31%
GSE19888_ADENOSINE_A3R_INH_VS_ACT_WITH_INHIBITOR_PRETREATMENT_IN_MAST_CELL_UP	GSE19888_ADENOSINE_A3R_INH_VS_ACT_WITH_INHIBITOR_PRETREATMENT_IN_MAST_CELL_UP		154	0.245685	0.796176	0.624366	1	1	2316	tags=23%, list=13%, signal=27%
GSE23114_WT_VS_SLE2C1_MOUSE_PERITONEAL_CAVITY_B1A_BCELL_DN	GSE23114_WT_VS_SLE2C1_MOUSE_PERITONEAL_CAVITY_B1A_BCELL_DN		131	0.163805	0.796107	0.873913	1	1	3141	tags=27%, list=17%, signal=33%
GSE21927_HEALTHY_VS_TUMOROUS_BALBC_MOUSE_MONOCYTE_DN	GSE21927_HEALTHY_VS_TUMOROUS_BALBC_MOUSE_MONOCYTE_DN		118	0.156342	0.795729	0.933333	1	1	1849	tags=16%, list=10%, signal=18%
KEGG_PATHWAYS_IN_CANCER	KEGG_PATHWAYS_IN_CANCER		301	0.16895	0.795557	0.859016	1	1	3759	tags=32%, list=21%, signal=40%
GSE40274_CTRL_VS_FOXP3_AND_XBP1_TRANSDUCED_ACTIVATED_CD4_TCELL_DN	GSE40274_CTRL_VS_FOXP3_AND_XBP1_TRANSDUCED_ACTIVATED_CD4_TCELL_DN		140	0.194176	0.795097	0.752294	1	1	3191	tags=26%, list=18%, signal=32%
GSE19941_IL10_KO_VS_IL10_KO_AND_NFKBP50_KO_LPS_AND_IL10_STIM_MACROPHAGE_UP	GSE19941_IL10_KO_VS_IL10_KO_AND_NFKBP50_KO_LPS_AND_IL10_STIM_MACROPHAGE_UP		183	0.168546	0.793851	0.806962	1	1	2071	tags=16%, list=11%, signal=18%
GSE7219_UNSTIM_VS_LPS_AND_ANTI_CD40_STIM_NIK_NFKB2_KO_DC_UP	GSE7219_UNSTIM_VS_LPS_AND_ANTI_CD40_STIM_NIK_NFKB2_KO_DC_UP		171	0.1925	0.793377	0.711765	1	1	2898	tags=26%, list=16%, signal=31%
GSE43863_DAY6_EFF_VS_DAY150_MEM_LY6C_INT_CXCR5POS_CD4_TCELL_UP	GSE43863_DAY6_EFF_VS_DAY150_MEM_LY6C_INT_CXCR5POS_CD4_TCELL_UP		182	0.182335	0.793084	0.796353	1	1	1929	tags=16%, list=11%, signal=18%
KAECH_NAIVE_VS_MEMORY_CD8_TCELL_DN	KAECH_NAIVE_VS_MEMORY_CD8_TCELL_DN		190	0.195343	0.792736	0.720339	1	1	3052	tags=29%, list=17%, signal=34%
GSE41867_NAIVE_VS_DAY6_LCMV_EFFECTOR_CD8_TCELL_DN	GSE41867_NAIVE_VS_DAY6_LCMV_EFFECTOR_CD8_TCELL_DN		183	0.185162	0.792582	0.772021	1	1	2926	tags=26%, list=16%, signal=30%
GSE2706_UNSTIM_VS_8H_LPS_DC_DN	GSE2706_UNSTIM_VS_8H_LPS_DC_DN		175	0.196275	0.792128	0.752113	1	1	3516	tags=30%, list=19%, signal=37%
GSE3982_BCELL_VS_CENT_MEMORY_CD4_TCELL_UP	GSE3982_BCELL_VS_CENT_MEMORY_CD4_TCELL_UP		184	0.187377	0.791573	0.713864	1	1	2898	tags=24%, list=16%, signal=29%
GSE40274_GATA1_VS_FOXP3_AND_GATA1_TRANSDUCED_ACTIVATED_CD4_TCELL_UP	GSE40274_GATA1_VS_FOXP3_AND_GATA1_TRANSDUCED_ACTIVATED_CD4_TCELL_UP		184	0.185004	0.791305	0.806268	1	1	3302	tags=27%, list=18%, signal=32%
GSE1740_UNSTIM_VS_IFNA_STIMULATED_MCSF_DERIVED_MACROPHAGE_DN	GSE1740_UNSTIM_VS_IFNA_STIMULATED_MCSF_DERIVED_MACROPHAGE_DN		162	0.202019	0.790969	0.692308	1	1	3142	tags=27%, list=17%, signal=32%
GSE9650_NAIVE_VS_MEMORY_CD8_TCELL_DN	GSE9650_NAIVE_VS_MEMORY_CD8_TCELL_DN		194	0.191367	0.790908	0.739255	1	1	3052	tags=28%, list=17%, signal=33%
GSE39820_IL1B_IL6_VS_IL1B_IL6_IL23A_TREATED_CD4_TCELL_UP	GSE39820_IL1B_IL6_VS_IL1B_IL6_IL23A_TREATED_CD4_TCELL_UP		157	0.163334	0.790793	0.842294	1	1	2742	tags=22%, list=15%, signal=25%
GSE31082_DP_VS_CD8_SP_THYMOCYTE_DN	GSE31082_DP_VS_CD8_SP_THYMOCYTE_DN		184	0.163984	0.790608	0.878981	1	1	2650	tags=20%, list=15%, signal=23%
NABA_ECM_REGULATORS	NABA_ECM_REGULATORS		179	0.204918	0.790447	0.727273	1	1	2016	tags=18%, list=11%, signal=20%
GSE6259_FLT3L_INDUCED_33D1_POS_DC_VS_CD4_TCELL_UP	GSE6259_FLT3L_INDUCED_33D1_POS_DC_VS_CD4_TCELL_UP		161	0.198752	0.789866	0.695418	1	1	4443	tags=42%, list=24%, signal=55%
GSE34205_RSV_VS_FLU_INF_INFANT_PBMC_DN	GSE34205_RSV_VS_FLU_INF_INFANT_PBMC_DN		179	0.19936	0.789784	0.687831	1	1	2722	tags=26%, list=15%, signal=30%
GSE3337_CTRL_VS_4H_IFNG_IN_CD8POS_DC_UP	GSE3337_CTRL_VS_4H_IFNG_IN_CD8POS_DC_UP		185	0.166643	0.789239	0.838816	1	1	2830	tags=23%, list=16%, signal=27%
GSE24634_IL4_VS_CTRL_TREATED_NAIVE_CD4_TCELL_DAY5_UP	GSE24634_IL4_VS_CTRL_TREATED_NAIVE_CD4_TCELL_DAY5_UP		192	0.203952	0.78891	0.660622	1	1	3161	tags=28%, list=17%, signal=33%
PID_ECADHERIN_KERATINOCYTE_PATHWAY	PID_ECADHERIN_KERATINOCYTE_PATHWAY		19	0.258441	0.788555	0.744526	1	1	1471	tags=21%, list=8%, signal=23%
GSE12845_IGD_POS_VS_NEG_BLOOD_BCELL_UP	GSE12845_IGD_POS_VS_NEG_BLOOD_BCELL_UP		175	0.177869	0.788473	0.791925	1	1	2794	tags=22%, list=15%, signal=25%
GSE28408_LY6G_POS_VS_NEG_DC_UP	GSE28408_LY6G_POS_VS_NEG_DC_UP		180	0.172882	0.78825	0.852273	1	1	2672	tags=24%, list=15%, signal=28%
BIOCARTA_DEATH_PATHWAY	BIOCARTA_DEATH_PATHWAY		33	0.250691	0.788059	0.694376	1	1	2323	tags=30%, list=13%, signal=35%
GSE17974_IL4_AND_ANTI_IL12_VS_UNTREATED_48H_ACT_CD4_TCELL_DN	GSE17974_IL4_AND_ANTI_IL12_VS_UNTREATED_48H_ACT_CD4_TCELL_DN		155	0.206542	0.78791	0.697143	1	1	3813	tags=34%, list=21%, signal=42%
GSE19941_LPS_VS_LPS_AND_IL10_STIM_IL10_KO_NFKBP50_KO_MACROPHAGE_DN	GSE19941_LPS_VS_LPS_AND_IL10_STIM_IL10_KO_NFKBP50_KO_MACROPHAGE_DN		177	0.184052	0.787402	0.77918	1	1	2629	tags=25%, list=14%, signal=29%
GSE1432_1H_VS_24H_IFNG_MICROGLIA_DN	GSE1432_1H_VS_24H_IFNG_MICROGLIA_DN		187	0.223901	0.786452	0.666667	1	1	3056	tags=29%, list=17%, signal=34%
GSE2935_UV_INACTIVATED_VS_LIVE_SENDAI_VIRUS_INF_MACROPHAGE_DN	GSE2935_UV_INACTIVATED_VS_LIVE_SENDAI_VIRUS_INF_MACROPHAGE_DN		164	0.210073	0.786178	0.708333	1	1	3052	tags=27%, list=17%, signal=33%
GSE11057_NAIVE_CD4_VS_PBMC_CD4_TCELL_DN	GSE11057_NAIVE_CD4_VS_PBMC_CD4_TCELL_DN		191	0.210714	0.786036	0.703518	1	1	2416	tags=23%, list=13%, signal=26%
KRAS.600.LUNG.BREAST_UP.V1_UP	KRAS.600.LUNG.BREAST_UP.V1_UP		205	0.167079	0.786006	0.8125	1	1	3485	tags=27%, list=19%, signal=33%
ST_GRANULE_CELL_SURVIVAL_PATHWAY	ST_GRANULE_CELL_SURVIVAL_PATHWAY		27	0.220699	0.785183	0.805128	1	1	1356	tags=22%, list=7%, signal=24%
GSE18281_CORTICAL_VS_MEDULLARY_THYMOCYTE_UP	GSE18281_CORTICAL_VS_MEDULLARY_THYMOCYTE_UP		186	0.213339	0.784525	0.704301	1	1	2829	tags=24%, list=16%, signal=28%
GSE22886_UNSTIM_VS_IL2_STIM_NKCELL_UP	GSE22886_UNSTIM_VS_IL2_STIM_NKCELL_UP		175	0.184515	0.78344	0.781333	1	1	2783	tags=24%, list=15%, signal=28%
CRX_DN.V1_DN	CRX_DN.V1_DN		114	0.17755	0.783366	0.792683	1	1	2704	tags=22%, list=15%, signal=26%
GSE360_CTRL_VS_L_MAJOR_DC_DN	GSE360_CTRL_VS_L_MAJOR_DC_DN		181	0.171377	0.782732	0.846667	1	1	2033	tags=18%, list=11%, signal=20%
GSE37532_VISCERAL_ADIPOSE_TISSUE_VS_LN_DERIVED_TREG_CD4_TCELL_UP	GSE37532_VISCERAL_ADIPOSE_TISSUE_VS_LN_DERIVED_TREG_CD4_TCELL_UP		153	0.170328	0.782479	0.856725	1	1	2725	tags=20%, list=15%, signal=24%
GSE20715_0H_VS_48H_OZONE_TLR4_KO_LUNG_UP	GSE20715_0H_VS_48H_OZONE_TLR4_KO_LUNG_UP		187	0.179014	0.782472	0.776699	1	1	3986	tags=30%, list=22%, signal=39%
REACTOME_PLATELET_AGGREGATION_PLUG_FORMATION	REACTOME_PLATELET_AGGREGATION_PLUG_FORMATION		29	0.229446	0.782435	0.704261	1	1	14004	tags=100%, list=77%, signal=436%
GSE29618_BCELL_VS_MDC_DAY7_FLU_VACCINE_DN	GSE29618_BCELL_VS_MDC_DAY7_FLU_VACCINE_DN		189	0.21886	0.781805	0.699005	1	1	3489	tags=34%, list=19%, signal=41%
GSE5679_PPARG_LIGAND_ROSIGLITAZONE_VS_ROSIGLITAZONE_AND_RARA_AGONIST_AM580_TREATED_DC_DN	GSE5679_PPARG_LIGAND_ROSIGLITAZONE_VS_ROSIGLITAZONE_AND_RARA_AGONIST_AM580_TREATED_DC_DN		178	0.159968	0.781016	0.913858	1	1	2813	tags=22%, list=15%, signal=26%
GSE2706_UNSTIM_VS_2H_LPS_DC_DN	GSE2706_UNSTIM_VS_2H_LPS_DC_DN		168	0.209376	0.780534	0.699454	1	1	2752	tags=28%, list=15%, signal=33%
GSE10239_NAIVE_VS_KLRG1HIGH_EFF_CD8_TCELL_UP	GSE10239_NAIVE_VS_KLRG1HIGH_EFF_CD8_TCELL_UP		182	0.168435	0.780465	0.848875	1	1	2329	tags=20%, list=13%, signal=23%
GSE43955_TH0_VS_TGFB_IL6_TH17_ACT_CD4_TCELL_10H_DN	GSE43955_TH0_VS_TGFB_IL6_TH17_ACT_CD4_TCELL_10H_DN		165	0.149831	0.780272	0.946939	1	1	2606	tags=19%, list=14%, signal=22%
GSE39556_CD8A_DC_VS_NK_CELL_MOUSE_3H_POST_POLYIC_INJ_DN	GSE39556_CD8A_DC_VS_NK_CELL_MOUSE_3H_POST_POLYIC_INJ_DN		187	0.186135	0.779905	0.803279	1	1	2811	tags=23%, list=15%, signal=27%
BIOCARTA_RAC1_PATHWAY	BIOCARTA_RAC1_PATHWAY		22	0.236194	0.779859	0.770619	1	1	1182	tags=14%, list=7%, signal=15%
GSE17974_CTRL_VS_ACT_IL4_AND_ANTI_IL12_6H_CD4_TCELL_UP	GSE17974_CTRL_VS_ACT_IL4_AND_ANTI_IL12_6H_CD4_TCELL_UP		168	0.177223	0.779721	0.808442	1	1	2746	tags=23%, list=15%, signal=27%
GSE9946_LISTERIA_INF_MATURE_VS_PROSTAGLANDINE2_TREATED_MATURE_DC_UP	GSE9946_LISTERIA_INF_MATURE_VS_PROSTAGLANDINE2_TREATED_MATURE_DC_UP		106	0.181723	0.779426	0.812183	1	1	2932	tags=23%, list=16%, signal=27%
GSE1460_NAIVE_CD4_TCELL_CORD_BLOOD_VS_THYMIC_STROMAL_CELL_UP	GSE1460_NAIVE_CD4_TCELL_CORD_BLOOD_VS_THYMIC_STROMAL_CELL_UP		158	0.160864	0.778702	0.902098	1	1	2457	tags=17%, list=14%, signal=20%
GSE37532_WT_VS_PPARG_KO_LN_TREG_DN	GSE37532_WT_VS_PPARG_KO_LN_TREG_DN		79	0.174356	0.77858	0.896861	1	1	3351	tags=28%, list=18%, signal=34%
GSE39916_B_CELL_SPLEEN_VS_PLASMA_CELL_BONE_MARROW_UP	GSE39916_B_CELL_SPLEEN_VS_PLASMA_CELL_BONE_MARROW_UP		181	0.165939	0.777954	0.880282	1	1	2116	tags=19%, list=12%, signal=22%
GSE10239_NAIVE_VS_DAY4.5_EFF_CD8_TCELL_UP	GSE10239_NAIVE_VS_DAY4.5_EFF_CD8_TCELL_UP		182	0.171951	0.777837	0.792285	1	1	2345	tags=21%, list=13%, signal=24%
REACTOME_SIGNALING_BY_GPCR	REACTOME_SIGNALING_BY_GPCR		404	0.164498	0.777232	0.796992	1	1	3475	tags=28%, list=19%, signal=34%
GSE34156_UNTREATED_VS_24H_NOD2_AND_TLR1_TLR2_LIGAND_TREATED_MONOCYTE_UP	GSE34156_UNTREATED_VS_24H_NOD2_AND_TLR1_TLR2_LIGAND_TREATED_MONOCYTE_UP		148	0.180873	0.777221	0.789017	1	1	3839	tags=34%, list=21%, signal=43%
GSE36078_UNTREATED_VS_AD5_INF_IL1R_KO_MOUSE_LUNG_DC_UP	GSE36078_UNTREATED_VS_AD5_INF_IL1R_KO_MOUSE_LUNG_DC_UP		173	0.160845	0.777181	0.918644	1	1	3414	tags=29%, list=19%, signal=36%
GSE7460_CD8_TCELL_VS_CD4_TCELL_ACT_UP	GSE7460_CD8_TCELL_VS_CD4_TCELL_ACT_UP		179	0.183974	0.777036	0.776812	1	1	2772	tags=23%, list=15%, signal=27%
KEGG_RIG_I_LIKE_RECEPTOR_SIGNALING_PATHWAY	KEGG_RIG_I_LIKE_RECEPTOR_SIGNALING_PATHWAY		51	0.212725	0.776949	0.786967	1	1	2472	tags=25%, list=14%, signal=29%
GSE36826_WT_VS_IL1R_KO_SKIN_STAPH_AUREUS_INF_DN	GSE36826_WT_VS_IL1R_KO_SKIN_STAPH_AUREUS_INF_DN		186	0.204709	0.776808	0.693587	1	1	3017	tags=25%, list=17%, signal=30%
GSE19941_IL10_KO_VS_IL10_KO_AND_NFKBP50_KO_UNSTIM_MACROPHAGE_DN	GSE19941_IL10_KO_VS_IL10_KO_AND_NFKBP50_KO_UNSTIM_MACROPHAGE_DN		184	0.173535	0.776428	0.892086	1	1	1994	tags=19%, list=11%, signal=21%
GSE3920_UNTREATED_VS_IFNG_TREATED_FIBROBLAST_DN	GSE3920_UNTREATED_VS_IFNG_TREATED_FIBROBLAST_DN		165	0.172903	0.776195	0.869806	1	1	2093	tags=16%, list=12%, signal=18%
GSE15735_CTRL_VS_HDAC_INHIBITOR_TREATED_CD4_TCELL_2H_DN	GSE15735_CTRL_VS_HDAC_INHIBITOR_TREATED_CD4_TCELL_2H_DN		182	0.175357	0.775717	0.793443	1	1	2687	tags=22%, list=15%, signal=26%
MEL18_DN.V1_UP	MEL18_DN.V1_UP		135	0.21424	0.775297	0.679775	1	1	3769	tags=36%, list=21%, signal=45%
REACTOME_CYTOKINE_SIGNALING_IN_IMMUNE_SYSTEM	REACTOME_CYTOKINE_SIGNALING_IN_IMMUNE_SYSTEM		241	0.192836	0.775272	0.721925	1	1	1756	tags=17%, list=10%, signal=19%
GSE9946_IMMATURE_VS_MATURE_STIMULATORY_DC_DN	GSE9946_IMMATURE_VS_MATURE_STIMULATORY_DC_DN		85	0.16545	0.77456	0.89313	1	1	3535	tags=29%, list=19%, signal=36%
KRAS.LUNG.BREAST_UP.V1_UP	KRAS.LUNG.BREAST_UP.V1_UP		111	0.176456	0.774533	0.769231	1	1	2483	tags=22%, list=14%, signal=25%
BIOCARTA_BIOPEPTIDES_PATHWAY	BIOCARTA_BIOPEPTIDES_PATHWAY		40	0.204676	0.774482	0.791878	1	1	1028	tags=15%, list=6%, signal=16%
GSE7768_OVA_WITH_LPS_VS_OVA_WITH_MPL_IMMUNIZED_MOUSE_WHOLE_SPLEEN_6H_DN	GSE7768_OVA_WITH_LPS_VS_OVA_WITH_MPL_IMMUNIZED_MOUSE_WHOLE_SPLEEN_6H_DN		149	0.187742	0.774079	0.7979	1	1	2729	tags=26%, list=15%, signal=30%
BIOCARTA_NKCELLS_PATHWAY	BIOCARTA_NKCELLS_PATHWAY		17	0.265731	0.773798	0.724051	1	1	3781	tags=29%, list=21%, signal=37%
GSE6269_E_COLI_VS_STREP_PNEUMO_INF_PBMC_DN	GSE6269_E_COLI_VS_STREP_PNEUMO_INF_PBMC_DN		145	0.184216	0.773736	0.769886	1	1	2714	tags=25%, list=15%, signal=29%
GSE22886_NAIVE_CD8_TCELL_VS_NEUTROPHIL_DN	GSE22886_NAIVE_CD8_TCELL_VS_NEUTROPHIL_DN		166	0.185544	0.772921	0.790164	1	1	3789	tags=34%, list=21%, signal=43%
GSE2124_CTRL_VS_LYMPHOTOXIN_BETA_TREATED_MLN_UP	GSE2124_CTRL_VS_LYMPHOTOXIN_BETA_TREATED_MLN_UP		143	0.159633	0.771631	0.864865	1	1	1701	tags=15%, list=9%, signal=16%
GSE13738_TCR_VS_BYSTANDER_ACTIVATED_CD4_TCELL_DN	GSE13738_TCR_VS_BYSTANDER_ACTIVATED_CD4_TCELL_DN		176	0.176299	0.771441	0.850575	1	1	2981	tags=26%, list=16%, signal=30%
GSE27670_CTRL_VS_LMP1_TRANSDUCED_GC_BCELL_DN	GSE27670_CTRL_VS_LMP1_TRANSDUCED_GC_BCELL_DN		180	0.165817	0.771203	0.892128	1	1	3137	tags=23%, list=17%, signal=28%
GSE32533_MIR17_KO_VS_MIR17_OVEREXPRESS_ACT_CD4_TCELL_DN	GSE32533_MIR17_KO_VS_MIR17_OVEREXPRESS_ACT_CD4_TCELL_DN		160	0.168932	0.771028	0.871324	1	1	3893	tags=30%, list=21%, signal=38%
GSE21546_UNSTIM_VS_ANTI_CD3_STIM_SAP1A_KO_AND_ELK1_KO_DP_THYMOCYTES_UP	GSE21546_UNSTIM_VS_ANTI_CD3_STIM_SAP1A_KO_AND_ELK1_KO_DP_THYMOCYTES_UP		137	0.197161	0.77081	0.702006	1	1	3462	tags=29%, list=19%, signal=36%
GSE4142_GC_BCELL_VS_MEMORY_BCELL_UP	GSE4142_GC_BCELL_VS_MEMORY_BCELL_UP		174	0.156709	0.770633	0.925325	1	1	2852	tags=22%, list=16%, signal=26%
GSE24142_EARLY_THYMIC_PROGENITOR_VS_DN2_THYMOCYTE_UP	GSE24142_EARLY_THYMIC_PROGENITOR_VS_DN2_THYMOCYTE_UP		189	0.203499	0.769589	0.704918	1	1	4014	tags=34%, list=22%, signal=43%
KRAS.KIDNEY_UP.V1_DN	KRAS.KIDNEY_UP.V1_DN		97	0.174955	0.769428	0.829457	1	1	2612	tags=24%, list=14%, signal=28%
GSE7509_FCGRIIB_VS_TNFA_IL1B_IL6_PGE_STIM_DC_DN	GSE7509_FCGRIIB_VS_TNFA_IL1B_IL6_PGE_STIM_DC_DN		125	0.207367	0.769415	0.73445	1	1	3600	tags=26%, list=20%, signal=33%
KRAS.LUNG_UP.V1_UP	KRAS.LUNG_UP.V1_UP		108	0.176281	0.769095	0.782759	1	1	3881	tags=31%, list=21%, signal=40%
GSE13306_TREG_VS_TCONV_UP	GSE13306_TREG_VS_TCONV_UP		167	0.152978	0.7681	0.955102	1	1	2232	tags=18%, list=12%, signal=20%
GSE10240_CTRL_VS_IL17_STIM_PRIMARY_BRONCHIAL_EPITHELIAL_CELLS_DN	GSE10240_CTRL_VS_IL17_STIM_PRIMARY_BRONCHIAL_EPITHELIAL_CELLS_DN		180	0.160982	0.767892	0.936508	1	1	1392	tags=13%, list=8%, signal=14%
PID_SHP2_PATHWAY	PID_SHP2_PATHWAY		55	0.191375	0.767595	0.809798	1	1	3130	tags=27%, list=17%, signal=33%
GSE18791_CTRL_VS_NEWCASTLE_VIRUS_DC_8H_DN	GSE18791_CTRL_VS_NEWCASTLE_VIRUS_DC_8H_DN		171	0.219781	0.767382	0.649254	1	1	3084	tags=29%, list=17%, signal=34%
GSE3691_CONVENTIONAL_VS_PLASMACYTOID_DC_SPLEEN_UP	GSE3691_CONVENTIONAL_VS_PLASMACYTOID_DC_SPLEEN_UP		181	0.165696	0.76717	0.881098	1	1	2750	tags=22%, list=15%, signal=25%
KRAS.AMP.LUNG_UP.V1_DN	KRAS.AMP.LUNG_UP.V1_DN		106	0.175737	0.767086	0.868512	1	1	4453	tags=36%, list=25%, signal=47%
GSE31082_DN_VS_CD4_SP_THYMOCYTE_DN	GSE31082_DN_VS_CD4_SP_THYMOCYTE_DN		185	0.162004	0.767056	0.888889	1	1	3033	tags=22%, list=17%, signal=26%
GSE360_T_GONDII_VS_B_MALAYI_LOW_DOSE_DC_DN	GSE360_T_GONDII_VS_B_MALAYI_LOW_DOSE_DC_DN		185	0.175792	0.766687	0.780059	1	1	1311	tags=14%, list=7%, signal=15%
GSE19923_WT_VS_HEB_KO_DP_THYMOCYTE_UP	GSE19923_WT_VS_HEB_KO_DP_THYMOCYTE_UP		173	0.154087	0.766572	0.945946	1	1	3566	tags=27%, list=20%, signal=33%
GSE29618_BCELL_VS_PDC_UP	GSE29618_BCELL_VS_PDC_UP		184	0.20634	0.766465	0.678161	1	1	3225	tags=26%, list=18%, signal=31%
GSE17186_NAIVE_VS_CD21LOW_TRANSITIONAL_BCELL_CORD_BLOOD_DN	GSE17186_NAIVE_VS_CD21LOW_TRANSITIONAL_BCELL_CORD_BLOOD_DN		187	0.161183	0.765948	0.901841	1	1	2930	tags=24%, list=16%, signal=28%
PID_ENDOTHELIN_PATHWAY	PID_ENDOTHELIN_PATHWAY		61	0.206547	0.765869	0.76338	1	1	3347	tags=31%, list=18%, signal=38%
GSE21360_NAIVE_VS_PRIMARY_MEMORY_CD8_TCELL_DN	GSE21360_NAIVE_VS_PRIMARY_MEMORY_CD8_TCELL_DN		172	0.186812	0.764557	0.743316	1	1	3892	tags=31%, list=21%, signal=40%
BIOCARTA_HER2_PATHWAY	BIOCARTA_HER2_PATHWAY		22	0.247589	0.764218	0.761658	1	1	3644	tags=36%, list=20%, signal=45%
GSE23505_UNTREATED_VS_4DAY_IL6_IL1_IL23_TREATED_CD4_TCELL_DN	GSE23505_UNTREATED_VS_4DAY_IL6_IL1_IL23_TREATED_CD4_TCELL_DN		186	0.184373	0.763941	0.72327	1	1	2752	tags=24%, list=15%, signal=28%
GSE3982_MAC_VS_NEUTROPHIL_DN	GSE3982_MAC_VS_NEUTROPHIL_DN		161	0.168079	0.763784	0.870769	1	1	3802	tags=29%, list=21%, signal=37%
BIOCARTA_KERATINOCYTE_PATHWAY	BIOCARTA_KERATINOCYTE_PATHWAY		45	0.208989	0.763089	0.806122	1	1	2928	tags=29%, list=16%, signal=34%
GSE3982_DC_VS_CENT_MEMORY_CD4_TCELL_UP	GSE3982_DC_VS_CENT_MEMORY_CD4_TCELL_UP		192	0.188803	0.763077	0.778075	1	1	2523	tags=23%, list=14%, signal=27%
REACTOME_SIGNALING_BY_RHO_GTPASES	REACTOME_SIGNALING_BY_RHO_GTPASES		107	0.195609	0.763063	0.758621	1	1	3047	tags=27%, list=17%, signal=32%
GSE31082_CD4_VS_CD8_SP_THYMOCYTE_UP	GSE31082_CD4_VS_CD8_SP_THYMOCYTE_UP		177	0.184404	0.762655	0.815104	1	1	3194	tags=25%, list=18%, signal=30%
ST_MYOCYTE_AD_PATHWAY	ST_MYOCYTE_AD_PATHWAY		23	0.236415	0.762537	0.795389	1	1	2353	tags=30%, list=13%, signal=35%
ESC_V6.5_UP_EARLY.V1_UP	ESC_V6.5_UP_EARLY.V1_UP		140	0.162245	0.762063	0.918089	1	1	3335	tags=26%, list=18%, signal=31%
GSE24634_NAIVE_CD4_TCELL_VS_DAY7_IL4_CONV_TREG_UP	GSE24634_NAIVE_CD4_TCELL_VS_DAY7_IL4_CONV_TREG_UP		184	0.167793	0.762057	0.904632	1	1	3157	tags=24%, list=17%, signal=29%
REACTOME_SMOOTH_MUSCLE_CONTRACTION	REACTOME_SMOOTH_MUSCLE_CONTRACTION		23	0.308384	0.761952	0.692488	1	1	2160	tags=30%, list=12%, signal=34%
GSE36392_MAC_VS_NEUTROPHIL_IL25_TREATED_LUNG_UP	GSE36392_MAC_VS_NEUTROPHIL_IL25_TREATED_LUNG_UP		179	0.158815	0.761213	0.916667	1	1	2748	tags=22%, list=15%, signal=25%
GSE20715_0H_VS_24H_OZONE_TLR4_KO_LUNG_UP	GSE20715_0H_VS_24H_OZONE_TLR4_KO_LUNG_UP		186	0.162547	0.760715	0.882943	1	1	3282	tags=25%, list=18%, signal=31%
GSE37301_PRO_BCELL_VS_GRANULOCYTE_MONOCYTE_PROGENITOR_DN	GSE37301_PRO_BCELL_VS_GRANULOCYTE_MONOCYTE_PROGENITOR_DN		163	0.174795	0.76031	0.843501	1	1	3784	tags=30%, list=21%, signal=38%
GSE19888_ADENOSINE_A3R_INH_VS_ACT_IN_MAST_CELL_DN	GSE19888_ADENOSINE_A3R_INH_VS_ACT_IN_MAST_CELL_DN		164	0.193843	0.760253	0.722689	1	1	2718	tags=26%, list=15%, signal=30%
REACTOME_INWARDLY_RECTIFYING_K_CHANNELS	REACTOME_INWARDLY_RECTIFYING_K_CHANNELS		24	0.221579	0.759166	0.811798	1	1	768	tags=13%, list=4%, signal=13%
SIG_IL4RECEPTOR_IN_B_LYPHOCYTES	SIG_IL4RECEPTOR_IN_B_LYPHOCYTES		27	0.228707	0.75893	0.792857	1	1	2572	tags=26%, list=14%, signal=30%
CORDENONSI_YAP_CONSERVED_SIGNATURE	CORDENONSI_YAP_CONSERVED_SIGNATURE		57	0.212661	0.758919	0.75969	1	1	1586	tags=18%, list=9%, signal=19%
GSE37301_CD4_TCELL_VS_RAG2_KO_NK_CELL_DN	GSE37301_CD4_TCELL_VS_RAG2_KO_NK_CELL_DN		176	0.172446	0.75885	0.871795	1	1	3807	tags=30%, list=21%, signal=38%
GSE20715_0H_VS_24H_OZONE_LUNG_UP	GSE20715_0H_VS_24H_OZONE_LUNG_UP		190	0.177989	0.756909	0.770538	1	1	3181	tags=27%, list=18%, signal=32%
REACTOME_AXON_GUIDANCE	REACTOME_AXON_GUIDANCE		226	0.176301	0.756753	0.808	1	1	3457	tags=27%, list=19%, signal=33%
GSE13484_3H_UNSTIM_VS_YF17D_VACCINE_STIM_PBMC_DN	GSE13484_3H_UNSTIM_VS_YF17D_VACCINE_STIM_PBMC_DN		183	0.190867	0.756609	0.758713	1	1	2996	tags=25%, list=16%, signal=29%
GSE7768_OVA_ALONE_VS_OVA_WITH_LPS_IMMUNIZED_MOUSE_WHOLE_SPLEEN_6H_DN	GSE7768_OVA_ALONE_VS_OVA_WITH_LPS_IMMUNIZED_MOUSE_WHOLE_SPLEEN_6H_DN		153	0.195217	0.756444	0.751269	1	1	3189	tags=29%, list=18%, signal=35%
PID_TOLL_ENDOGENOUS_PATHWAY	PID_TOLL_ENDOGENOUS_PATHWAY		25	0.256015	0.75634	0.756098	1	1	2349	tags=24%, list=13%, signal=28%
GSE35825_UNTREATED_VS_IFNG_STIM_MACROPHAGE_UP	GSE35825_UNTREATED_VS_IFNG_STIM_MACROPHAGE_UP		189	0.187547	0.756328	0.799435	1	1	2752	tags=24%, list=15%, signal=28%
GSE18893_CTRL_VS_TNF_TREATED_TREG_2H_DN	GSE18893_CTRL_VS_TNF_TREATED_TREG_2H_DN		167	0.152932	0.75613	0.952703	1	1	3278	tags=24%, list=18%, signal=29%
GSE45365_CD8A_DC_VS_CD11B_DC_IFNAR_KO_MCMV_INFECTION_DN	GSE45365_CD8A_DC_VS_CD11B_DC_IFNAR_KO_MCMV_INFECTION_DN		122	0.164297	0.756082	0.878327	1	1	3301	tags=24%, list=18%, signal=29%
GSE42021_CD24HI_VS_CD24LOW_TCONV_THYMUS_DN	GSE42021_CD24HI_VS_CD24LOW_TCONV_THYMUS_DN		191	0.230909	0.755774	0.650367	1	1	2743	tags=26%, list=15%, signal=31%
GSE6269_HEALTHY_VS_E_COLI_INF_PBMC_UP	GSE6269_HEALTHY_VS_E_COLI_INF_PBMC_UP		161	0.185455	0.754558	0.772021	1	1	3013	tags=24%, list=17%, signal=28%
GSE13485_DAY1_VS_DAY7_YF17D_VACCINE_PBMC_UP	GSE13485_DAY1_VS_DAY7_YF17D_VACCINE_PBMC_UP		99	0.160249	0.754485	0.941667	1	1	2782	tags=19%, list=15%, signal=23%
KEGG_APOPTOSIS	KEGG_APOPTOSIS		82	0.200937	0.754465	0.804878	1	1	2324	tags=23%, list=13%, signal=26%
GSE11057_CD4_EFF_MEM_VS_PBMC_DN	GSE11057_CD4_EFF_MEM_VS_PBMC_DN		187	0.200406	0.754192	0.707809	1	1	2934	tags=26%, list=16%, signal=31%
GSE21546_ELK1_KO_VS_SAP1A_KO_AND_ELK1_KO_DP_THYMOCYTES_UP	GSE21546_ELK1_KO_VS_SAP1A_KO_AND_ELK1_KO_DP_THYMOCYTES_UP		165	0.201127	0.754182	0.700246	1	1	3271	tags=25%, list=18%, signal=31%
GSE41867_DAY15_EFFECTOR_VS_DAY30_EXHAUSTED_CD8_TCELL_LCMV_CLONE13_UP	GSE41867_DAY15_EFFECTOR_VS_DAY30_EXHAUSTED_CD8_TCELL_LCMV_CLONE13_UP		175	0.191939	0.754095	0.764543	1	1	2722	tags=24%, list=15%, signal=28%
GSE6259_CD4_TCELL_VS_CD8_TCELL_DN	GSE6259_CD4_TCELL_VS_CD8_TCELL_DN		163	0.192755	0.753841	0.753588	1	1	3643	tags=30%, list=20%, signal=37%
GSE3039_CD4_TCELL_VS_B1_BCELL_DN	GSE3039_CD4_TCELL_VS_B1_BCELL_DN		176	0.184508	0.753504	0.777159	1	1	2865	tags=24%, list=16%, signal=29%
ESC_V6.5_UP_EARLY.V1_DN	ESC_V6.5_UP_EARLY.V1_DN		155	0.194954	0.752775	0.743169	1	1	3555	tags=27%, list=20%, signal=33%
GSE40666_UNTREATED_VS_IFNA_STIM_STAT1_KO_CD8_TCELL_90MIN_UP	GSE40666_UNTREATED_VS_IFNA_STIM_STAT1_KO_CD8_TCELL_90MIN_UP		138	0.180222	0.752356	0.81677	1	1	3408	tags=28%, list=19%, signal=34%
GSE19198_1H_VS_24H_IL21_TREATED_TCELL_UP	GSE19198_1H_VS_24H_IL21_TREATED_TCELL_UP		191	0.186519	0.751614	0.78187	1	1	3089	tags=26%, list=17%, signal=31%
REACTOME_EFFECTS_OF_PIP2_HYDROLYSIS	REACTOME_EFFECTS_OF_PIP2_HYDROLYSIS		20	0.243218	0.751244	0.774936	1	1	3979	tags=45%, list=22%, signal=58%
REACTOME_INTEGRIN_ALPHAIIB_BETA3_SIGNALING	REACTOME_INTEGRIN_ALPHAIIB_BETA3_SIGNALING		26	0.229408	0.750837	0.749403	1	1	14004	tags=100%, list=77%, signal=436%
ST_GA12_PATHWAY	ST_GA12_PATHWAY		22	0.219056	0.750711	0.839142	1	1	854	tags=14%, list=5%, signal=14%
GSE18893_TCONV_VS_TREG_24H_CULTURE_UP	GSE18893_TCONV_VS_TREG_24H_CULTURE_UP		183	0.171314	0.750679	0.853503	1	1	2024	tags=19%, list=11%, signal=21%
GSE22886_TCELL_VS_BCELL_NAIVE_UP	GSE22886_TCELL_VS_BCELL_NAIVE_UP		191	0.174789	0.750461	0.803665	1	1	2305	tags=22%, list=13%, signal=25%
GSE14415_INDUCED_TREG_VS_FOXP3_KO_INDUCED_TREG_IL2_CULTURE_DN	GSE14415_INDUCED_TREG_VS_FOXP3_KO_INDUCED_TREG_IL2_CULTURE_DN		104	0.176045	0.750254	0.870769	1	1	4204	tags=36%, list=23%, signal=46%
GSE41867_DAY6_VS_DAY8_LCMV_CLONE13_EFFECTOR_CD8_TCELL_UP	GSE41867_DAY6_VS_DAY8_LCMV_CLONE13_EFFECTOR_CD8_TCELL_UP		174	0.165091	0.750196	0.906977	1	1	2000	tags=18%, list=11%, signal=20%
GSE19401_UNSTIM_VS_RETINOIC_ACID_AND_PAM2CSK4_STIM_FOLLICULAR_DC_DN	GSE19401_UNSTIM_VS_RETINOIC_ACID_AND_PAM2CSK4_STIM_FOLLICULAR_DC_DN		192	0.181208	0.749602	0.808511	1	1	3770	tags=32%, list=21%, signal=40%
GSE360_HIGH_DOSE_B_MALAYI_VS_M_TUBERCULOSIS_MAC_DN	GSE360_HIGH_DOSE_B_MALAYI_VS_M_TUBERCULOSIS_MAC_DN		177	0.169786	0.749482	0.840764	1	1	3975	tags=32%, list=22%, signal=40%
GSE3982_DC_VS_NEUTROPHIL_DN	GSE3982_DC_VS_NEUTROPHIL_DN		178	0.170031	0.748944	0.883234	1	1	3473	tags=29%, list=19%, signal=36%
GSE20727_CTRL_VS_H2O2_TREATED_DC_UP	GSE20727_CTRL_VS_H2O2_TREATED_DC_UP		179	0.169407	0.748491	0.891429	1	1	3148	tags=25%, list=17%, signal=29%
MEL18_DN.V1_DN	MEL18_DN.V1_DN		130	0.164656	0.747801	0.906574	1	1	1916	tags=16%, list=11%, signal=18%
GSE15735_CTRL_VS_HDAC_INHIBITOR_TREATED_CD4_TCELL_12H_DN	GSE15735_CTRL_VS_HDAC_INHIBITOR_TREATED_CD4_TCELL_12H_DN		181	0.156748	0.74696	0.944251	1	1	2265	tags=19%, list=12%, signal=21%
GSE10325_LUPUS_CD4_TCELL_VS_LUPUS_BCELL_DN	GSE10325_LUPUS_CD4_TCELL_VS_LUPUS_BCELL_DN		187	0.209521	0.745943	0.652291	1	1	3021	tags=27%, list=17%, signal=32%
GSE28130_ACTIVATED_VS_INDUCEED_TREG_DN	GSE28130_ACTIVATED_VS_INDUCEED_TREG_DN		164	0.138341	0.745299	1	1	1	3037	tags=23%, list=17%, signal=27%
CYCLIN_D1_UP.V1_UP	CYCLIN_D1_UP.V1_UP		157	0.161443	0.7448	0.873457	1	1	1366	tags=13%, list=8%, signal=14%
GSE40274_XBP1_VS_FOXP3_AND_XBP1_TRANSDUCED_ACTIVATED_CD4_TCELL_UP	GSE40274_XBP1_VS_FOXP3_AND_XBP1_TRANSDUCED_ACTIVATED_CD4_TCELL_UP		186	0.182818	0.744061	0.76087	1	1	2948	tags=23%, list=16%, signal=27%
KRAS.600_UP.V1_DN	KRAS.600_UP.V1_DN		216	0.151302	0.743848	0.911765	1	1	3092	tags=24%, list=17%, signal=28%
GSE21670_UNTREATED_VS_TGFB_TREATED_CD4_TCELL_DN	GSE21670_UNTREATED_VS_TGFB_TREATED_CD4_TCELL_DN		177	0.159701	0.743615	0.921824	1	1	3100	tags=24%, list=17%, signal=28%
KEGG_TASTE_TRANSDUCTION	KEGG_TASTE_TRANSDUCTION		21	0.222976	0.743326	0.84	1	1	2342	tags=29%, list=13%, signal=33%
REACTOME_PEPTIDE_LIGAND_BINDING_RECEPTORS	REACTOME_PEPTIDE_LIGAND_BINDING_RECEPTORS		96	0.193707	0.743321	0.75945	1	1	3365	tags=27%, list=19%, signal=33%
GSE22601_IMMATURE_CD4_SINGLE_POSITIVE_VS_CD8_SINGLE_POSITIVE_THYMOCYTE_UP	GSE22601_IMMATURE_CD4_SINGLE_POSITIVE_VS_CD8_SINGLE_POSITIVE_THYMOCYTE_UP		188	0.18636	0.743073	0.766197	1	1	2734	tags=25%, list=15%, signal=29%
IL15_UP.V1_DN	IL15_UP.V1_DN		138	0.163018	0.742986	0.897338	1	1	3042	tags=22%, list=17%, signal=27%
GSE9316_IL6_KO_VS_IFNG_KO_INVIVO_EXPANDED_CD4_TCELL_DN	GSE9316_IL6_KO_VS_IFNG_KO_INVIVO_EXPANDED_CD4_TCELL_DN		191	0.189777	0.742202	0.747159	1	1	2253	tags=21%, list=12%, signal=24%
GSE3400_UNTREATED_VS_IFNB_TREATED_MEF_DN	GSE3400_UNTREATED_VS_IFNB_TREATED_MEF_DN		139	0.166505	0.741236	0.9	1	1	2429	tags=21%, list=13%, signal=24%
GSE14000_4H_VS_16H_LPS_DC_TRANSLATED_RNA_UP	GSE14000_4H_VS_16H_LPS_DC_TRANSLATED_RNA_UP		181	0.171735	0.739919	0.873563	1	1	4317	tags=36%, list=24%, signal=47%
GSE20715_0H_VS_48H_OZONE_LUNG_UP	GSE20715_0H_VS_48H_OZONE_LUNG_UP		189	0.169965	0.738895	0.836858	1	1	2930	tags=22%, list=16%, signal=26%
GSE13485_CTRL_VS_DAY3_YF17D_VACCINE_PBMC_DN	GSE13485_CTRL_VS_DAY3_YF17D_VACCINE_PBMC_DN		184	0.211107	0.737485	0.71358	1	1	3408	tags=31%, list=19%, signal=38%
GSE32255_WT_VS_JMJD2D_KNOCKDOWN_4H_LPS_STIM_DC_UP	GSE32255_WT_VS_JMJD2D_KNOCKDOWN_4H_LPS_STIM_DC_UP		139	0.163957	0.73733	0.919003	1	1	2105	tags=19%, list=12%, signal=21%
GSE16385_ROSIGLITAZONE_IL4_VS_IFNG_TNF_STIM_MACROPHAGE_UP	GSE16385_ROSIGLITAZONE_IL4_VS_IFNG_TNF_STIM_MACROPHAGE_UP		190	0.176062	0.737072	0.843188	1	1	3234	tags=29%, list=18%, signal=35%
GSE13306_RA_VS_UNTREATED_MEM_CD4_TCELL_UP	GSE13306_RA_VS_UNTREATED_MEM_CD4_TCELL_UP		183	0.163322	0.735059	0.886957	1	1	3076	tags=25%, list=17%, signal=29%
GSE7831_UNSTIM_VS_CPG_STIM_PDC_1H_UP	GSE7831_UNSTIM_VS_CPG_STIM_PDC_1H_UP		185	0.168695	0.734074	0.856305	1	1	2870	tags=24%, list=16%, signal=29%
GSE22432_CDC_VS_COMMON_DC_PROGENITOR_UP	GSE22432_CDC_VS_COMMON_DC_PROGENITOR_UP		186	0.176187	0.732999	0.837535	1	1	2752	tags=23%, list=15%, signal=26%
GSE8835_CD4_VS_CD8_TCELL_CLL_PATIENT_UP	GSE8835_CD4_VS_CD8_TCELL_CLL_PATIENT_UP		177	0.189051	0.73287	0.780627	1	1	2591	tags=23%, list=14%, signal=26%
REACTOME_THE_ROLE_OF_NEF_IN_HIV1_REPLICATION_AND_DISEASE_PATHOGENESIS	REACTOME_THE_ROLE_OF_NEF_IN_HIV1_REPLICATION_AND_DISEASE_PATHOGENESIS		28	0.237899	0.73225	0.761574	1	1	2911	tags=29%, list=16%, signal=34%
GSE8685_IL15_ACT_IL2_STARVED_VS_IL21_ACT_IL2_STARVED_CD4_TCELL_UP	GSE8685_IL15_ACT_IL2_STARVED_VS_IL21_ACT_IL2_STARVED_CD4_TCELL_UP		148	0.15592	0.732144	0.936747	1	1	3146	tags=24%, list=17%, signal=29%
GSE7852_THYMUS_VS_FAT_TREG_DN	GSE7852_THYMUS_VS_FAT_TREG_DN		181	0.17037	0.732144	0.871345	1	1	3668	tags=29%, list=20%, signal=36%
BRCA1_DN.V1_UP	BRCA1_DN.V1_UP		85	0.168911	0.731646	0.870445	1	1	3201	tags=27%, list=18%, signal=33%
KRAS.50_UP.V1_DN	KRAS.50_UP.V1_DN		36	0.199332	0.73127	0.832776	1	1	3637	tags=31%, list=20%, signal=38%
GSE1460_INTRATHYMIC_T_PROGENITOR_VS_DP_THYMOCYTE_DN	GSE1460_INTRATHYMIC_T_PROGENITOR_VS_DP_THYMOCYTE_DN		176	0.164798	0.731104	0.880503	1	1	2831	tags=24%, list=16%, signal=28%
GSE36078_WT_VS_IL1R_KO_LUNG_DC_UP	GSE36078_WT_VS_IL1R_KO_LUNG_DC_UP		165	0.143622	0.730499	0.979167	1	1	1554	tags=13%, list=9%, signal=14%
GSE22886_NAIVE_BCELL_VS_MONOCYTE_DN	GSE22886_NAIVE_BCELL_VS_MONOCYTE_DN		196	0.206152	0.73036	0.756563	1	1	2750	tags=25%, list=15%, signal=29%
GSE34156_NOD2_LIGAND_VS_TLR1_TLR2_LIGAND_6H_TREATED_MONOCYTE_UP	GSE34156_NOD2_LIGAND_VS_TLR1_TLR2_LIGAND_6H_TREATED_MONOCYTE_UP		181	0.180446	0.730219	0.790026	1	1	2914	tags=22%, list=16%, signal=26%
GSE15271_CXCR4_POS_VS_NEG_GC_BCELL_DN	GSE15271_CXCR4_POS_VS_NEG_GC_BCELL_DN		153	0.174965	0.730155	0.86423	1	1	3213	tags=25%, list=18%, signal=30%
GSE21546_WT_VS_SAP1A_KO_DP_THYMOCYTES_UP	GSE21546_WT_VS_SAP1A_KO_DP_THYMOCYTES_UP		176	0.225101	0.729234	0.675991	1	1	3084	tags=27%, list=17%, signal=33%
REACTOME_CD28_CO_STIMULATION	REACTOME_CD28_CO_STIMULATION		31	0.207248	0.727702	0.873684	1	1	2102	tags=23%, list=12%, signal=25%
GSE21546_WT_VS_SAP1A_KO_AND_ELK1_KO_DP_THYMOCYTES_UP	GSE21546_WT_VS_SAP1A_KO_AND_ELK1_KO_DP_THYMOCYTES_UP		176	0.164049	0.727586	0.902736	1	1	3746	tags=30%, list=21%, signal=37%
GSE9960_GRAM_POS_VS_GRAM_NEG_AND_POS_SEPSIS_PBMC_DN	GSE9960_GRAM_POS_VS_GRAM_NEG_AND_POS_SEPSIS_PBMC_DN		163	0.15375	0.726689	0.95	1	1	2651	tags=22%, list=15%, signal=26%
GSE19198_CTRL_VS_IL21_TREATED_TCELL_6H_DN	GSE19198_CTRL_VS_IL21_TREATED_TCELL_6H_DN		182	0.17592	0.72667	0.893506	1	1	1995	tags=18%, list=11%, signal=20%
GSE22140_GERMFREE_VS_SPF_MOUSE_CD4_TCELL_UP	GSE22140_GERMFREE_VS_SPF_MOUSE_CD4_TCELL_UP		192	0.192217	0.726587	0.765957	1	1	2777	tags=23%, list=15%, signal=27%
GSE27859_MACROPHAGE_VS_DC_UP	GSE27859_MACROPHAGE_VS_DC_UP		152	0.177204	0.724822	0.847118	1	1	3538	tags=31%, list=19%, signal=38%
GSE11057_NAIVE_VS_CENT_MEMORY_CD4_TCELL_DN	GSE11057_NAIVE_VS_CENT_MEMORY_CD4_TCELL_DN		186	0.183024	0.724399	0.829949	1	1	2942	tags=26%, list=16%, signal=31%
GSE30971_WBP7_HET_VS_KO_MACROPHAGE_DN	GSE30971_WBP7_HET_VS_KO_MACROPHAGE_DN		176	0.168257	0.724	0.861272	1	1	3797	tags=30%, list=21%, signal=37%
GSE30971_CTRL_VS_LPS_STIM_MACROPHAGE_WBP7_HET_2H_DN	GSE30971_CTRL_VS_LPS_STIM_MACROPHAGE_WBP7_HET_2H_DN		183	0.177777	0.723925	0.821727	1	1	2645	tags=23%, list=15%, signal=27%
EGFR_UP.V1_UP	EGFR_UP.V1_UP		183	0.185553	0.723212	0.814714	1	1	3191	tags=26%, list=18%, signal=31%
GSE22886_NAIVE_CD4_TCELL_VS_DC_UP	GSE22886_NAIVE_CD4_TCELL_VS_DC_UP		178	0.177997	0.722229	0.806349	1	1	2282	tags=21%, list=13%, signal=24%
GSE22501_PERIPHERAL_BLOOD_VS_CORD_BLOOD_TREG_UP	GSE22501_PERIPHERAL_BLOOD_VS_CORD_BLOOD_TREG_UP		169	0.150053	0.722172	0.954198	1	1	2999	tags=22%, list=17%, signal=27%
GSE30971_WBP7_HET_VS_KO_MACROPHAGE_4H_LPS_STIM_DN	GSE30971_WBP7_HET_VS_KO_MACROPHAGE_4H_LPS_STIM_DN		179	0.173454	0.721853	0.82967	1	1	2439	tags=20%, list=13%, signal=23%
GSE8921_UNSTIM_VS_TLR1_2_STIM_MONOCYTE_24H_UP	GSE8921_UNSTIM_VS_TLR1_2_STIM_MONOCYTE_24H_UP		183	0.159431	0.72184	0.890675	1	1	2898	tags=23%, list=16%, signal=28%
GSE9988_LOW_LPS_VS_VEHICLE_TREATED_MONOCYTE_DN	GSE9988_LOW_LPS_VS_VEHICLE_TREATED_MONOCYTE_DN		185	0.177183	0.721508	0.847118	1	1	2852	tags=25%, list=16%, signal=30%
GSE27241_CTRL_VS_DIGOXIN_TREATED_CD4_TCELL_IN_TH17_POLARIZING_CONDITIONS_DN	GSE27241_CTRL_VS_DIGOXIN_TREATED_CD4_TCELL_IN_TH17_POLARIZING_CONDITIONS_DN		182	0.17292	0.721261	0.864943	1	1	3605	tags=32%, list=20%, signal=39%
GSE17721_LPS_VS_PAM3CSK4_1H_BMDC_DN	GSE17721_LPS_VS_PAM3CSK4_1H_BMDC_DN		184	0.153635	0.720747	0.945122	1	1	3319	tags=27%, list=18%, signal=32%
GSE20727_CTRL_VS_H2O2_TREATED_DC_DN	GSE20727_CTRL_VS_H2O2_TREATED_DC_DN		173	0.169045	0.720731	0.887955	1	1	3550	tags=25%, list=20%, signal=31%
GSE21063_CTRL_VS_ANTI_IGM_STIM_BCELL_NFATC1_KO_16H_UP	GSE21063_CTRL_VS_ANTI_IGM_STIM_BCELL_NFATC1_KO_16H_UP		174	0.160078	0.71977	0.917981	1	1	2324	tags=20%, list=13%, signal=22%
GSE15930_STIM_VS_STIM_AND_IL12_48H_CD8_T_CELL_UP	GSE15930_STIM_VS_STIM_AND_IL12_48H_CD8_T_CELL_UP		189	0.16428	0.719596	0.911429	1	1	1979	tags=17%, list=11%, signal=19%
REACTOME_EXTRACELLULAR_MATRIX_ORGANIZATION	REACTOME_EXTRACELLULAR_MATRIX_ORGANIZATION		74	0.262668	0.718925	0.704918	1	1	3837	tags=34%, list=21%, signal=43%
GSE34156_UNTREATED_VS_24H_NOD2_AND_TLR1_TLR2_LIGAND_TREATED_MONOCYTE_DN	GSE34156_UNTREATED_VS_24H_NOD2_AND_TLR1_TLR2_LIGAND_TREATED_MONOCYTE_DN		124	0.159406	0.718696	0.959596	1	1	2127	tags=18%, list=12%, signal=20%
GSE29614_CTRL_VS_DAY7_TIV_FLU_VACCINE_PBMC_UP	GSE29614_CTRL_VS_DAY7_TIV_FLU_VACCINE_PBMC_UP		117	0.149535	0.718596	0.975	1	1	1609	tags=15%, list=9%, signal=16%
GSE18893_TCONV_VS_TREG_2H_TNF_STIM_DN	GSE18893_TCONV_VS_TREG_2H_TNF_STIM_DN		175	0.175849	0.717573	0.874055	1	1	3354	tags=27%, list=18%, signal=33%
GSE40274_CTRL_VS_IRF4_TRANSDUCED_ACTIVATED_CD4_TCELL_UP	GSE40274_CTRL_VS_IRF4_TRANSDUCED_ACTIVATED_CD4_TCELL_UP		148	0.168059	0.717293	0.895722	1	1	2750	tags=24%, list=15%, signal=28%
PID_A6B1_A6B4_INTEGRIN_PATHWAY	PID_A6B1_A6B4_INTEGRIN_PATHWAY		46	0.221742	0.716682	0.754386	1	1	2767	tags=24%, list=15%, signal=28%
GSE3982_MAST_CELL_VS_DC_DN	GSE3982_MAST_CELL_VS_DC_DN		179	0.162915	0.714903	0.909621	1	1	2569	tags=21%, list=14%, signal=24%
GSE3920_IFNA_VS_IFNG_TREATED_FIBROBLAST_UP	GSE3920_IFNA_VS_IFNG_TREATED_FIBROBLAST_UP		157	0.173278	0.714575	0.855556	1	1	3781	tags=31%, list=21%, signal=38%
GSE45382_UNTREATED_VS_TGFB_TREATED_MACROPHAGES_UP	GSE45382_UNTREATED_VS_TGFB_TREATED_MACROPHAGES_UP		187	0.168289	0.714367	0.889807	1	1	3258	tags=28%, list=18%, signal=34%
GSE18281_SUBCAPSULAR_VS_CENTRAL_CORTICAL_REGION_OF_THYMUS_DN	GSE18281_SUBCAPSULAR_VS_CENTRAL_CORTICAL_REGION_OF_THYMUS_DN		184	0.191727	0.714155	0.813514	1	1	3548	tags=32%, list=20%, signal=39%
GSE2706_UNSTIM_VS_2H_R848_DC_DN	GSE2706_UNSTIM_VS_2H_R848_DC_DN		175	0.185334	0.713907	0.785507	1	1	3194	tags=29%, list=18%, signal=34%
BIOCARTA_TID_PATHWAY	BIOCARTA_TID_PATHWAY		19	0.233758	0.713193	0.793103	1	1	2323	tags=26%, list=13%, signal=30%
KEGG_FOCAL_ADHESION	KEGG_FOCAL_ADHESION		188	0.194907	0.71309	0.743842	1	1	3688	tags=31%, list=20%, signal=38%
GSE5099_DAY3_VS_DAY7_MCSF_TREATED_MACROPHAGE_UP	GSE5099_DAY3_VS_DAY7_MCSF_TREATED_MACROPHAGE_UP		181	0.177275	0.712395	0.851955	1	1	2746	tags=22%, list=15%, signal=25%
GSE24634_IL4_VS_CTRL_TREATED_NAIVE_CD4_TCELL_DAY5_DN	GSE24634_IL4_VS_CTRL_TREATED_NAIVE_CD4_TCELL_DAY5_DN		182	0.18481	0.712162	0.784	1	1	2952	tags=24%, list=16%, signal=29%
GSE42021_CD24HI_VS_CD24INT_TCONV_THYMUS_DN	GSE42021_CD24HI_VS_CD24INT_TCONV_THYMUS_DN		177	0.175461	0.712078	0.791789	1	1	2987	tags=25%, list=16%, signal=30%
GSE45365_NK_CELL_VS_CD11B_DC_MCMV_INFECTION_DN	GSE45365_NK_CELL_VS_CD11B_DC_MCMV_INFECTION_DN		185	0.172755	0.711715	0.840731	1	1	1896	tags=17%, list=10%, signal=19%
KRAS.300_UP.V1_DN	KRAS.300_UP.V1_DN		114	0.150882	0.711414	0.956863	1	1	3073	tags=24%, list=17%, signal=28%
GSE27896_HDAC6_KO_VS_WT_TREG_UP	GSE27896_HDAC6_KO_VS_WT_TREG_UP		159	0.175857	0.711357	0.870416	1	1	2275	tags=21%, list=13%, signal=24%
GSE34515_CD16_POS_MONOCYTE_VS_DC_DN	GSE34515_CD16_POS_MONOCYTE_VS_DC_DN		183	0.16961	0.711012	0.854111	1	1	2124	tags=18%, list=12%, signal=20%
GSE36888_UNTREATED_VS_IL2_TREATED_STAT5_AB_KNOCKIN_TCELL_6H_UP	GSE36888_UNTREATED_VS_IL2_TREATED_STAT5_AB_KNOCKIN_TCELL_6H_UP		169	0.166592	0.709345	0.896024	1	1	4008	tags=31%, list=22%, signal=39%
PID_SYNDECAN_4_PATHWAY	PID_SYNDECAN_4_PATHWAY		29	0.22758	0.709329	0.809896	1	1	2602	tags=28%, list=14%, signal=32%
GSE15735_2H_VS_12H_HDAC_INHIBITOR_TREATED_CD4_TCELL_UP	GSE15735_2H_VS_12H_HDAC_INHIBITOR_TREATED_CD4_TCELL_UP		187	0.159434	0.709261	0.943787	1	1	3354	tags=27%, list=18%, signal=32%
GSE2405_S_AUREUS_VS_A_PHAGOCYTOPHILUM_NEUTROPHIL_DN	GSE2405_S_AUREUS_VS_A_PHAGOCYTOPHILUM_NEUTROPHIL_DN		185	0.174296	0.708753	0.912736	1	1	1974	tags=17%, list=11%, signal=19%
GSE25677_MPL_VS_R848_STIM_BCELL_UP	GSE25677_MPL_VS_R848_STIM_BCELL_UP		156	0.168706	0.70804	0.870057	1	1	2638	tags=22%, list=15%, signal=26%
GSE10325_CD4_TCELL_VS_BCELL_DN	GSE10325_CD4_TCELL_VS_BCELL_DN		183	0.19858	0.707778	0.698276	1	1	3033	tags=25%, list=17%, signal=29%
PID_INTEGRIN3_PATHWAY	PID_INTEGRIN3_PATHWAY		42	0.247232	0.707774	0.757812	1	1	3977	tags=31%, list=22%, signal=40%
HOXA9_DN.V1_UP	HOXA9_DN.V1_UP		176	0.186132	0.706174	0.832877	1	1	2682	tags=26%, list=15%, signal=30%
GSE32901_NAIVE_VS_TH17_NEG_CD4_TCELL_UP	GSE32901_NAIVE_VS_TH17_NEG_CD4_TCELL_UP		160	0.170786	0.706142	0.85241	1	1	2777	tags=24%, list=15%, signal=28%
GSE37532_VISCERAL_ADIPOSE_TISSUE_VS_LN_DERIVED_PPARG_KO_TREG_CD4_TCELL_DN	GSE37532_VISCERAL_ADIPOSE_TISSUE_VS_LN_DERIVED_PPARG_KO_TREG_CD4_TCELL_DN		107	0.17434	0.705998	0.88642	1	1	3213	tags=25%, list=18%, signal=30%
GSE10240_IL22_VS_IL22_AND_IL17_STIM_PRIMARY_BRONCHIAL_EPITHELIAL_CELLS_DN	GSE10240_IL22_VS_IL22_AND_IL17_STIM_PRIMARY_BRONCHIAL_EPITHELIAL_CELLS_DN		174	0.159706	0.705741	0.9375	1	1	1758	tags=15%, list=10%, signal=16%
GSE32901_NAIVE_VS_TH1_CD4_TCELL_UP	GSE32901_NAIVE_VS_TH1_CD4_TCELL_UP		111	0.152366	0.705691	0.96875	1	1	2647	tags=22%, list=15%, signal=25%
GSE37301_CD4_TCELL_VS_GRANULOCYTE_MONOCYTE_PROGENITOR_DN	GSE37301_CD4_TCELL_VS_GRANULOCYTE_MONOCYTE_PROGENITOR_DN		165	0.167214	0.705297	0.887195	1	1	2147	tags=21%, list=12%, signal=23%
GSE17721_ALL_VS_24H_PAM3CSK4_BMDC_UP	GSE17721_ALL_VS_24H_PAM3CSK4_BMDC_UP		174	0.171198	0.705163	0.886179	1	1	2897	tags=24%, list=16%, signal=28%
GSE6269_FLU_VS_STAPH_AUREUS_INF_PBMC_DN	GSE6269_FLU_VS_STAPH_AUREUS_INF_PBMC_DN		165	0.201334	0.705098	0.780952	1	1	3226	tags=29%, list=18%, signal=35%
GSE16697_CD4_TCELL_VS_TFH_CD4_TCELL_UP	GSE16697_CD4_TCELL_VS_TFH_CD4_TCELL_UP		184	0.160833	0.704902	0.953353	1	1	2059	tags=18%, list=11%, signal=20%
GSE20366_TREG_VS_NAIVE_CD4_TCELL_DN	GSE20366_TREG_VS_NAIVE_CD4_TCELL_DN		176	0.145451	0.704187	0.978648	1	1	3948	tags=29%, list=22%, signal=37%
GSE7831_1H_VS_4H_INFLUENZA_STIM_PDC_DN	GSE7831_1H_VS_4H_INFLUENZA_STIM_PDC_DN		172	0.160801	0.703185	0.942771	1	1	2778	tags=21%, list=15%, signal=24%
GOLDRATH_NAIVE_VS_MEMORY_CD8_TCELL_DN	GOLDRATH_NAIVE_VS_MEMORY_CD8_TCELL_DN		190	0.177259	0.702846	0.82973	1	1	2687	tags=23%, list=15%, signal=26%
GSE41867_NAIVE_VS_DAY15_LCMV_EFFECTOR_CD8_TCELL_DN	GSE41867_NAIVE_VS_DAY15_LCMV_EFFECTOR_CD8_TCELL_DN		180	0.161767	0.702731	0.939613	1	1	2441	tags=20%, list=13%, signal=23%
GSE42021_TREG_PLN_VS_TREG_PRECURSORS_THYMUS_DN	GSE42021_TREG_PLN_VS_TREG_PRECURSORS_THYMUS_DN		189	0.20772	0.702374	0.711268	1	1	2705	tags=24%, list=15%, signal=28%
GSE33425_CD8_ALPHAALPHA_VS_ALPHABETA_CD161_HIGH_TCELL_UP	GSE33425_CD8_ALPHAALPHA_VS_ALPHABETA_CD161_HIGH_TCELL_UP		190	0.161375	0.702166	0.874269	1	1	1841	tags=15%, list=10%, signal=17%
GSE38681_WT_VS_LYL1_KO_LYMPHOID_PRIMED_MULTIPOTENT_PROGENITOR_DN	GSE38681_WT_VS_LYL1_KO_LYMPHOID_PRIMED_MULTIPOTENT_PROGENITOR_DN		186	0.185255	0.701983	0.809524	1	1	2712	tags=24%, list=15%, signal=28%
KEGG_DORSO_VENTRAL_AXIS_FORMATION	KEGG_DORSO_VENTRAL_AXIS_FORMATION		22	0.203796	0.7016	0.909357	1	1	4182	tags=45%, list=23%, signal=59%
PID_NECTIN_PATHWAY	PID_NECTIN_PATHWAY		26	0.238814	0.701516	0.807692	1	1	3977	tags=42%, list=22%, signal=54%
GSE13522_WT_VS_IFNAR_KO_SKIN_DN	GSE13522_WT_VS_IFNAR_KO_SKIN_DN		168	0.157909	0.701075	0.913889	1	1	3624	tags=29%, list=20%, signal=36%
GSE3982_EOSINOPHIL_VS_CENT_MEMORY_CD4_TCELL_UP	GSE3982_EOSINOPHIL_VS_CENT_MEMORY_CD4_TCELL_UP		182	0.160548	0.701026	0.92068	1	1	2681	tags=23%, list=15%, signal=26%
GSE360_CTRL_VS_T_GONDII_DC_UP	GSE360_CTRL_VS_T_GONDII_DC_UP		182	0.157071	0.699836	0.910714	1	1	2162	tags=18%, list=12%, signal=20%
GSE36888_UNTREATED_VS_IL2_TREATED_STAT5_AB_KNOCKIN_TCELL_2H_UP	GSE36888_UNTREATED_VS_IL2_TREATED_STAT5_AB_KNOCKIN_TCELL_2H_UP		180	0.178931	0.699732	0.86921	1	1	1880	tags=16%, list=10%, signal=18%
GSE24634_TREG_VS_TCONV_POST_DAY3_IL4_CONVERSION_DN	GSE24634_TREG_VS_TCONV_POST_DAY3_IL4_CONVERSION_DN		192	0.197173	0.699421	0.782716	1	1	2783	tags=23%, list=15%, signal=27%
GSE17721_PAM3CSK4_VS_CPG_0.5H_BMDC_UP	GSE17721_PAM3CSK4_VS_CPG_0.5H_BMDC_UP		175	0.158416	0.698956	0.962963	1	1	3946	tags=32%, list=22%, signal=40%
GSE3982_NEUTROPHIL_VS_BCELL_UP	GSE3982_NEUTROPHIL_VS_BCELL_UP		168	0.156574	0.698643	0.94152	1	1	3922	tags=29%, list=22%, signal=37%
GSE21379_WT_VS_SAP_KO_TFH_CD4_TCELL_UP	GSE21379_WT_VS_SAP_KO_TFH_CD4_TCELL_UP		181	0.175008	0.698561	0.875346	1	1	3206	tags=25%, list=18%, signal=31%
GSE37416_12H_VS_48H_F_TULARENSIS_LVS_NEUTROPHIL_UP	GSE37416_12H_VS_48H_F_TULARENSIS_LVS_NEUTROPHIL_UP		185	0.166739	0.697342	0.912	1	1	2965	tags=23%, list=16%, signal=27%
GSE24634_IL4_VS_CTRL_TREATED_NAIVE_CD4_TCELL_DAY3_UP	GSE24634_IL4_VS_CTRL_TREATED_NAIVE_CD4_TCELL_DAY3_UP		182	0.163314	0.695877	0.918367	1	1	2065	tags=18%, list=11%, signal=20%
KEGG_DILATED_CARDIOMYOPATHY	KEGG_DILATED_CARDIOMYOPATHY		76	0.191746	0.691287	0.884831	1	1	4101	tags=36%, list=23%, signal=46%
GSE22103_LPS_VS_GMCSF_AND_IFNG_STIM_NEUTROPHIL_DN	GSE22103_LPS_VS_GMCSF_AND_IFNG_STIM_NEUTROPHIL_DN		190	0.159964	0.691146	0.95297	1	1	2439	tags=18%, list=13%, signal=21%
GSE37301_CD4_TCELL_VS_RAG2_KO_NK_CELL_UP	GSE37301_CD4_TCELL_VS_RAG2_KO_NK_CELL_UP		131	0.145162	0.690653	0.989399	1	1	2537	tags=19%, list=14%, signal=22%
REACTOME_CHONDROITIN_SULFATE_BIOSYNTHESIS	REACTOME_CHONDROITIN_SULFATE_BIOSYNTHESIS		17	0.281315	0.689746	0.741419	1	1	2189	tags=24%, list=12%, signal=27%
REACTOME_A_TETRASACCHARIDE_LINKER_SEQUENCE_IS_REQUIRED_FOR_GAG_SYNTHESIS	REACTOME_A_TETRASACCHARIDE_LINKER_SEQUENCE_IS_REQUIRED_FOR_GAG_SYNTHESIS		24	0.222575	0.689453	0.806045	1	1	3502	tags=33%, list=19%, signal=41%
GSE43863_DAY6_EFF_VS_DAY150_MEM_TH1_CD4_TCELL_UP	GSE43863_DAY6_EFF_VS_DAY150_MEM_TH1_CD4_TCELL_UP		187	0.170635	0.688573	0.866667	1	1	3446	tags=27%, list=19%, signal=33%
GSE40274_CTRL_VS_FOXP3_AND_EOS_TRANSDUCED_ACTIVATED_CD4_TCELL_UP	GSE40274_CTRL_VS_FOXP3_AND_EOS_TRANSDUCED_ACTIVATED_CD4_TCELL_UP		148	0.163222	0.688344	0.908555	1	1	1472	tags=14%, list=8%, signal=15%
E2F1_UP.V1_DN	E2F1_UP.V1_DN		177	0.157353	0.687875	0.952229	1	1	3045	tags=23%, list=17%, signal=28%
GSE24142_DN2_VS_DN3_THYMOCYTE_FETAL_UP	GSE24142_DN2_VS_DN3_THYMOCYTE_FETAL_UP		186	0.155486	0.687329	0.949861	1	1	1890	tags=16%, list=10%, signal=18%
GSE22886_CD8_TCELL_VS_BCELL_NAIVE_DN	GSE22886_CD8_TCELL_VS_BCELL_NAIVE_DN		166	0.162066	0.686542	0.900302	1	1	3965	tags=29%, list=22%, signal=37%
GSE39916_B_CELL_SPLEEN_VS_PLASMA_CELL_BONE_MARROW_DN	GSE39916_B_CELL_SPLEEN_VS_PLASMA_CELL_BONE_MARROW_DN		183	0.151321	0.685831	0.95899	1	1	2377	tags=18%, list=13%, signal=21%
GSE40666_UNTREATED_VS_IFNA_STIM_STAT4_KO_EFFECTOR_CD8_TCELL_90MIN_UP	GSE40666_UNTREATED_VS_IFNA_STIM_STAT4_KO_EFFECTOR_CD8_TCELL_90MIN_UP		182	0.159357	0.68581	0.930748	1	1	3206	tags=26%, list=18%, signal=32%
GSE9601_NFKB_INHIBITOR_VS_PI3K_INHIBITOR_TREATED_HCMV_INF_MONOCYTE_DN	GSE9601_NFKB_INHIBITOR_VS_PI3K_INHIBITOR_TREATED_HCMV_INF_MONOCYTE_DN		187	0.168153	0.685448	0.892638	1	1	2782	tags=25%, list=15%, signal=29%
GSE4590_LARGE_PRE_BCELL_VS_VPREB_POS_LARGE_PRE_BCELL_DN	GSE4590_LARGE_PRE_BCELL_VS_VPREB_POS_LARGE_PRE_BCELL_DN		172	0.162821	0.685362	0.901069	1	1	2939	tags=23%, list=16%, signal=27%
GSE13484_UNSTIM_VS_YF17D_VACCINE_STIM_PBMC_DN	GSE13484_UNSTIM_VS_YF17D_VACCINE_STIM_PBMC_DN		186	0.20326	0.684909	0.763959	1	1	2705	tags=23%, list=15%, signal=26%
GSE40274_FOXP3_VS_FOXP3_AND_IRF4_TRANSDUCED_ACTIVATED_CD4_TCELL_DN	GSE40274_FOXP3_VS_FOXP3_AND_IRF4_TRANSDUCED_ACTIVATED_CD4_TCELL_DN		184	0.152423	0.684521	0.969419	1	1	2930	tags=22%, list=16%, signal=26%
GSE18281_SUBCAPSULAR_VS_PERIMEDULLARY_CORTICAL_REGION_OF_THYMUS_UP	GSE18281_SUBCAPSULAR_VS_PERIMEDULLARY_CORTICAL_REGION_OF_THYMUS_UP		184	0.149885	0.684517	0.991329	1	1	3676	tags=29%, list=20%, signal=36%
GSE13547_CTRL_VS_ANTI_IGM_STIM_ZFX_KO_BCELL_12H_DN	GSE13547_CTRL_VS_ANTI_IGM_STIM_ZFX_KO_BCELL_12H_DN		139	0.15238	0.683645	0.918033	1	1	2147	tags=17%, list=12%, signal=19%
GSE2405_0H_VS_1.5H_A_PHAGOCYTOPHILUM_STIM_NEUTROPHIL_UP	GSE2405_0H_VS_1.5H_A_PHAGOCYTOPHILUM_STIM_NEUTROPHIL_UP		171	0.159518	0.683601	0.915663	1	1	3094	tags=23%, list=17%, signal=28%
RAPA_EARLY_UP.V1_UP	RAPA_EARLY_UP.V1_UP		144	0.143171	0.683594	0.984064	1	1	3516	tags=25%, list=19%, signal=31%
REACTOME_REGULATION_OF_KIT_SIGNALING	REACTOME_REGULATION_OF_KIT_SIGNALING		16	0.236435	0.681749	0.851675	1	1	1046	tags=19%, list=6%, signal=20%
REACTOME_CIRCADIAN_CLOCK	REACTOME_CIRCADIAN_CLOCK		48	0.194645	0.681361	0.8625	1	1	1623	tags=17%, list=9%, signal=18%
GSE34006_WT_VS_A2AR_KO_TREG_DN	GSE34006_WT_VS_A2AR_KO_TREG_DN		182	0.175288	0.681353	0.851064	1	1	2321	tags=19%, list=13%, signal=22%
GSE21670_UNTREATED_VS_TGFB_TREATED_STAT3_KO_CD4_TCELL_DN	GSE21670_UNTREATED_VS_TGFB_TREATED_STAT3_KO_CD4_TCELL_DN		184	0.160087	0.680971	0.909884	1	1	3213	tags=24%, list=18%, signal=29%
GSE13522_WT_VS_IFNAR_KO_SKING_T_CRUZI_Y_STRAIN_INF_UP	GSE13522_WT_VS_IFNAR_KO_SKING_T_CRUZI_Y_STRAIN_INF_UP		183	0.160978	0.680449	0.901163	1	1	3711	tags=31%, list=20%, signal=39%
PTEN_DN.V1_UP	PTEN_DN.V1_UP		142	0.144921	0.678778	0.968889	1	1	2940	tags=20%, list=16%, signal=24%
GSE24142_DN2_VS_DN3_THYMOCYTE_DN	GSE24142_DN2_VS_DN3_THYMOCYTE_DN		189	0.148738	0.678117	0.977419	1	1	3844	tags=29%, list=21%, signal=37%
GSE11057_EFF_MEM_VS_CENT_MEM_CD4_TCELL_DN	GSE11057_EFF_MEM_VS_CENT_MEM_CD4_TCELL_DN		153	0.16317	0.677802	0.944928	1	1	1945	tags=16%, list=11%, signal=18%
PID_AVB3_OPN_PATHWAY	PID_AVB3_OPN_PATHWAY		31	0.216092	0.677776	0.855721	1	1	2346	tags=23%, list=13%, signal=26%
GSE15735_CTRL_VS_HDAC_INHIBITOR_TREATED_CD4_TCELL_2H_UP	GSE15735_CTRL_VS_HDAC_INHIBITOR_TREATED_CD4_TCELL_2H_UP		189	0.154254	0.677468	0.925926	1	1	3216	tags=25%, list=18%, signal=31%
GSE43863_TH1_VS_TFH_EFFECTOR_CD4_TCELL_DN	GSE43863_TH1_VS_TFH_EFFECTOR_CD4_TCELL_DN		185	0.150009	0.676907	0.966292	1	1	3242	tags=25%, list=18%, signal=30%
GSE46606_IRF4_KO_VS_WT_UNSTIM_BCELL_UP	GSE46606_IRF4_KO_VS_WT_UNSTIM_BCELL_UP		184	0.139035	0.676845	0.990415	1	1	1749	tags=13%, list=10%, signal=14%
GSE13522_CTRL_VS_T_CRUZI_Y_STRAIN_INF_SKIN_IFNAR_KO_DN	GSE13522_CTRL_VS_T_CRUZI_Y_STRAIN_INF_SKIN_IFNAR_KO_DN		177	0.159199	0.676816	0.94081	1	1	2908	tags=23%, list=16%, signal=27%
GSE6269_HEALTHY_VS_FLU_INF_PBMC_DN	GSE6269_HEALTHY_VS_FLU_INF_PBMC_DN		152	0.192377	0.676203	0.869779	1	1	3860	tags=32%, list=21%, signal=40%
REACTOME_CYTOCHROME_P450_ARRANGED_BY_SUBSTRATE_TYPE	REACTOME_CYTOCHROME_P450_ARRANGED_BY_SUBSTRATE_TYPE		30	0.178731	0.676179	0.906615	1	1	4423	tags=40%, list=24%, signal=53%
GSE15330_HSC_VS_MEGAKARYOCYTE_ERYTHROID_PROGENITOR_UP	GSE15330_HSC_VS_MEGAKARYOCYTE_ERYTHROID_PROGENITOR_UP		150	0.150168	0.675828	0.981928	1	1	3479	tags=26%, list=19%, signal=32%
REACTOME_PLATELET_ACTIVATION_SIGNALING_AND_AGGREGATION	REACTOME_PLATELET_ACTIVATION_SIGNALING_AND_AGGREGATION		177	0.168026	0.67577	0.877984	1	1	3825	tags=29%, list=21%, signal=36%
GSE19941_LPS_VS_LPS_AND_IL10_STIM_IL10_KO_MACROPHAGE_DN	GSE19941_LPS_VS_LPS_AND_IL10_STIM_IL10_KO_MACROPHAGE_DN		135	0.144882	0.674156	0.979452	1	1	2464	tags=17%, list=14%, signal=20%
REACTOME_NCAM1_INTERACTIONS	REACTOME_NCAM1_INTERACTIONS		35	0.228767	0.673169	0.796196	1	1	3042	tags=31%, list=17%, signal=38%
GSE17974_0H_VS_48H_IN_VITRO_ACT_CD4_TCELL_UP	GSE17974_0H_VS_48H_IN_VITRO_ACT_CD4_TCELL_UP		164	0.156268	0.672054	0.947522	1	1	2143	tags=16%, list=12%, signal=18%
GSE2770_TGFB_AND_IL4_VS_IL12_TREATED_ACT_CD4_TCELL_2H_DN	GSE2770_TGFB_AND_IL4_VS_IL12_TREATED_ACT_CD4_TCELL_2H_DN		172	0.157432	0.671635	0.951977	1	1	3719	tags=27%, list=20%, signal=34%
GSE3982_EOSINOPHIL_VS_BCELL_UP	GSE3982_EOSINOPHIL_VS_BCELL_UP		175	0.142403	0.67134	0.980916	1	1	3331	tags=23%, list=18%, signal=28%
GSE40068_BCL6_POS_VS_NEG_CXCR5_POS_TFH_DN	GSE40068_BCL6_POS_VS_NEG_CXCR5_POS_TFH_DN		176	0.148432	0.671319	0.977961	1	1	2310	tags=15%, list=13%, signal=17%
GSE23568_ID3_TRANSDUCED_VS_ID3_KO_CD8_TCELL_UP	GSE23568_ID3_TRANSDUCED_VS_ID3_KO_CD8_TCELL_UP		188	0.162509	0.671301	0.88724	1	1	3226	tags=28%, list=18%, signal=33%
GSE3920_UNTREATED_VS_IFNA_TREATED_FIBROBLAST_UP	GSE3920_UNTREATED_VS_IFNA_TREATED_FIBROBLAST_UP		149	0.162543	0.669983	0.934605	1	1	2819	tags=24%, list=16%, signal=28%
GSE6259_FLT3L_INDUCED_VS_WT_SPLENIC_DC_33D1_POS_UP	GSE6259_FLT3L_INDUCED_VS_WT_SPLENIC_DC_33D1_POS_UP		159	0.160901	0.66997	0.91029	1	1	3084	tags=25%, list=17%, signal=30%
GSE26343_WT_VS_NFAT5_KO_MACROPHAGE_LPS_STIM_DN	GSE26343_WT_VS_NFAT5_KO_MACROPHAGE_LPS_STIM_DN		180	0.144602	0.669341	0.991228	1	1	1542	tags=13%, list=8%, signal=14%
GSE44649_WT_VS_MIR155_KO_ACTIVATED_CD8_TCELL_UP	GSE44649_WT_VS_MIR155_KO_ACTIVATED_CD8_TCELL_UP		181	0.162414	0.66774	0.910995	1	1	2508	tags=20%, list=14%, signal=23%
GSE23568_CTRL_TRANSDUCED_VS_WT_CD8_TCELL_DN	GSE23568_CTRL_TRANSDUCED_VS_WT_CD8_TCELL_DN		185	0.161665	0.666705	0.888563	1	1	3990	tags=33%, list=22%, signal=42%
GSE3982_DC_VS_TH2_UP	GSE3982_DC_VS_TH2_UP		182	0.162272	0.66632	0.948276	1	1	3037	tags=23%, list=17%, signal=27%
GSE7764_NKCELL_VS_SPLENOCYTE_UP	GSE7764_NKCELL_VS_SPLENOCYTE_UP		184	0.144141	0.666133	0.972222	1	1	3181	tags=24%, list=18%, signal=29%
GSE6674_UNSTIM_VS_CPG_STIM_BCELL_UP	GSE6674_UNSTIM_VS_CPG_STIM_BCELL_UP		123	0.155903	0.665261	0.933535	1	1	3937	tags=29%, list=22%, signal=37%
REACTOME_TRAF6_MEDIATED_IRF7_ACTIVATION	REACTOME_TRAF6_MEDIATED_IRF7_ACTIVATION		17	0.24622	0.664966	0.856823	1	1	2928	tags=35%, list=16%, signal=42%
GSE36392_TYPE_2_MYELOID_VS_EOSINOPHIL_IL25_TREATED_LUNG_DN	GSE36392_TYPE_2_MYELOID_VS_EOSINOPHIL_IL25_TREATED_LUNG_DN		166	0.152082	0.664714	0.979167	1	1	2007	tags=16%, list=11%, signal=18%
SIG_BCR_SIGNALING_PATHWAY	SIG_BCR_SIGNALING_PATHWAY		46	0.193986	0.663479	0.835859	1	1	3965	tags=33%, list=22%, signal=42%
REACTOME_NEF_MEDIATES_DOWN_MODULATION_OF_CELL_SURFACE_RECEPTORS_BY_RECRUITING_THEM_TO_CLATHRIN_ADAPTERS	REACTOME_NEF_MEDIATES_DOWN_MODULATION_OF_CELL_SURFACE_RECEPTORS_BY_RECRUITING_THEM_TO_CLATHRIN_ADAPTERS		21	0.22399	0.661828	0.850112	1	1	2911	tags=29%, list=16%, signal=34%
GSE2706_2H_VS_8H_LPS_STIM_DC_DN	GSE2706_2H_VS_8H_LPS_STIM_DC_DN		165	0.171286	0.661555	0.884097	1	1	3776	tags=30%, list=21%, signal=38%
GSE7460_TCONV_VS_TREG_THYMUS_DN	GSE7460_TCONV_VS_TREG_THYMUS_DN		189	0.152633	0.661269	0.952532	1	1	2680	tags=20%, list=15%, signal=23%
GSE1432_CTRL_VS_IFNG_6H_MICROGLIA_DN	GSE1432_CTRL_VS_IFNG_6H_MICROGLIA_DN		190	0.187211	0.660701	0.817043	1	1	3776	tags=35%, list=21%, signal=43%
PID_MYC_REPRESS_PATHWAY	PID_MYC_REPRESS_PATHWAY		60	0.162221	0.660049	0.961326	1	1	1913	tags=18%, list=11%, signal=20%
REACTOME_CELL_SURFACE_INTERACTIONS_AT_THE_VASCULAR_WALL	REACTOME_CELL_SURFACE_INTERACTIONS_AT_THE_VASCULAR_WALL		77	0.174622	0.659126	0.904494	1	1	2129	tags=17%, list=12%, signal=19%
GSE16266_CTRL_VS_LPS_STIM_MEF_UP	GSE16266_CTRL_VS_LPS_STIM_MEF_UP		186	0.17275	0.658464	0.874074	1	1	4075	tags=33%, list=22%, signal=43%
NABA_SECRETED_FACTORS	NABA_SECRETED_FACTORS		236	0.133102	0.658011	0.976303	1	1	2869	tags=20%, list=16%, signal=24%
GSE42021_TREG_VS_TCONV_PLN_UP	GSE42021_TREG_VS_TCONV_PLN_UP		192	0.204868	0.657939	0.754177	1	1	2734	tags=25%, list=15%, signal=29%
KEGG_BASAL_CELL_CARCINOMA	KEGG_BASAL_CELL_CARCINOMA		51	0.172567	0.657044	0.915761	1	1	4016	tags=37%, list=22%, signal=48%
REACTOME_INTERFERON_SIGNALING	REACTOME_INTERFERON_SIGNALING		139	0.181228	0.657	0.82732	1	1	1756	tags=17%, list=10%, signal=19%
GSE2706_UNSTIM_VS_8H_R848_DC_DN	GSE2706_UNSTIM_VS_8H_R848_DC_DN		177	0.179895	0.655231	0.866071	1	1	3448	tags=29%, list=19%, signal=35%
GSE2706_UNSTIM_VS_2H_LPS_AND_R848_DC_DN	GSE2706_UNSTIM_VS_2H_LPS_AND_R848_DC_DN		173	0.175809	0.654766	0.858757	1	1	2987	tags=25%, list=16%, signal=29%
GSE21360_PRIMARY_VS_QUATERNARY_MEMORY_CD8_TCELL_DN	GSE21360_PRIMARY_VS_QUATERNARY_MEMORY_CD8_TCELL_DN		189	0.150115	0.654494	0.987179	1	1	2681	tags=19%, list=15%, signal=21%
KRAS.600_UP.V1_UP	KRAS.600_UP.V1_UP		212	0.137539	0.654348	0.966245	1	1	3034	tags=20%, list=17%, signal=24%
PID_ECADHERIN_NASCENT_AJ_PATHWAY	PID_ECADHERIN_NASCENT_AJ_PATHWAY		38	0.194461	0.651179	0.896714	1	1	3601	tags=34%, list=20%, signal=43%
GSE24726_WT_VS_E2_2_KO_PDC_DAY6_POST_DELETION_DN	GSE24726_WT_VS_E2_2_KO_PDC_DAY6_POST_DELETION_DN		191	0.14904	0.650874	0.96496	1	1	1486	tags=12%, list=8%, signal=13%
GSE22886_NAIVE_BCELL_VS_NEUTROPHIL_DN	GSE22886_NAIVE_BCELL_VS_NEUTROPHIL_DN		188	0.182949	0.64976	0.862534	1	1	3473	tags=30%, list=19%, signal=36%
GSE29618_BCELL_VS_MDC_DAY7_FLU_VACCINE_UP	GSE29618_BCELL_VS_MDC_DAY7_FLU_VACCINE_UP		182	0.165523	0.648837	0.854286	1	1	3052	tags=22%, list=17%, signal=26%
PID_PDGFRB_PATHWAY	PID_PDGFRB_PATHWAY		128	0.161864	0.647421	0.95202	1	1	1570	tags=14%, list=9%, signal=15%
BMI1_DN_MEL18_DN.V1_UP	BMI1_DN_MEL18_DN.V1_UP		135	0.17906	0.647176	0.846591	1	1	3755	tags=33%, list=21%, signal=41%
REACTOME_ABC_FAMILY_PROTEINS_MEDIATED_TRANSPORT	REACTOME_ABC_FAMILY_PROTEINS_MEDIATED_TRANSPORT		27	0.195924	0.646827	0.924856	1	1	3933	tags=37%, list=22%, signal=47%
REACTOME_BILE_ACID_AND_BILE_SALT_METABOLISM	REACTOME_BILE_ACID_AND_BILE_SALT_METABOLISM		19	0.195135	0.645433	0.91092	1	1	1630	tags=21%, list=9%, signal=23%
PID_IFNG_PATHWAY	PID_IFNG_PATHWAY		40	0.181832	0.644733	0.938424	1	1	1679	tags=18%, list=9%, signal=19%
PID_INTEGRIN_A4B1_PATHWAY	PID_INTEGRIN_A4B1_PATHWAY		31	0.205283	0.6445	0.886199	1	1	260	tags=10%, list=1%, signal=10%
GSE3920_IFNA_VS_IFNG_TREATED_ENDOTHELIAL_CELL_UP	GSE3920_IFNA_VS_IFNG_TREATED_ENDOTHELIAL_CELL_UP		156	0.151419	0.64407	0.960784	1	1	2819	tags=23%, list=16%, signal=27%
GSE30971_CTRL_VS_LPS_STIM_MACROPHAGE_WBP7_KO_4H_DN	GSE30971_CTRL_VS_LPS_STIM_MACROPHAGE_WBP7_KO_4H_DN		174	0.159783	0.643401	0.937322	1	1	2122	tags=18%, list=12%, signal=21%
GSE16450_CTRL_VS_IFNA_6H_STIM_MATURE_NEURON_CELL_LINE_UP	GSE16450_CTRL_VS_IFNA_6H_STIM_MATURE_NEURON_CELL_LINE_UP		160	0.142731	0.642267	0.983444	1	1	3953	tags=30%, list=22%, signal=38%
GSE9988_LOW_LPS_VS_ANTI_TREM1_AND_LPS_MONOCYTE_UP	GSE9988_LOW_LPS_VS_ANTI_TREM1_AND_LPS_MONOCYTE_UP		178	0.173884	0.641047	0.88172	1	1	3579	tags=31%, list=20%, signal=39%
GSE25085_FETAL_BM_VS_ADULT_BM_SP4_THYMIC_IMPLANT_DN	GSE25085_FETAL_BM_VS_ADULT_BM_SP4_THYMIC_IMPLANT_DN		186	0.151788	0.64066	0.970667	1	1	2354	tags=18%, list=13%, signal=21%
GSE4590_SMALL_VS_LARGE_PRE_BCELL_DN	GSE4590_SMALL_VS_LARGE_PRE_BCELL_DN		139	0.147626	0.639645	0.961988	1	1	3625	tags=29%, list=20%, signal=37%
GSE14415_NATURAL_TREG_VS_FOXP3_KO_NATURAL_TREG_UP	GSE14415_NATURAL_TREG_VS_FOXP3_KO_NATURAL_TREG_UP		127	0.151356	0.637841	0.968454	1	1	3123	tags=23%, list=17%, signal=27%
ERB2_UP.V1_UP	ERB2_UP.V1_UP		180	0.146713	0.63467	0.972067	1	1	3450	tags=24%, list=19%, signal=29%
GSE18791_CTRL_VS_NEWCASTLE_VIRUS_DC_10H_DN	GSE18791_CTRL_VS_NEWCASTLE_VIRUS_DC_10H_DN		178	0.173704	0.633245	0.832911	1	1	2744	tags=23%, list=15%, signal=27%
GSE24142_EARLY_THYMIC_PROGENITOR_VS_DN3_THYMOCYTE_FETAL_DN	GSE24142_EARLY_THYMIC_PROGENITOR_VS_DN3_THYMOCYTE_FETAL_DN		182	0.13221	0.63204	0.99654	1	1	3929	tags=31%, list=22%, signal=39%
GSE35825_UNTREATED_VS_IFNG_STIM_MACROPHAGE_DN	GSE35825_UNTREATED_VS_IFNG_STIM_MACROPHAGE_DN		175	0.152229	0.631962	0.966346	1	1	3492	tags=26%, list=19%, signal=32%
GSE23568_ID3_KO_VS_WT_CD8_TCELL_DN	GSE23568_ID3_KO_VS_WT_CD8_TCELL_DN		193	0.155239	0.631791	0.9375	1	1	2777	tags=21%, list=15%, signal=25%
GSE5099_CLASSICAL_M1_VS_ALTERNATIVE_M2_MACROPHAGE_UP	GSE5099_CLASSICAL_M1_VS_ALTERNATIVE_M2_MACROPHAGE_UP		180	0.160852	0.631097	0.94429	1	1	4410	tags=34%, list=24%, signal=45%
GSE37533_PPARG2_FOXP3_VS_FOXP3_TRANSDUCED_CD4_TCELL_DN	GSE37533_PPARG2_FOXP3_VS_FOXP3_TRANSDUCED_CD4_TCELL_DN		189	0.191947	0.630063	0.783654	1	1	2744	tags=24%, list=15%, signal=28%
PID_NFAT_TFPATHWAY	PID_NFAT_TFPATHWAY		41	0.18521	0.629711	0.89418	1	1	3711	tags=34%, list=20%, signal=43%
GSE25123_IL4_VS_IL4_AND_ROSIGLITAZONE_STIM_PPARG_KO_MACROPHAGE_DAY10_DN	GSE25123_IL4_VS_IL4_AND_ROSIGLITAZONE_STIM_PPARG_KO_MACROPHAGE_DAY10_DN		176	0.150629	0.629707	0.977918	1	1	3072	tags=23%, list=17%, signal=28%
GSE44649_WT_VS_MIR155_KO_NAIVE_CD8_TCELL_DN	GSE44649_WT_VS_MIR155_KO_NAIVE_CD8_TCELL_DN		185	0.139829	0.629541	0.984424	1	1	2086	tags=15%, list=11%, signal=17%
GSE13485_CTRL_VS_DAY7_YF17D_VACCINE_PBMC_DN	GSE13485_CTRL_VS_DAY7_YF17D_VACCINE_PBMC_DN		192	0.193816	0.629329	0.755556	1	1	3506	tags=30%, list=19%, signal=37%
GSE23502_WT_VS_HDC_KO_MYELOID_DERIVED_SUPPRESSOR_CELL_BM_UP	GSE23502_WT_VS_HDC_KO_MYELOID_DERIVED_SUPPRESSOR_CELL_BM_UP		186	0.145658	0.628006	0.982558	1	1	1758	tags=13%, list=10%, signal=14%
GSE19888_ADENOSINE_A3R_ACT_VS_TCELL_MEMBRANES_ACT_AND_A3R_INH_PRETREAT_IN_MAST_CELL_DN	GSE19888_ADENOSINE_A3R_ACT_VS_TCELL_MEMBRANES_ACT_AND_A3R_INH_PRETREAT_IN_MAST_CELL_DN		188	0.149216	0.62711	0.975	1	1	3039	tags=22%, list=17%, signal=26%
REACTOME_G_ALPHA_I_SIGNALLING_EVENTS	REACTOME_G_ALPHA_I_SIGNALLING_EVENTS		125	0.158104	0.625753	0.927215	1	1	3394	tags=26%, list=19%, signal=31%
GSE19512_NAUTRAL_VS_INDUCED_TREG_UP	GSE19512_NAUTRAL_VS_INDUCED_TREG_UP		156	0.123779	0.625211	0.995781	1	1	2054	tags=14%, list=11%, signal=16%
PID_ANGIOPOIETIN_RECEPTOR_PATHWAY	PID_ANGIOPOIETIN_RECEPTOR_PATHWAY		48	0.170725	0.624928	0.94321	1	1	2409	tags=19%, list=13%, signal=22%
PID_BCR_5PATHWAY	PID_BCR_5PATHWAY		65	0.178368	0.623457	0.853018	1	1	5033	tags=46%, list=28%, signal=64%
PID_PI3KCI_PATHWAY	PID_PI3KCI_PATHWAY		49	0.173786	0.621264	0.907246	1	1	1844	tags=18%, list=10%, signal=20%
KRAS.300_UP.V1_UP	KRAS.300_UP.V1_UP		113	0.136932	0.620613	0.950207	1	1	2454	tags=17%, list=14%, signal=19%
REACTOME_SYNTHESIS_OF_BILE_ACIDS_AND_BILE_SALTS	REACTOME_SYNTHESIS_OF_BILE_ACIDS_AND_BILE_SALTS		15	0.20621	0.620052	0.918987	1	1	3096	tags=33%, list=17%, signal=40%
GSE13173_UNTREATED_VS_IL12_TREATED_ACT_CD8_TCELL_UP	GSE13173_UNTREATED_VS_IL12_TREATED_ACT_CD8_TCELL_UP		89	0.139423	0.617262	0.993769	1	1	2987	tags=20%, list=16%, signal=24%
GSE43863_TH1_VS_LY6C_INT_CXCR5POS_EFFECTOR_CD4_TCELL_DN	GSE43863_TH1_VS_LY6C_INT_CXCR5POS_EFFECTOR_CD4_TCELL_DN		186	0.139293	0.616229	0.994302	1	1	3739	tags=27%, list=21%, signal=34%
PID_HEDGEHOG_2PATHWAY	PID_HEDGEHOG_2PATHWAY		20	0.183287	0.614817	0.929539	1	1	2564	tags=20%, list=14%, signal=23%
BCAT_BILD_ET_AL_DN	BCAT_BILD_ET_AL_DN		45	0.176454	0.606454	0.95599	1	1	587	tags=9%, list=3%, signal=9%
GSE22601_DOUBLE_POSITIVE_VS_CD8_SINGLE_POSITIVE_THYMOCYTE_UP	GSE22601_DOUBLE_POSITIVE_VS_CD8_SINGLE_POSITIVE_THYMOCYTE_UP		185	0.142027	0.606223	0.991667	1	1	2772	tags=21%, list=15%, signal=24%
GSE7852_LN_VS_FAT_TREG_DN	GSE7852_LN_VS_FAT_TREG_DN		188	0.13425	0.605852	0.987302	1	1	3001	tags=22%, list=17%, signal=26%
REACTOME_RESPONSE_TO_ELEVATED_PLATELET_CYTOSOLIC_CA2_	REACTOME_RESPONSE_TO_ELEVATED_PLATELET_CYTOSOLIC_CA2_		72	0.170862	0.605811	0.9022	1	1	2988	tags=21%, list=16%, signal=25%
PID_EPHA2_FWD_PATHWAY	PID_EPHA2_FWD_PATHWAY		19	0.203578	0.605209	0.918033	1	1	1570	tags=16%, list=9%, signal=17%
GSE12963_ENV_NEF_VS_ENV_NEF_AND_VPR_DEFICIENT_HIV1_INF_CD4_TCELL_UP	GSE12963_ENV_NEF_VS_ENV_NEF_AND_VPR_DEFICIENT_HIV1_INF_CD4_TCELL_UP		111	0.149961	0.604571	0.975062	1	1	2141	tags=16%, list=12%, signal=18%
GSE40274_CTRL_VS_FOXP3_TRANSDUCED_ACTIVATED_CD4_TCELL_DN	GSE40274_CTRL_VS_FOXP3_TRANSDUCED_ACTIVATED_CD4_TCELL_DN		187	0.144685	0.603856	0.987212	1	1	4045	tags=33%, list=22%, signal=42%
GSE45365_WT_VS_IFNAR_KO_CD11B_DC_MCMV_INFECTION_UP	GSE45365_WT_VS_IFNAR_KO_CD11B_DC_MCMV_INFECTION_UP		170	0.138132	0.602445	0.995327	1	1	2564	tags=17%, list=14%, signal=20%
GSE42724_NAIVE_BCELL_VS_PLASMABLAST_DN	GSE42724_NAIVE_BCELL_VS_PLASMABLAST_DN		182	0.132667	0.602441	0.994624	1	1	2317	tags=16%, list=13%, signal=19%
KEGG_NEUROACTIVE_LIGAND_RECEPTOR_INTERACTION	KEGG_NEUROACTIVE_LIGAND_RECEPTOR_INTERACTION		156	0.133475	0.601317	0.995745	1	1	3426	tags=23%, list=19%, signal=28%
GSE27241_WT_CTRL_VS_DIGOXIN_TREATED_RORGT_KO_CD4_TCELL_IN_TH17_POLARIZING_CONDITIONS_UP	GSE27241_WT_CTRL_VS_DIGOXIN_TREATED_RORGT_KO_CD4_TCELL_IN_TH17_POLARIZING_CONDITIONS_UP		162	0.134913	0.601288	0.990769	1	1	2239	tags=15%, list=12%, signal=17%
GSE13485_DAY7_VS_DAY21_YF17D_VACCINE_PBMC_UP	GSE13485_DAY7_VS_DAY21_YF17D_VACCINE_PBMC_UP		185	0.158293	0.598954	0.93318	1	1	3506	tags=26%, list=19%, signal=32%
GSE41978_ID2_KO_VS_BIM_KO_KLRG1_LOW_EFFECTOR_CD8_TCELL_UP	GSE41978_ID2_KO_VS_BIM_KO_KLRG1_LOW_EFFECTOR_CD8_TCELL_UP		193	0.173308	0.598069	0.875931	1	1	2714	tags=22%, list=15%, signal=25%
BIOCARTA_TCR_PATHWAY	BIOCARTA_TCR_PATHWAY		44	0.172297	0.596979	0.926582	1	1	3644	tags=34%, list=20%, signal=43%
KEGG_GLYCOSAMINOGLYCAN_BIOSYNTHESIS_CHONDROITIN_SULFATE	KEGG_GLYCOSAMINOGLYCAN_BIOSYNTHESIS_CHONDROITIN_SULFATE		21	0.217779	0.594288	0.896247	1	1	4334	tags=33%, list=24%, signal=44%
GSE19825_NAIVE_VS_DAY3_EFF_CD8_TCELL_UP	GSE19825_NAIVE_VS_DAY3_EFF_CD8_TCELL_UP		149	0.131484	0.593985	0.989399	1	1	2223	tags=15%, list=12%, signal=17%
GSE13887_ACT_CD4_VS_NO_TREATED_CD4_TCELL_UP	GSE13887_ACT_CD4_VS_NO_TREATED_CD4_TCELL_UP		75	0.128277	0.592097	1	1	1	3457	tags=23%, list=19%, signal=28%
GSE16450_CTRL_VS_IFNA_6H_STIM_IMMATURE_NEURON_CELL_LINE_UP	GSE16450_CTRL_VS_IFNA_6H_STIM_IMMATURE_NEURON_CELL_LINE_UP		170	0.134345	0.591357	0.997191	1	1	3639	tags=25%, list=20%, signal=31%
PID_RHOA_PATHWAY	PID_RHOA_PATHWAY		43	0.169781	0.58918	0.967822	1	1	696	tags=9%, list=4%, signal=10%
GSE37336_LY6C_POS_VS_NEG_NAIVE_CD4_TCELL_DN	GSE37336_LY6C_POS_VS_NEG_NAIVE_CD4_TCELL_DN		120	0.131601	0.588794	0.992308	1	1	4384	tags=33%, list=24%, signal=44%
GSE29618_BCELL_VS_MDC_UP	GSE29618_BCELL_VS_MDC_UP		182	0.153374	0.58731	0.917582	1	1	3052	tags=22%, list=17%, signal=26%
BRCA1_DN.V1_DN	BRCA1_DN.V1_DN		107	0.11916	0.585359	1	1	1	3760	tags=25%, list=21%, signal=32%
GSE45365_HEALTHY_VS_MCMV_INFECTION_CD11B_DC_UP	GSE45365_HEALTHY_VS_MCMV_INFECTION_CD11B_DC_UP		158	0.144909	0.585171	0.992665	1	1	2828	tags=22%, list=16%, signal=25%
GSE43863_TFH_VS_LY6C_LOW_CXCR5NEG_EFFECTOR_CD4_TCELL_DN	GSE43863_TFH_VS_LY6C_LOW_CXCR5NEG_EFFECTOR_CD4_TCELL_DN		174	0.132155	0.583595	0.996932	1	1	3734	tags=27%, list=21%, signal=34%
GSE9960_HEALTHY_VS_GRAM_POS_SEPSIS_PBMC_DN	GSE9960_HEALTHY_VS_GRAM_POS_SEPSIS_PBMC_DN		176	0.1404	0.582734	0.985075	1	1	3217	tags=23%, list=18%, signal=28%
GSE22886_IGG_IGA_MEMORY_BCELL_VS_BLOOD_PLASMA_CELL_UP	GSE22886_IGG_IGA_MEMORY_BCELL_VS_BLOOD_PLASMA_CELL_UP		182	0.133101	0.581531	1	1	1	4135	tags=29%, list=23%, signal=37%
BIOCARTA_FAS_PATHWAY	BIOCARTA_FAS_PATHWAY		30	0.180537	0.580275	0.960199	0.999611	1	1292	tags=13%, list=7%, signal=14%
GSE6269_FLU_VS_E_COLI_INF_PBMC_UP	GSE6269_FLU_VS_E_COLI_INF_PBMC_UP		148	0.15652	0.578683	0.970455	0.999385	1	3813	tags=27%, list=21%, signal=34%
GSE11924_TFH_VS_TH2_CD4_TCELL_UP	GSE11924_TFH_VS_TH2_CD4_TCELL_UP		187	0.138094	0.576668	0.995381	0.999245	1	3428	tags=25%, list=19%, signal=31%
GSE24142_EARLY_THYMIC_PROGENITOR_VS_DN2_THYMOCYTE_ADULT_UP	GSE24142_EARLY_THYMIC_PROGENITOR_VS_DN2_THYMOCYTE_ADULT_UP		182	0.139534	0.57498	0.986034	0.998978	1	3949	tags=28%, list=22%, signal=35%
BIOCARTA_INSULIN_PATHWAY	BIOCARTA_INSULIN_PATHWAY		21	0.182992	0.572089	0.963504	0.999129	1	3644	tags=29%, list=20%, signal=36%
MEK_UP.V1_UP	MEK_UP.V1_UP		185	0.137082	0.570899	0.986737	0.998665	1	2665	tags=19%, list=15%, signal=22%
GSE3982_NEUTROPHIL_VS_CENT_MEMORY_CD4_TCELL_UP	GSE3982_NEUTROPHIL_VS_CENT_MEMORY_CD4_TCELL_UP		188	0.139523	0.569179	0.992268	0.998375	1	2830	tags=20%, list=16%, signal=23%
GSE25502_WT_VS_KLF13_KO_THYMIC_MEMORY_LIKE_CD8_TCELL_DN	GSE25502_WT_VS_KLF13_KO_THYMIC_MEMORY_LIKE_CD8_TCELL_DN		117	0.123056	0.56569	1	0.998625	1	4339	tags=31%, list=24%, signal=40%
PID_P38_MKK3_6PATHWAY	PID_P38_MKK3_6PATHWAY		26	0.168336	0.565541	0.971053	0.997788	1	3397	tags=31%, list=19%, signal=38%
REACTOME_INTERFERON_ALPHA_BETA_SIGNALING	REACTOME_INTERFERON_ALPHA_BETA_SIGNALING		50	0.212801	0.565151	0.836406	0.997012	1	2590	tags=22%, list=14%, signal=26%
REACTOME_STEROID_HORMONES	REACTOME_STEROID_HORMONES		19	0.166713	0.564702	0.97048	0.996278	1	15140	tags=100%, list=83%, signal=600%
GSE14000_UNSTIM_VS_4H_LPS_DC_DN	GSE14000_UNSTIM_VS_4H_LPS_DC_DN		181	0.165502	0.562661	0.921466	0.996018	1	2981	tags=24%, list=16%, signal=28%
GSE22601_IMMATURE_CD4_SINGLE_POSITIVE_VS_CD8_SINGLE_POSITIVE_THYMOCYTE_DN	GSE22601_IMMATURE_CD4_SINGLE_POSITIVE_VS_CD8_SINGLE_POSITIVE_THYMOCYTE_DN		187	0.136955	0.562026	0.989501	0.995305	1	2722	tags=20%, list=15%, signal=23%
REACTOME_PRE_NOTCH_TRANSCRIPTION_AND_TRANSLATION	REACTOME_PRE_NOTCH_TRANSCRIPTION_AND_TRANSLATION		23	0.189924	0.555597	0.959368	0.996351	1	3453	tags=30%, list=19%, signal=38%
PID_NCADHERIN_PATHWAY	PID_NCADHERIN_PATHWAY		31	0.159015	0.544595	0.976684	0.998506	1	1925	tags=16%, list=11%, signal=18%
NABA_PROTEOGLYCANS	NABA_PROTEOGLYCANS		25	0.198309	0.530893	0.923684	1	1	2953	tags=28%, list=16%, signal=33%
REACTOME_COLLAGEN_FORMATION	REACTOME_COLLAGEN_FORMATION		52	0.198464	0.527076	0.882051	1	1	3759	tags=31%, list=21%, signal=39%
GSE7509_UNSTIM_VS_FCGRIIB_STIM_MONOCYTE_DN	GSE7509_UNSTIM_VS_FCGRIIB_STIM_MONOCYTE_DN		158	0.13884	0.525814	1	1	1	3353	tags=23%, list=18%, signal=28%
REACTOME_ANTIGEN_ACTIVATES_B_CELL_RECEPTOR_LEADING_TO_GENERATION_OF_SECOND_MESSENGERS	REACTOME_ANTIGEN_ACTIVATES_B_CELL_RECEPTOR_LEADING_TO_GENERATION_OF_SECOND_MESSENGERS		29	0.170096	0.509671	0.957105	1	1	4615	tags=41%, list=25%, signal=55%
PID_IL2_PI3K_PATHWAY	PID_IL2_PI3K_PATHWAY		33	0.151804	0.506898	0.987147	1	1	1618	tags=15%, list=9%, signal=17%
PID_EPHRINB_REV_PATHWAY	PID_EPHRINB_REV_PATHWAY		29	0.138764	0.50667	0.994366	1	1	1832	tags=14%, list=10%, signal=15%
PID_SYNDECAN_1_PATHWAY	PID_SYNDECAN_1_PATHWAY		45	0.178545	0.505031	0.945455	1	1	3990	tags=38%, list=22%, signal=48%
BIOCARTA_IGF1_PATHWAY	BIOCARTA_IGF1_PATHWAY		21	0.159881	0.501288	0.980907	0.99999	1	3644	tags=29%, list=20%, signal=36%
GSE13485_DAY3_VS_DAY7_YF17D_VACCINE_PBMC_DN	GSE13485_DAY3_VS_DAY7_YF17D_VACCINE_PBMC_DN		170	0.136028	0.484151	0.981675	1	1	3939	tags=31%, list=22%, signal=39%
GSE13485_PRE_VS_POST_YF17D_VACCINATION_PBMC_DN	GSE13485_PRE_VS_POST_YF17D_VACCINATION_PBMC_DN		187	0.136235	0.48154	0.982927	1	1	3408	tags=26%, list=19%, signal=31%
ST_INTEGRIN_SIGNALING_PATHWAY	ST_INTEGRIN_SIGNALING_PATHWAY		78	0.126295	0.47912	0.997537	1	1	3954	tags=28%, list=22%, signal=36%
PID_FAK_PATHWAY	PID_FAK_PATHWAY		57	0.137998	0.477442	0.997696	0.999508	1	5187	tags=42%, list=29%, signal=59%
BIOCARTA_41BB_PATHWAY	BIOCARTA_41BB_PATHWAY		15	0.172186	0.472833	0.992462	0.999111	1	15040	tags=100%, list=83%, signal=581%
REACTOME_CIRCADIAN_REPRESSION_OF_EXPRESSION_BY_REV_ERBA	REACTOME_CIRCADIAN_REPRESSION_OF_EXPRESSION_BY_REV_ERBA		22	0.164267	0.456913	0.971154	0.999659	1	2225	tags=18%, list=12%, signal=21%
REACTOME_RORA_ACTIVATES_CIRCADIAN_EXPRESSION	REACTOME_RORA_ACTIVATES_CIRCADIAN_EXPRESSION		23	0.166222	0.453558	0.98063	0.999028	1	2225	tags=17%, list=12%, signal=20%
REACTOME_ION_CHANNEL_TRANSPORT	REACTOME_ION_CHANNEL_TRANSPORT		39	0.117463	0.451388	0.997033	0.998339	1	4499	tags=33%, list=25%, signal=44%
PID_INTEGRIN5_PATHWAY	PID_INTEGRIN5_PATHWAY		16	0.176438	0.44619	0.96729	0.997846	1	14963	tags=100%, list=82%, signal=567%
PID_FRA_PATHWAY	PID_FRA_PATHWAY		35	0.121931	0.406373	1	0.998957	1	3837	tags=26%, list=21%, signal=33%
PID_THROMBIN_PAR1_PATHWAY	PID_THROMBIN_PAR1_PATHWAY		39	0.120174	0.391232	1	0.998556	1	3234	tags=23%, list=18%, signal=28%

## Sheet: Thermostaphylospora chromogena-
Thermostaphylospora chromogena-
NAME	GS<br> follow link to MSigDB	GS DETAILS	SIZE	ES	NES	NOM p-val	FDR q-val	FWER p-val	RANK AT MAX	LEADING EDGE
GSE41867_NAIVE_VS_DAY8_LCMV_ARMSTRONG_EFFECTOR_CD8_TCELL_UP	GSE41867_NAIVE_VS_DAY8_LCMV_ARMSTRONG_EFFECTOR_CD8_TCELL_UP	Details ...	170	-0.483037	-1.89177	0	1	0.373	5474	tags=52%, list=30%, signal=73%
GSE22886_IL2_VS_IL15_STIM_NKCELL_DN	GSE22886_IL2_VS_IL15_STIM_NKCELL_DN	Details ...	166	-0.522074	-1.8736	0	1	0.427	4123	tags=49%, list=23%, signal=63%
GSE22432_PDC_VS_TGFB1_TREATEDCOMMON_DC_PROGENITOR_UP	GSE22432_PDC_VS_TGFB1_TREATEDCOMMON_DC_PROGENITOR_UP	Details ...	183	-0.563002	-1.84121	0.00352734	1	0.532	5724	tags=67%, list=32%, signal=96%
GSE41867_NAIVE_VS_DAY30_LCMV_ARMSTRONG_MEMORY_CD8_TCELL_UP	GSE41867_NAIVE_VS_DAY30_LCMV_ARMSTRONG_MEMORY_CD8_TCELL_UP	Details ...	182	-0.508747	-1.82403	0.00653595	1	0.581	4451	tags=48%, list=25%, signal=63%
GSE14908_RESTING_VS_HDM_STIM_CD4_TCELL_ATOPIC_PATIENT_UP	GSE14908_RESTING_VS_HDM_STIM_CD4_TCELL_ATOPIC_PATIENT_UP	Details ...	181	-0.491363	-1.81918	0.00162075	1	0.599	5446	tags=52%, list=30%, signal=73%
GSE10239_MEMORY_VS_KLRG1INT_EFF_CD8_TCELL_DN	GSE10239_MEMORY_VS_KLRG1INT_EFF_CD8_TCELL_DN	Details ...	188	-0.508685	-1.81396	0.00164474	1	0.615	3957	tags=44%, list=22%, signal=56%
REACTOME_RNA_POL_III_TRANSCRIPTION_INITIATION_FROM_TYPE_3_PROMOTER	REACTOME_RNA_POL_III_TRANSCRIPTION_INITIATION_FROM_TYPE_3_PROMOTER	Details ...	25	-0.623596	-1.79531	0.00355872	1	0.672	4351	tags=48%, list=24%, signal=63%
GSE360_CTRL_VS_B_MALAYI_LOW_DOSE_MAC_UP	GSE360_CTRL_VS_B_MALAYI_LOW_DOSE_MAC_UP	Details ...	182	-0.408444	-1.79148	0	1	0.683	4508	tags=41%, list=25%, signal=54%
GSE6259_FLT3L_INDUCED_33D1_POS_DC_VS_BCELL_UP	GSE6259_FLT3L_INDUCED_33D1_POS_DC_VS_BCELL_UP	Details ...	175	-0.508104	-1.78585	0.00476191	1	0.698	5808	tags=58%, list=32%, signal=84%
GSE14908_ATOPIC_VS_NONATOPIC_PATIENT_HDM_STIM_CD4_TCELL_UP	GSE14908_ATOPIC_VS_NONATOPIC_PATIENT_HDM_STIM_CD4_TCELL_UP	Details ...	178	-0.45908	-1.78424	0	1	0.703	4748	tags=45%, list=26%, signal=60%
GSE17974_1H_VS_72H_UNTREATED_IN_VITRO_CD4_TCELL_DN	GSE17974_1H_VS_72H_UNTREATED_IN_VITRO_CD4_TCELL_DN	Details ...	186	-0.497858	-1.78115	0.005	1	0.711	4695	tags=47%, list=26%, signal=63%
REACTOME_BIOSYNTHESIS_OF_THE_N_GLYCAN_PRECURSOR_DOLICHOL_LIPID_LINKED_OLIGOSACCHARIDE_LLO_AND_TRANSFER_TO_A_NASCENT_PROTEIN	REACTOME_BIOSYNTHESIS_OF_THE_N_GLYCAN_PRECURSOR_DOLICHOL_LIPID_LINKED_OLIGOSACCHARIDE_LLO_AND_TRANSFER_TO_A_NASCENT_PROTEIN	Details ...	28	-0.613028	-1.78087	0.0116473	1	0.712	3842	tags=50%, list=21%, signal=63%
GSE17721_12H_VS_24H_CPG_BMDC_DN	GSE17721_12H_VS_24H_CPG_BMDC_DN	Details ...	189	-0.462173	-1.77882	0	0.97417	0.719	4355	tags=42%, list=24%, signal=55%
GSE17721_POLYIC_VS_PAM3CSK4_0.5H_BMDC_UP	GSE17721_POLYIC_VS_PAM3CSK4_0.5H_BMDC_UP	Details ...	162	-0.435115	-1.77858	0	0.90669	0.72	5600	tags=46%, list=31%, signal=65%
GSE1460_INTRATHYMIC_T_PROGENITOR_VS_CD4_THYMOCYTE_UP	GSE1460_INTRATHYMIC_T_PROGENITOR_VS_CD4_THYMOCYTE_UP	Details ...	177	-0.450596	-1.77765	0.0030722	0.854918	0.724	6437	tags=56%, list=35%, signal=87%
GSE17721_POLYIC_VS_PAM3CSK4_12H_BMDC_DN	GSE17721_POLYIC_VS_PAM3CSK4_12H_BMDC_DN	Details ...	181	-0.484102	-1.77011	0.00633914	0.878064	0.741	5421	tags=50%, list=30%, signal=71%
GSE15271_CXCR4_POS_VS_NEG_GC_BCELL_UP	GSE15271_CXCR4_POS_VS_NEG_GC_BCELL_UP	Details ...	166	-0.508575	-1.7668	0.00350877	0.859407	0.745	4723	tags=48%, list=26%, signal=65%
GSE41867_LCMV_ARMSTRONG_VS_CLONE13_DAY6_EFFECTOR_CD8_TCELL_UP	GSE41867_LCMV_ARMSTRONG_VS_CLONE13_DAY6_EFFECTOR_CD8_TCELL_UP	Details ...	186	-0.470317	-1.76433	0.00623053	0.838314	0.754	3716	tags=41%, list=20%, signal=51%
GSE37301_MULTIPOTENT_PROGENITOR_VS_CD4_TCELL_DN	GSE37301_MULTIPOTENT_PROGENITOR_VS_CD4_TCELL_DN	Details ...	183	-0.449002	-1.76384	0.0031746	0.798828	0.754	3937	tags=43%, list=22%, signal=55%
GSE9650_GP33_VS_GP276_LCMV_SPECIFIC_EXHAUSTED_CD8_TCELL_DN	GSE9650_GP33_VS_GP276_LCMV_SPECIFIC_EXHAUSTED_CD8_TCELL_DN	Details ...	188	-0.492884	-1.74573	0.00343643	0.935852	0.805	4404	tags=49%, list=24%, signal=65%
REACTOME_MICRORNA_MIRNA_BIOGENESIS	REACTOME_MICRORNA_MIRNA_BIOGENESIS		17	-0.68326	-1.74407	0.00701754	0.908135	0.809	4090	tags=71%, list=23%, signal=91%
GSE31082_DN_VS_CD8_SP_THYMOCYTE_UP	GSE31082_DN_VS_CD8_SP_THYMOCYTE_UP		178	-0.492056	-1.73947	0.0103986	0.912839	0.816	6355	tags=63%, list=35%, signal=96%
GSE17721_CTRL_VS_CPG_12H_BMDC_UP	GSE17721_CTRL_VS_CPG_12H_BMDC_UP		182	-0.442527	-1.73722	0.00155521	0.894464	0.82	4227	tags=38%, list=23%, signal=50%
GSE41867_DAY15_EFFECTOR_VS_DAY30_EXHAUSTED_CD8_TCELL_LCMV_CLONE13_DN	GSE41867_DAY15_EFFECTOR_VS_DAY30_EXHAUSTED_CD8_TCELL_LCMV_CLONE13_DN		187	-0.47303	-1.73536	0.0153061	0.875147	0.825	4401	tags=45%, list=24%, signal=59%
GSE12845_PRE_GC_VS_DARKZONE_GC_TONSIL_BCELL_DN	GSE12845_PRE_GC_VS_DARKZONE_GC_TONSIL_BCELL_DN		184	-0.441371	-1.73487	0.00156495	0.844762	0.826	3833	tags=38%, list=21%, signal=48%
GSE15930_STIM_VS_STIM_AND_IFNAB_24H_CD8_T_CELL_UP	GSE15930_STIM_VS_STIM_AND_IFNAB_24H_CD8_T_CELL_UP		170	-0.419645	-1.73436	0.00137931	0.81638	0.826	4751	tags=39%, list=26%, signal=53%
GSE20727_CTRL_VS_ROS_INHIBITOR_TREATED_DC_UP	GSE20727_CTRL_VS_ROS_INHIBITOR_TREATED_DC_UP		183	-0.472558	-1.73374	0.00833333	0.791144	0.827	4729	tags=46%, list=26%, signal=62%
GSE11924_TFH_VS_TH2_CD4_TCELL_DN	GSE11924_TFH_VS_TH2_CD4_TCELL_DN		173	-0.437221	-1.7317	0.00583942	0.778712	0.83	3937	tags=39%, list=22%, signal=50%
GSE15930_NAIVE_VS_48H_IN_VITRO_STIM_CD8_TCELL_DN	GSE15930_NAIVE_VS_48H_IN_VITRO_STIM_CD8_TCELL_DN		192	-0.565166	-1.73123	0.0194346	0.755791	0.832	4583	tags=59%, list=25%, signal=79%
GSE13485_CTRL_VS_DAY1_YF17D_VACCINE_PBMC_UP	GSE13485_CTRL_VS_DAY1_YF17D_VACCINE_PBMC_UP		176	-0.516646	-1.73122	0.0154905	0.730745	0.832	5422	tags=53%, list=30%, signal=75%
GSE19825_NAIVE_VS_DAY3_EFF_CD8_TCELL_DN	GSE19825_NAIVE_VS_DAY3_EFF_CD8_TCELL_DN		182	-0.46694	-1.72633	0.013245	0.747465	0.846	5964	tags=58%, list=33%, signal=85%
GSE17721_LPS_VS_CPG_1H_BMDC_UP	GSE17721_LPS_VS_CPG_1H_BMDC_UP		183	-0.46115	-1.72628	0.00502513	0.724597	0.846	4085	tags=40%, list=22%, signal=52%
GSE22886_NAIVE_CD4_TCELL_VS_12H_ACT_TH1_DN	GSE22886_NAIVE_CD4_TCELL_VS_12H_ACT_TH1_DN		192	-0.519445	-1.72594	0.0172712	0.705354	0.846	4544	tags=53%, list=25%, signal=69%
GSE41867_DAY8_EFFECTOR_VS_DAY30_EXHAUSTED_CD8_TCELL_LCMV_CLONE13_UP	GSE41867_DAY8_EFFECTOR_VS_DAY30_EXHAUSTED_CD8_TCELL_LCMV_CLONE13_UP		184	-0.436639	-1.72422	0	0.697366	0.849	5100	tags=46%, list=28%, signal=63%
REACTOME_ANTIGEN_PROCESSING_UBIQUITINATION_PROTEASOME_DEGRADATION	REACTOME_ANTIGEN_PROCESSING_UBIQUITINATION_PROTEASOME_DEGRADATION		186	-0.469662	-1.72387	0.00825082	0.679811	0.849	4591	tags=45%, list=25%, signal=60%
GSE12366_GC_VS_NAIVE_BCELL_UP	GSE12366_GC_VS_NAIVE_BCELL_UP		180	-0.481752	-1.72379	0.0154374	0.661409	0.849	4475	tags=43%, list=25%, signal=57%
KEGG_N_GLYCAN_BIOSYNTHESIS	KEGG_N_GLYCAN_BIOSYNTHESIS		46	-0.540354	-1.72372	0.0181518	0.643888	0.849	3812	tags=41%, list=21%, signal=52%
REACTOME_POST_TRANSLATIONAL_MODIFICATION_SYNTHESIS_OF_GPI_ANCHORED_PROTEINS	REACTOME_POST_TRANSLATIONAL_MODIFICATION_SYNTHESIS_OF_GPI_ANCHORED_PROTEINS		26	-0.602105	-1.7211	0.013468	0.645149	0.855	3575	tags=54%, list=20%, signal=67%
KEGG_RNA_POLYMERASE	KEGG_RNA_POLYMERASE		27	-0.627159	-1.7208	0.00875657	0.630002	0.856	4351	tags=59%, list=24%, signal=78%
GSE46606_UNSTIM_VS_CD40L_IL2_IL5_DAY3_STIMULATED_BCELL_DN	GSE46606_UNSTIM_VS_CD40L_IL2_IL5_DAY3_STIMULATED_BCELL_DN		177	-0.480666	-1.71921	0.0127592	0.62496	0.86	5352	tags=51%, list=29%, signal=72%
GSE17721_CPG_VS_GARDIQUIMOD_12H_BMDC_DN	GSE17721_CPG_VS_GARDIQUIMOD_12H_BMDC_DN		174	-0.431389	-1.71816	0	0.616612	0.863	4605	tags=40%, list=25%, signal=53%
GSE43863_NAIVE_VS_MEMORY_LY6C_INT_CXCR5POS_CD4_TCELL_D150_LCMV_DN	GSE43863_NAIVE_VS_MEMORY_LY6C_INT_CXCR5POS_CD4_TCELL_D150_LCMV_DN		187	-0.47269	-1.71498	0.0100167	0.622564	0.868	5347	tags=50%, list=29%, signal=70%
GSE17974_CTRL_VS_ACT_IL4_AND_ANTI_IL12_24H_CD4_TCELL_DN	GSE17974_CTRL_VS_ACT_IL4_AND_ANTI_IL12_24H_CD4_TCELL_DN		180	-0.529354	-1.71439	0.0236487	0.611479	0.868	5588	tags=60%, list=31%, signal=86%
GSE15930_STIM_VS_STIM_AND_IL12_24H_CD8_T_CELL_UP	GSE15930_STIM_VS_STIM_AND_IL12_24H_CD8_T_CELL_UP		170	-0.433897	-1.71209	0.00745157	0.61161	0.871	4751	tags=44%, list=26%, signal=58%
REACTOME_RNA_POL_III_TRANSCRIPTION	REACTOME_RNA_POL_III_TRANSCRIPTION		32	-0.575089	-1.712	0.0121739	0.598549	0.871	4351	tags=44%, list=24%, signal=57%
PID_HIF1A_PATHWAY	PID_HIF1A_PATHWAY		16	-0.63926	-1.71173	0.00803858	0.587242	0.872	1259	tags=31%, list=7%, signal=34%
GSE1925_3H_VS_24H_IFNG_STIM_IFNG_PRIMED_MACROPHAGE_DN	GSE1925_3H_VS_24H_IFNG_STIM_IFNG_PRIMED_MACROPHAGE_DN		184	-0.434135	-1.70946	0.00465116	0.588287	0.873	3658	tags=34%, list=20%, signal=42%
GSE17974_1.5H_VS_72H_IL4_AND_ANTI_IL12_ACT_CD4_TCELL_DN	GSE17974_1.5H_VS_72H_IL4_AND_ANTI_IL12_ACT_CD4_TCELL_DN		179	-0.451369	-1.70868	0.00477707	0.580316	0.873	5830	tags=50%, list=32%, signal=73%
GSE15930_NAIVE_VS_48H_IN_VITRO_STIM_IFNAB_CD8_TCELL_DN	GSE15930_NAIVE_VS_48H_IN_VITRO_STIM_IFNAB_CD8_TCELL_DN		189	-0.535593	-1.70707	0.0193322	0.578085	0.878	6050	tags=66%, list=33%, signal=97%
GSE17974_0.5H_VS_72H_UNTREATED_IN_VITRO_CD4_TCELL_DN	GSE17974_0.5H_VS_72H_UNTREATED_IN_VITRO_CD4_TCELL_DN		184	-0.493308	-1.70421	0.0166389	0.584727	0.887	4145	tags=43%, list=23%, signal=55%
GSE14415_ACT_VS_CTRL_NATURAL_TREG_UP	GSE14415_ACT_VS_CTRL_NATURAL_TREG_UP		157	-0.505638	-1.70356	0.0256822	0.576814	0.887	4887	tags=51%, list=27%, signal=69%
GSE14769_UNSTIM_VS_360MIN_LPS_BMDM_UP	GSE14769_UNSTIM_VS_360MIN_LPS_BMDM_UP		181	-0.45813	-1.70353	0.0130719	0.565848	0.887	5866	tags=54%, list=32%, signal=79%
GSE24634_TREG_VS_TCONV_POST_DAY3_IL4_CONVERSION_UP	GSE24634_TREG_VS_TCONV_POST_DAY3_IL4_CONVERSION_UP		187	-0.520423	-1.70305	0.0291595	0.558014	0.887	4404	tags=50%, list=24%, signal=66%
GSE2128_C57BL6_VS_NOD_THYMOCYTE_UP	GSE2128_C57BL6_VS_NOD_THYMOCYTE_UP		180	-0.418466	-1.70272	0.00775194	0.54949	0.887	4829	tags=43%, list=27%, signal=58%
GSE14908_ATOPIC_VS_NONATOPIC_PATIENT_HDM_STIM_CD4_TCELL_DN	GSE14908_ATOPIC_VS_NONATOPIC_PATIENT_HDM_STIM_CD4_TCELL_DN		179	-0.44724	-1.70238	0.0110063	0.541777	0.887	6088	tags=54%, list=34%, signal=81%
REACTOME_ABORTIVE_ELONGATION_OF_HIV1_TRANSCRIPT_IN_THE_ABSENCE_OF_TAT	REACTOME_ABORTIVE_ELONGATION_OF_HIV1_TRANSCRIPT_IN_THE_ABSENCE_OF_TAT		18	-0.662429	-1.70057	0.0140105	0.54221	0.888	3826	tags=67%, list=21%, signal=84%
GSE20198_UNTREATED_VS_IFNA_TREATED_ACT_CD4_TCELL_DN	GSE20198_UNTREATED_VS_IFNA_TREATED_ACT_CD4_TCELL_DN		178	-0.450471	-1.70005	0.00963082	0.535352	0.889	4390	tags=42%, list=24%, signal=54%
GSE17721_LPS_VS_POLYIC_24H_BMDC_UP	GSE17721_LPS_VS_POLYIC_24H_BMDC_UP		179	-0.471923	-1.69827	0.015456	0.536306	0.892	4689	tags=47%, list=26%, signal=63%
GSE22886_NAIVE_CD4_TCELL_VS_12H_ACT_TH2_DN	GSE22886_NAIVE_CD4_TCELL_VS_12H_ACT_TH2_DN		191	-0.493978	-1.69748	0.0204082	0.531234	0.893	4309	tags=49%, list=24%, signal=63%
GSE40274_CTRL_VS_XBP1_TRANSDUCED_ACTIVATED_CD4_TCELL_DN	GSE40274_CTRL_VS_XBP1_TRANSDUCED_ACTIVATED_CD4_TCELL_DN		150	-0.502955	-1.69607	0.0168919	0.529974	0.894	4735	tags=45%, list=26%, signal=60%
GSE17974_CTRL_VS_ACT_IL4_AND_ANTI_IL12_48H_CD4_TCELL_DN	GSE17974_CTRL_VS_ACT_IL4_AND_ANTI_IL12_48H_CD4_TCELL_DN		186	-0.492802	-1.69506	0.0229508	0.526272	0.894	6654	tags=62%, list=37%, signal=97%
GSE14769_UNSTIM_VS_60MIN_LPS_BMDM_UP	GSE14769_UNSTIM_VS_60MIN_LPS_BMDM_UP		180	-0.431174	-1.69453	0.00925926	0.520391	0.897	3301	tags=34%, list=18%, signal=41%
GSE35543_IN_VIVO_NTREG_VS_CONVERTED_EX_ITREG_UP	GSE35543_IN_VIVO_NTREG_VS_CONVERTED_EX_ITREG_UP		149	-0.463937	-1.69351	0.0139535	0.517465	0.898	4465	tags=43%, list=25%, signal=56%
GSE10240_IL22_VS_IL17_STIM_PRIMARY_BRONCHIAL_EPITHELIAL_CELLS_UP	GSE10240_IL22_VS_IL17_STIM_PRIMARY_BRONCHIAL_EPITHELIAL_CELLS_UP		187	-0.445024	-1.69274	0.0100503	0.513334	0.898	6450	tags=57%, list=36%, signal=87%
GSE21670_STAT3_KO_VS_WT_CD4_TCELL_TGFB_TREATED_UP	GSE21670_STAT3_KO_VS_WT_CD4_TCELL_TGFB_TREATED_UP		190	-0.42056	-1.69197	0.00963082	0.509037	0.898	6173	tags=52%, list=34%, signal=78%
GSE17721_PAM3CSK4_VS_CPG_16H_BMDC_UP	GSE17721_PAM3CSK4_VS_CPG_16H_BMDC_UP		172	-0.397131	-1.69096	0.00138504	0.506291	0.9	3525	tags=30%, list=19%, signal=37%
GSE7218_UNSTIM_VS_ANTIGEN_STIM_THROUGH_IGG_BCELL_UP	GSE7218_UNSTIM_VS_ANTIGEN_STIM_THROUGH_IGG_BCELL_UP		180	-0.438884	-1.68901	0.0116086	0.50794	0.9	6475	tags=54%, list=36%, signal=83%
GSE34006_A2AR_KO_VS_A2AR_AGONIST_TREATED_TREG_DN	GSE34006_A2AR_KO_VS_A2AR_AGONIST_TREATED_TREG_DN		188	-0.423263	-1.6885	0.005	0.503185	0.9	6590	tags=54%, list=36%, signal=83%
GSE17721_POLYIC_VS_GARDIQUIMOD_16H_BMDC_DN	GSE17721_POLYIC_VS_GARDIQUIMOD_16H_BMDC_DN		180	-0.450613	-1.68679	0.0191388	0.504261	0.901	2838	tags=33%, list=16%, signal=38%
GSE17721_LPS_VS_POLYIC_16H_BMDC_UP	GSE17721_LPS_VS_POLYIC_16H_BMDC_UP		181	-0.448524	-1.6866	0.0121212	0.498064	0.901	5777	tags=51%, list=32%, signal=75%
GSE17721_POLYIC_VS_CPG_16H_BMDC_DN	GSE17721_POLYIC_VS_CPG_16H_BMDC_DN		182	-0.437399	-1.68331	0.0172414	0.506969	0.906	4894	tags=45%, list=27%, signal=60%
REACTOME_ELONGATION_ARREST_AND_RECOVERY	REACTOME_ELONGATION_ARREST_AND_RECOVERY		23	-0.61002	-1.68316	0.0106383	0.500687	0.906	3826	tags=65%, list=21%, signal=83%
GSE22103_LPS_VS_GMCSF_AND_IFNG_STIM_NEUTROPHIL_UP	GSE22103_LPS_VS_GMCSF_AND_IFNG_STIM_NEUTROPHIL_UP		189	-0.414732	-1.68262	0.0060698	0.49665	0.907	3799	tags=36%, list=21%, signal=45%
GSE13547_2H_VS_12_H_ANTI_IGM_STIM_BCELL_DN	GSE13547_2H_VS_12_H_ANTI_IGM_STIM_BCELL_DN		168	-0.555688	-1.68251	0.0412371	0.490389	0.907	5043	tags=62%, list=28%, signal=85%
GSE17580_UNINFECTED_VS_S_MANSONI_INF_TREG_DN	GSE17580_UNINFECTED_VS_S_MANSONI_INF_TREG_DN		184	-0.475143	-1.68185	0.00462963	0.487117	0.91	4362	tags=45%, list=24%, signal=58%
GSE15330_MEGAKARYOCYTE_ERYTHROID_PROGENITOR_VS_PRO_BCELL_DN	GSE15330_MEGAKARYOCYTE_ERYTHROID_PROGENITOR_VS_PRO_BCELL_DN		180	-0.457432	-1.68151	0.0127186	0.482415	0.911	4056	tags=38%, list=22%, signal=49%
GSE17721_LPS_VS_PAM3CSK4_4H_BMDC_DN	GSE17721_LPS_VS_PAM3CSK4_4H_BMDC_DN		184	-0.411178	-1.6815	0.00329489	0.476229	0.911	4756	tags=40%, list=26%, signal=54%
GSE27786_CD8_TCELL_VS_ERYTHROBLAST_UP	GSE27786_CD8_TCELL_VS_ERYTHROBLAST_UP		185	-0.408429	-1.68103	0.00777605	0.472555	0.911	4606	tags=41%, list=25%, signal=54%
GSE20727_CTRL_VS_ROS_INH_AND_DNFB_ALLERGEN_TREATED_DC_DN	GSE20727_CTRL_VS_ROS_INH_AND_DNFB_ALLERGEN_TREATED_DC_DN		185	-0.464487	-1.68016	0.0118243	0.47061	0.912	4522	tags=42%, list=25%, signal=56%
GSE25123_ROSIGLITAZONE_VS_IL4_AND_ROSIGLITAZONE_STIM_PPARG_KO_MACROPHAGE_DAY10_UP	GSE25123_ROSIGLITAZONE_VS_IL4_AND_ROSIGLITAZONE_STIM_PPARG_KO_MACROPHAGE_DAY10_UP		176	-0.453216	-1.67796	0.0111111	0.474542	0.914	4319	tags=43%, list=24%, signal=55%
GSE24142_ADULT_VS_FETAL_EARLY_THYMIC_PROGENITOR_DN	GSE24142_ADULT_VS_FETAL_EARLY_THYMIC_PROGENITOR_DN		185	-0.456257	-1.67695	0.0109204	0.47317	0.914	3523	tags=39%, list=19%, signal=48%
GSE23505_IL6_IL1_VS_IL6_IL1_TGFB_TREATED_CD4_TCELL_DN	GSE23505_IL6_IL1_VS_IL6_IL1_TGFB_TREATED_CD4_TCELL_DN		180	-0.452217	-1.67689	0.0161551	0.467632	0.914	3977	tags=40%, list=22%, signal=51%
GSE24634_TEFF_VS_TCONV_DAY5_IN_CULTURE_UP	GSE24634_TEFF_VS_TCONV_DAY5_IN_CULTURE_UP		188	-0.531695	-1.67656	0.0357143	0.463721	0.915	3653	tags=46%, list=20%, signal=57%
GSE21927_GMCSF_IL6_VS_GMCSF_GCSF_TREATED_BONE_MARROW_DN	GSE21927_GMCSF_IL6_VS_GMCSF_GCSF_TREATED_BONE_MARROW_DN		187	-0.509156	-1.6745	0.0429553	0.467409	0.919	5937	tags=60%, list=33%, signal=88%
GSE17721_12H_VS_24H_LPS_BMDC_DN	GSE17721_12H_VS_24H_LPS_BMDC_DN		182	-0.467644	-1.67443	0.0130081	0.462218	0.919	4498	tags=43%, list=25%, signal=57%
GSE3982_EFF_MEMORY_CD4_TCELL_VS_TH2_DN	GSE3982_EFF_MEMORY_CD4_TCELL_VS_TH2_DN		190	-0.499199	-1.67345	0.0238501	0.461328	0.92	3606	tags=42%, list=20%, signal=51%
GSE17721_CTRL_VS_POLYIC_8H_BMDC_UP	GSE17721_CTRL_VS_POLYIC_8H_BMDC_UP		181	-0.433575	-1.6726	0.0126382	0.460038	0.922	4227	tags=40%, list=23%, signal=51%
GSE17721_0.5H_VS_24H_PAM3CSK4_BMDC_DN	GSE17721_0.5H_VS_24H_PAM3CSK4_BMDC_DN		186	-0.426101	-1.67226	0.0107198	0.456478	0.922	4498	tags=39%, list=25%, signal=52%
GSE7764_IL15_NK_CELL_24H_VS_SPLENOCYTE_UP	GSE7764_IL15_NK_CELL_24H_VS_SPLENOCYTE_UP		179	-0.439822	-1.67207	0.0140625	0.452374	0.922	4815	tags=43%, list=27%, signal=58%
GSE14308_TH1_VS_NAIVE_CD4_TCELL_UP	GSE14308_TH1_VS_NAIVE_CD4_TCELL_UP		180	-0.435592	-1.67172	0.00600601	0.448822	0.922	4769	tags=44%, list=26%, signal=59%
GSE17721_POLYIC_VS_PAM3CSK4_24H_BMDC_DN	GSE17721_POLYIC_VS_PAM3CSK4_24H_BMDC_DN		180	-0.44125	-1.67059	0.0166163	0.448681	0.923	4688	tags=44%, list=26%, signal=59%
KEGG_HUNTINGTONS_DISEASE	KEGG_HUNTINGTONS_DISEASE		162	-0.511241	-1.67039	0.0441177	0.444664	0.923	4948	tags=56%, list=27%, signal=77%
REACTOME_REGULATORY_RNA_PATHWAYS	REACTOME_REGULATORY_RNA_PATHWAYS		20	-0.618159	-1.67039	0.0176678	0.439944	0.923	4090	tags=60%, list=23%, signal=77%
GSE17721_CTRL_VS_CPG_2H_BMDC_UP	GSE17721_CTRL_VS_CPG_2H_BMDC_UP		182	-0.399236	-1.66986	0.00469484	0.437395	0.924	4089	tags=36%, list=23%, signal=46%
GSE17721_0.5H_VS_4H_PAM3CSK4_BMDC_DN	GSE17721_0.5H_VS_4H_PAM3CSK4_BMDC_DN		175	-0.414983	-1.66971	0.0015361	0.433536	0.925	5705	tags=48%, list=31%, signal=69%
GSE37416_CTRL_VS_48H_F_TULARENSIS_LVS_NEUTROPHIL_DN	GSE37416_CTRL_VS_48H_F_TULARENSIS_LVS_NEUTROPHIL_DN		175	-0.448361	-1.6685	0.00993378	0.434452	0.926	5769	tags=52%, list=32%, signal=75%
GSE17974_0H_VS_24H_IN_VITRO_ACT_CD4_TCELL_DN	GSE17974_0H_VS_24H_IN_VITRO_ACT_CD4_TCELL_DN		175	-0.478601	-1.66805	0.0304976	0.431652	0.926	5761	tags=54%, list=32%, signal=79%
REACTOME_REGULATION_OF_MITOTIC_CELL_CYCLE	REACTOME_REGULATION_OF_MITOTIC_CELL_CYCLE		76	-0.601845	-1.66753	0.0300885	0.429314	0.928	3820	tags=57%, list=21%, signal=71%
GSE24210_RESTING_TREG_VS_TCONV_DN	GSE24210_RESTING_TREG_VS_TCONV_DN		183	-0.501347	-1.66694	0.033557	0.427299	0.928	5932	tags=56%, list=33%, signal=83%
GSE14000_TRANSLATED_RNA_VS_MRNA_DC_UP	GSE14000_TRANSLATED_RNA_VS_MRNA_DC_UP		186	-0.500364	-1.66692	0.0400697	0.423083	0.928	5619	tags=58%, list=31%, signal=82%
GSE37533_PPARG1_FOXP3_VS_FOXP3_TRANSDUCED_CD4_TCELL_UP	GSE37533_PPARG1_FOXP3_VS_FOXP3_TRANSDUCED_CD4_TCELL_UP		171	-0.414712	-1.66687	0.00595238	0.419075	0.928	4844	tags=40%, list=27%, signal=54%
GSE14769_40MIN_VS_360MIN_LPS_BMDM_UP	GSE14769_40MIN_VS_360MIN_LPS_BMDM_UP		184	-0.436212	-1.66534	0.0111465	0.421428	0.93	4695	tags=46%, list=26%, signal=61%
GSE36888_UNTREATED_VS_IL2_TREATED_STAT5_AB_KNOCKIN_TCELL_6H_DN	GSE36888_UNTREATED_VS_IL2_TREATED_STAT5_AB_KNOCKIN_TCELL_6H_DN		185	-0.491881	-1.66398	0.0191693	0.422881	0.931	4718	tags=49%, list=26%, signal=66%
GSE22935_WT_VS_MYD88_KO_MACROPHAGE_24H_MBOVIS_BCG_STIM_UP	GSE22935_WT_VS_MYD88_KO_MACROPHAGE_24H_MBOVIS_BCG_STIM_UP		179	-0.419645	-1.66311	0.0114754	0.422482	0.934	4792	tags=40%, list=26%, signal=53%
GSE2405_0H_VS_6H_A_PHAGOCYTOPHILUM_STIM_NEUTROPHIL_UP	GSE2405_0H_VS_6H_A_PHAGOCYTOPHILUM_STIM_NEUTROPHIL_UP		178	-0.396059	-1.66204	0.0046083	0.422459	0.935	6120	tags=49%, list=34%, signal=73%
GSE17721_CTRL_VS_PAM3CSK4_1H_BMDC_UP	GSE17721_CTRL_VS_PAM3CSK4_1H_BMDC_UP		175	-0.422528	-1.66189	0.00802568	0.41908	0.935	5747	tags=49%, list=32%, signal=70%
GSE1448_ANTI_VALPHA2_VS_VBETA5_DP_THYMOCYTE_UP	GSE1448_ANTI_VALPHA2_VS_VBETA5_DP_THYMOCYTE_UP		180	-0.385287	-1.66134	0.00423131	0.417226	0.937	4071	tags=36%, list=22%, signal=45%
GSE41867_DAY8_EFFECTOR_VS_DAY30_MEMORY_CD8_TCELL_LCMV_ARMSTRONG_UP	GSE41867_DAY8_EFFECTOR_VS_DAY30_MEMORY_CD8_TCELL_LCMV_ARMSTRONG_UP		186	-0.499954	-1.66081	0.027972	0.415374	0.937	4152	tags=43%, list=23%, signal=55%
GSE12707_AT16L1_HYPOMORPH_VS_WT_THYMUS_UP	GSE12707_AT16L1_HYPOMORPH_VS_WT_THYMUS_UP		104	-0.431841	-1.65922	0.00589102	0.417653	0.939	3999	tags=42%, list=22%, signal=54%
GSE15330_HSC_VS_LYMPHOID_PRIMED_MULTIPOTENT_PROGENITOR_IKAROS_KO_UP	GSE15330_HSC_VS_LYMPHOID_PRIMED_MULTIPOTENT_PROGENITOR_IKAROS_KO_UP		179	-0.407188	-1.65906	0.003003	0.414444	0.939	6555	tags=53%, list=36%, signal=81%
GSE40225_WT_VS_RIP_B7X_DIABETIC_MOUSE_PANCREATIC_CD8_TCELL_DN	GSE40225_WT_VS_RIP_B7X_DIABETIC_MOUSE_PANCREATIC_CD8_TCELL_DN		186	-0.431968	-1.65877	0.00980392	0.411899	0.939	4567	tags=41%, list=25%, signal=54%
GSE4748_CTRL_VS_CYANOBACTERIUM_LPSLIKE_STIM_DC_1H_UP	GSE4748_CTRL_VS_CYANOBACTERIUM_LPSLIKE_STIM_DC_1H_UP		183	-0.423599	-1.65863	0.00625978	0.408704	0.939	3697	tags=36%, list=20%, signal=44%
GSE7568_IL4_VS_IL4_AND_TGFB_TREATED_MACROPHAGE_24H_DN	GSE7568_IL4_VS_IL4_AND_TGFB_TREATED_MACROPHAGE_24H_DN		180	-0.474396	-1.6575	0.0170358	0.409092	0.942	6234	tags=54%, list=34%, signal=82%
GSE14908_ATOPIC_VS_NONATOPIC_PATIENT_RESTING_CD4_TCELL_DN	GSE14908_ATOPIC_VS_NONATOPIC_PATIENT_RESTING_CD4_TCELL_DN		182	-0.450569	-1.65738	0.00825082	0.405919	0.942	4831	tags=47%, list=27%, signal=63%
GSE41867_DAY6_EFFECTOR_VS_DAY30_EXHAUSTED_CD8_TCELL_LCMV_CLONE13_DN	GSE41867_DAY6_EFFECTOR_VS_DAY30_EXHAUSTED_CD8_TCELL_LCMV_CLONE13_DN		186	-0.444174	-1.65655	0.0203735	0.405856	0.943	5751	tags=47%, list=32%, signal=69%
GSE24574_NAIVE_VS_TCONV_CD4_TCELL_DN	GSE24574_NAIVE_VS_TCONV_CD4_TCELL_DN		193	-0.45888	-1.65647	0.0384615	0.402608	0.943	4889	tags=47%, list=27%, signal=64%
GSE15930_NAIVE_VS_48H_IN_VITRO_STIM_IL12_CD8_TCELL_DN	GSE15930_NAIVE_VS_48H_IN_VITRO_STIM_IL12_CD8_TCELL_DN		188	-0.512156	-1.6558	0.0311419	0.401598	0.945	6216	tags=63%, list=34%, signal=94%
GSE14415_INDUCED_TREG_VS_TCONV_UP	GSE14415_INDUCED_TREG_VS_TCONV_UP		167	-0.525304	-1.65533	0.0463122	0.40023	0.946	4735	tags=55%, list=26%, signal=74%
GSE22611_UNSTIM_VS_2H_MDP_STIM_NOD2_TRANSDUCED_HEK293T_CELL_UP	GSE22611_UNSTIM_VS_2H_MDP_STIM_NOD2_TRANSDUCED_HEK293T_CELL_UP		173	-0.38525	-1.65421	0.00266312	0.400862	0.946	2931	tags=28%, list=16%, signal=33%
GSE17721_POLYIC_VS_PAM3CSK4_8H_BMDC_DN	GSE17721_POLYIC_VS_PAM3CSK4_8H_BMDC_DN		187	-0.44978	-1.65313	0.0147783	0.401353	0.947	4972	tags=43%, list=27%, signal=58%
GSE37605_TREG_VS_TCONV_C57BL6_FOXP3_IRES_GFP_DN	GSE37605_TREG_VS_TCONV_C57BL6_FOXP3_IRES_GFP_DN		135	-0.486201	-1.65225	0.02589	0.401318	0.948	4959	tags=49%, list=27%, signal=67%
GSE17721_POLYIC_VS_GARDIQUIMOD_12H_BMDC_DN	GSE17721_POLYIC_VS_GARDIQUIMOD_12H_BMDC_DN		178	-0.437878	-1.65205	0.0178571	0.398729	0.948	3999	tags=37%, list=22%, signal=47%
GSE43863_TH1_VS_LY6C_INT_CXCR5POS_EFFECTOR_CD4_TCELL_UP	GSE43863_TH1_VS_LY6C_INT_CXCR5POS_EFFECTOR_CD4_TCELL_UP		176	-0.456898	-1.65201	0.0198676	0.395589	0.948	6471	tags=56%, list=36%, signal=87%
GSE23321_CD8_STEM_CELL_MEMORY_VS_NAIVE_CD8_TCELL_UP	GSE23321_CD8_STEM_CELL_MEMORY_VS_NAIVE_CD8_TCELL_UP		170	-0.434762	-1.65174	0.0177134	0.393359	0.948	5175	tags=45%, list=28%, signal=63%
GSE7509_UNSTIM_VS_IFNA_STIM_IMMATURE_DC_UP	GSE7509_UNSTIM_VS_IFNA_STIM_IMMATURE_DC_UP		167	-0.433462	-1.65103	0.009375	0.392769	0.948	4735	tags=41%, list=26%, signal=55%
GSE7460_CTRL_VS_TGFB_TREATED_ACT_FOXP3_HET_TCONV_UP	GSE7460_CTRL_VS_TGFB_TREATED_ACT_FOXP3_HET_TCONV_UP		184	-0.426668	-1.65036	0.0190779	0.392257	0.948	5705	tags=48%, list=31%, signal=70%
GSE7568_IL4_VS_IL4_AND_DEXAMETHASONE_TREATED_MACROPHAGE_UP	GSE7568_IL4_VS_IL4_AND_DEXAMETHASONE_TREATED_MACROPHAGE_UP		156	-0.502228	-1.64972	0.0395189	0.391489	0.948	4708	tags=50%, list=26%, signal=67%
GSE9316_CD4_TCELL_BALBC_VS_TH17_ENRI_CD4_TCELL_SKG_PMA_IONO_STIM_FR4NEG_UP	GSE9316_CD4_TCELL_BALBC_VS_TH17_ENRI_CD4_TCELL_SKG_PMA_IONO_STIM_FR4NEG_UP		168	-0.431141	-1.64905	0.0130814	0.390813	0.95	4480	tags=40%, list=25%, signal=52%
GSE40274_CTRL_VS_LEF1_TRANSDUCED_ACTIVATED_CD4_TCELL_DN	GSE40274_CTRL_VS_LEF1_TRANSDUCED_ACTIVATED_CD4_TCELL_DN		154	-0.427272	-1.64891	0.00633914	0.388333	0.95	4327	tags=41%, list=24%, signal=53%
GSE21546_WT_VS_ELK1_KO_ANTI_CD3_STIM_DP_THYMOCYTES_DN	GSE21546_WT_VS_ELK1_KO_ANTI_CD3_STIM_DP_THYMOCYTES_DN		174	-0.496788	-1.64889	0.0221402	0.38542	0.95	5089	tags=51%, list=28%, signal=70%
GSE17721_POLYIC_VS_CPG_12H_BMDC_DN	GSE17721_POLYIC_VS_CPG_12H_BMDC_DN		180	-0.41944	-1.64885	0.00928793	0.382592	0.95	4320	tags=37%, list=24%, signal=48%
GSE14415_INDUCED_TREG_VS_FAILED_INDUCED_TREG_UP	GSE14415_INDUCED_TREG_VS_FAILED_INDUCED_TREG_UP		178	-0.506509	-1.6487	0.0459966	0.380241	0.95	5641	tags=58%, list=31%, signal=84%
GSE2197_IMMUNOSUPPRESSIVE_DNA_VS_UNTREATEDIN_DC_DN	GSE2197_IMMUNOSUPPRESSIVE_DNA_VS_UNTREATEDIN_DC_DN		181	-0.393177	-1.6473	0.00601504	0.382158	0.951	3726	tags=33%, list=21%, signal=41%
GSE43955_TGFB_IL6_VS_TGFB_IL6_IL23_TH17_ACT_CD4_TCELL_52H_UP	GSE43955_TGFB_IL6_VS_TGFB_IL6_IL23_TH17_ACT_CD4_TCELL_52H_UP		174	-0.377963	-1.64721	0.00273224	0.379619	0.951	5269	tags=41%, list=29%, signal=58%
GSE9006_HEALTHY_VS_TYPE_1_DIABETES_PBMC_4MONTH_POST_DX_DN	GSE9006_HEALTHY_VS_TYPE_1_DIABETES_PBMC_4MONTH_POST_DX_DN		169	-0.400432	-1.64709	0.00574713	0.377322	0.951	5966	tags=49%, list=33%, signal=72%
GSE16385_MONOCYTE_VS_12H_ROSIGLITAZONE_TREATED_MACROPHAGE_DN	GSE16385_MONOCYTE_VS_12H_ROSIGLITAZONE_TREATED_MACROPHAGE_DN		180	-0.471727	-1.64557	0.0366492	0.379943	0.952	4914	tags=45%, list=27%, signal=61%
REACTOME_INHIBITION_OF_THE_PROTEOLYTIC_ACTIVITY_OF_APC_C_REQUIRED_FOR_THE_ONSET_OF_ANAPHASE_BY_MITOTIC_SPINDLE_CHECKPOINT_COMPONENTS	REACTOME_INHIBITION_OF_THE_PROTEOLYTIC_ACTIVITY_OF_APC_C_REQUIRED_FOR_THE_ONSET_OF_ANAPHASE_BY_MITOTIC_SPINDLE_CHECKPOINT_COMPONENTS		18	-0.669351	-1.64536	0.0164835	0.377897	0.952	3809	tags=67%, list=21%, signal=84%
GSE34006_UNTREATED_VS_A2AR_AGONIST_TREATED_TREG_UP	GSE34006_UNTREATED_VS_A2AR_AGONIST_TREATED_TREG_UP		184	-0.456232	-1.64463	0.0150754	0.377741	0.953	5569	tags=47%, list=31%, signal=67%
GSE2770_UNTREATED_VS_IL4_TREATED_ACT_CD4_TCELL_2H_DN	GSE2770_UNTREATED_VS_IL4_TREATED_ACT_CD4_TCELL_2H_DN		180	-0.468951	-1.64324	0.0280528	0.37965	0.954	4721	tags=48%, list=26%, signal=64%
GSE16385_ROSIGLITAZONE_IL4_VS_ROSIGLITAZONE_ALONE_STIM_MACROPHAGE_DN	GSE16385_ROSIGLITAZONE_IL4_VS_ROSIGLITAZONE_ALONE_STIM_MACROPHAGE_DN		185	-0.439055	-1.6432	0.0215232	0.377058	0.954	6499	tags=57%, list=36%, signal=87%
GSE18791_CTRL_VS_NEWCASTLE_VIRUS_DC_10H_UP	GSE18791_CTRL_VS_NEWCASTLE_VIRUS_DC_10H_UP		178	-0.426355	-1.64266	0.0120482	0.37613	0.954	4701	tags=45%, list=26%, signal=60%
GSE19923_WT_VS_HEB_AND_E2A_KO_DP_THYMOCYTE_UP	GSE19923_WT_VS_HEB_AND_E2A_KO_DP_THYMOCYTE_UP		185	-0.446975	-1.64251	0.0293638	0.373957	0.954	4536	tags=38%, list=25%, signal=51%
GSE10239_NAIVE_VS_KLRG1HIGH_EFF_CD8_TCELL_DN	GSE10239_NAIVE_VS_KLRG1HIGH_EFF_CD8_TCELL_DN		183	-0.466148	-1.64235	0.0317965	0.371944	0.955	6064	tags=55%, list=33%, signal=82%
GSE411_100MIN_VS_400MIN_IL6_STIM_MACROPHAGE_DN	GSE411_100MIN_VS_400MIN_IL6_STIM_MACROPHAGE_DN		183	-0.501678	-1.64154	0.0411664	0.372172	0.955	5449	tags=52%, list=30%, signal=73%
GSE2770_TGFB_AND_IL4_VS_IL12_TREATED_ACT_CD4_TCELL_6H_DN	GSE2770_TGFB_AND_IL4_VS_IL12_TREATED_ACT_CD4_TCELL_6H_DN		181	-0.461995	-1.64006	0.0136286	0.374641	0.956	5726	tags=54%, list=32%, signal=77%
GSE9006_HEALTHY_VS_TYPE_1_DIABETES_PBMC_1MONTH_POST_DX_UP	GSE9006_HEALTHY_VS_TYPE_1_DIABETES_PBMC_1MONTH_POST_DX_UP		191	-0.440291	-1.63995	0.0188679	0.372497	0.956	4508	tags=40%, list=25%, signal=52%
GSE7460_CD8_TCELL_VS_TREG_ACT_DN	GSE7460_CD8_TCELL_VS_TREG_ACT_DN		185	-0.452975	-1.63936	0.0352941	0.372074	0.956	4749	tags=43%, list=26%, signal=57%
GSE10239_NAIVE_VS_KLRG1INT_EFF_CD8_TCELL_DN	GSE10239_NAIVE_VS_KLRG1INT_EFF_CD8_TCELL_DN		182	-0.448597	-1.63934	0.0232558	0.369666	0.956	6477	tags=57%, list=36%, signal=87%
GSE22601_DOUBLE_POSITIVE_VS_CD8_SINGLE_POSITIVE_THYMOCYTE_DN	GSE22601_DOUBLE_POSITIVE_VS_CD8_SINGLE_POSITIVE_THYMOCYTE_DN		183	-0.428183	-1.63912	0.0211726	0.367995	0.956	5012	tags=42%, list=28%, signal=57%
GSE17186_NAIVE_VS_CD21HIGH_TRANSITIONAL_BCELL_CORD_BLOOD_UP	GSE17186_NAIVE_VS_CD21HIGH_TRANSITIONAL_BCELL_CORD_BLOOD_UP		185	-0.403541	-1.63903	0.0108025	0.365772	0.956	6458	tags=52%, list=36%, signal=81%
GSE15930_STIM_VS_STIM_AND_IL12_72H_CD8_T_CELL_UP	GSE15930_STIM_VS_STIM_AND_IL12_72H_CD8_T_CELL_UP		172	-0.395721	-1.6389	0.0074184	0.3637	0.956	5702	tags=45%, list=31%, signal=65%
GSE5142_HTERT_TRANSDUCED_VS_CTRL_CD8_TCELL_LATE_PASSAGE_CLONE_UP	GSE5142_HTERT_TRANSDUCED_VS_CTRL_CD8_TCELL_LATE_PASSAGE_CLONE_UP		183	-0.479612	-1.63855	0.0373984	0.362402	0.956	5043	tags=51%, list=28%, signal=70%
GSE41867_NAIVE_VS_DAY30_LCMV_ARMSTRONG_MEMORY_CD8_TCELL_DN	GSE41867_NAIVE_VS_DAY30_LCMV_ARMSTRONG_MEMORY_CD8_TCELL_DN		188	-0.462608	-1.63794	0.0297723	0.362003	0.956	5286	tags=52%, list=29%, signal=72%
GSE360_L_MAJOR_VS_B_MALAYI_LOW_DOSE_MAC_UP	GSE360_L_MAJOR_VS_B_MALAYI_LOW_DOSE_MAC_UP		164	-0.378652	-1.63769	0.00129702	0.360419	0.956	4897	tags=38%, list=27%, signal=52%
GSE17721_POLYIC_VS_GARDIQUIMOD_4H_BMDC_DN	GSE17721_POLYIC_VS_GARDIQUIMOD_4H_BMDC_DN		185	-0.394605	-1.63655	0.00291121	0.362077	0.957	4489	tags=36%, list=25%, signal=48%
REACTOME_DOWNSTREAM_SIGNALING_EVENTS_OF_B_CELL_RECEPTOR_BCR	REACTOME_DOWNSTREAM_SIGNALING_EVENTS_OF_B_CELL_RECEPTOR_BCR		91	-0.481608	-1.63519	0.0263591	0.363943	0.957	4160	tags=46%, list=23%, signal=60%
GSE31082_DN_VS_CD4_SP_THYMOCYTE_UP	GSE31082_DN_VS_CD4_SP_THYMOCYTE_UP		177	-0.477113	-1.63481	0.0327586	0.362912	0.957	4948	tags=49%, list=27%, signal=67%
GSE9960_GRAM_NEG_VS_GRAM_NEG_AND_POS_SEPSIS_PBMC_DN	GSE9960_GRAM_NEG_VS_GRAM_NEG_AND_POS_SEPSIS_PBMC_DN		177	-0.463957	-1.63458	0.0200334	0.361295	0.957	5300	tags=48%, list=29%, signal=67%
GSE22033_WT_VS_PPARG_KO_MEF_DN	GSE22033_WT_VS_PPARG_KO_MEF_DN		177	-0.428638	-1.63439	0.0162338	0.359738	0.957	6441	tags=52%, list=35%, signal=80%
GSE21546_ELK1_KO_VS_SAP1A_KO_AND_ELK1_KO_DP_THYMOCYTES_DN	GSE21546_ELK1_KO_VS_SAP1A_KO_AND_ELK1_KO_DP_THYMOCYTES_DN		176	-0.489951	-1.63429	0.0478723	0.357791	0.957	6075	tags=56%, list=33%, signal=84%
GSE43863_TH1_VS_LY6C_LOW_CXCR5NEG_EFFECTOR_CD4_TCELL_UP	GSE43863_TH1_VS_LY6C_LOW_CXCR5NEG_EFFECTOR_CD4_TCELL_UP		187	-0.458905	-1.63356	0.0378913	0.357697	0.958	4858	tags=44%, list=27%, signal=59%
GSE39820_TGFBETA3_IL6_VS_TGFBETA3_IL6_IL23A_TREATED_CD4_TCELL_DN	GSE39820_TGFBETA3_IL6_VS_TGFBETA3_IL6_IL23A_TREATED_CD4_TCELL_DN		168	-0.428803	-1.63355	0.0118343	0.355512	0.958	4375	tags=39%, list=24%, signal=51%
GSE41867_DAY8_VS_DAY15_LCMV_CLONE13_EFFECTOR_CD8_TCELL_DN	GSE41867_DAY8_VS_DAY15_LCMV_CLONE13_EFFECTOR_CD8_TCELL_DN		180	-0.480648	-1.63258	0.0362438	0.356482	0.959	4398	tags=44%, list=24%, signal=57%
GSE16385_UNTREATED_VS_12H_IL4_TREATED_MACROPHAGE_DN	GSE16385_UNTREATED_VS_12H_IL4_TREATED_MACROPHAGE_DN		156	-0.42594	-1.63155	0.00597015	0.357407	0.96	5388	tags=46%, list=30%, signal=64%
GSE41867_NAIVE_VS_DAY15_LCMV_EFFECTOR_CD8_TCELL_UP	GSE41867_NAIVE_VS_DAY15_LCMV_EFFECTOR_CD8_TCELL_UP		179	-0.458116	-1.63153	0.0406091	0.355307	0.96	6301	tags=53%, list=35%, signal=80%
GSE17721_POLYIC_VS_GARDIQUIMOD_6H_BMDC_DN	GSE17721_POLYIC_VS_GARDIQUIMOD_6H_BMDC_DN		185	-0.437448	-1.63121	0.0273752	0.354291	0.96	5609	tags=45%, list=31%, signal=64%
GSE1460_NAIVE_CD4_TCELL_CORD_BLOOD_VS_THYMIC_STROMAL_CELL_DN	GSE1460_NAIVE_CD4_TCELL_CORD_BLOOD_VS_THYMIC_STROMAL_CELL_DN		184	-0.443758	-1.6285	0.0309446	0.360327	0.963	4877	tags=45%, list=27%, signal=60%
GSE17721_PAM3CSK4_VS_CPG_8H_BMDC_UP	GSE17721_PAM3CSK4_VS_CPG_8H_BMDC_UP		175	-0.402707	-1.62828	0.0110063	0.358943	0.963	5303	tags=44%, list=29%, signal=62%
GSE7460_CTRL_VS_TGFB_TREATED_ACT_TREG_UP	GSE7460_CTRL_VS_TGFB_TREATED_ACT_TREG_UP		182	-0.428316	-1.62798	0.0349761	0.357828	0.963	4796	tags=43%, list=26%, signal=58%
GSE1925_CTRL_VS_24H_IFNG_STIM_MACROPHAGE_DN	GSE1925_CTRL_VS_24H_IFNG_STIM_MACROPHAGE_DN		161	-0.389304	-1.627	0.00282885	0.358817	0.964	3689	tags=34%, list=20%, signal=42%
GSE22886_UNSTIM_VS_STIM_MEMORY_TCELL_DN	GSE22886_UNSTIM_VS_STIM_MEMORY_TCELL_DN		190	-0.499097	-1.62553	0.0505226	0.361459	0.964	4898	tags=52%, list=27%, signal=70%
REACTOME_APC_C_CDC20_MEDIATED_DEGRADATION_OF_MITOTIC_PROTEINS	REACTOME_APC_C_CDC20_MEDIATED_DEGRADATION_OF_MITOTIC_PROTEINS		64	-0.599611	-1.62549	0.045614	0.359527	0.964	3820	tags=58%, list=21%, signal=73%
GSE40274_CTRL_VS_FOXP3_AND_HELIOS_TRANSDUCED_ACTIVATED_CD4_TCELL_DN	GSE40274_CTRL_VS_FOXP3_AND_HELIOS_TRANSDUCED_ACTIVATED_CD4_TCELL_DN		177	-0.451036	-1.62516	0.0280992	0.35852	0.964	5705	tags=51%, list=31%, signal=73%
GSE12198_NK_VS_NK_ACT_EXPANSION_SYSTEM_DERIVED_NK_CELL_DN	GSE12198_NK_VS_NK_ACT_EXPANSION_SYSTEM_DERIVED_NK_CELL_DN		189	-0.396988	-1.62487	0.00909091	0.357496	0.964	4111	tags=35%, list=23%, signal=45%
GSE2197_CPG_DNA_VS_UNTREATED_IN_DC_DN	GSE2197_CPG_DNA_VS_UNTREATED_IN_DC_DN		178	-0.387654	-1.62379	0.00298507	0.358855	0.965	4111	tags=33%, list=23%, signal=42%
GSE32986_UNSTIM_VS_GMCSF_AND_CURDLAN_LOWDOSE_STIM_DC_UP	GSE32986_UNSTIM_VS_GMCSF_AND_CURDLAN_LOWDOSE_STIM_DC_UP		190	-0.464356	-1.62302	0.0396694	0.359162	0.965	4724	tags=51%, list=26%, signal=68%
GSE38681_WT_VS_LYL1_KO_LYMPHOID_PRIMED_MULTIPOTENT_PROGENITOR_UP	GSE38681_WT_VS_LYL1_KO_LYMPHOID_PRIMED_MULTIPOTENT_PROGENITOR_UP		176	-0.396647	-1.6229	0.0280811	0.357517	0.965	5784	tags=44%, list=32%, signal=64%
GSE6092_CTRL_VS_BORRELIA_BIRGDOFERI_INF_ENDOTHELIAL_CELL_UP	GSE6092_CTRL_VS_BORRELIA_BIRGDOFERI_INF_ENDOTHELIAL_CELL_UP		141	-0.437007	-1.62245	0.0181219	0.356943	0.965	5988	tags=53%, list=33%, signal=79%
GSE3982_EOSINOPHIL_VS_TH2_DN	GSE3982_EOSINOPHIL_VS_TH2_DN		183	-0.443658	-1.62141	0.0345395	0.358302	0.965	5774	tags=51%, list=32%, signal=74%
GSE17974_0H_VS_12H_IN_VITRO_ACT_CD4_TCELL_DN	GSE17974_0H_VS_12H_IN_VITRO_ACT_CD4_TCELL_DN		184	-0.463695	-1.62135	0.0346535	0.356571	0.966	6268	tags=59%, list=35%, signal=90%
BIOCARTA_G2_PATHWAY	BIOCARTA_G2_PATHWAY		24	-0.567519	-1.62087	0.0397112	0.356089	0.966	3576	tags=42%, list=20%, signal=52%
GSE3982_NEUTROPHIL_VS_TH1_DN	GSE3982_NEUTROPHIL_VS_TH1_DN		187	-0.452802	-1.62084	0.0298507	0.354271	0.966	6198	tags=54%, list=34%, signal=81%
GSE24210_CTRL_VS_IL35_TREATED_TCONV_CD4_TCELL_DN	GSE24210_CTRL_VS_IL35_TREATED_TCONV_CD4_TCELL_DN		188	-0.482772	-1.62021	0.0423729	0.354344	0.968	6339	tags=55%, list=35%, signal=84%
GSE34515_CD16_NEG_VS_POS_MONOCYTE_DN	GSE34515_CD16_NEG_VS_POS_MONOCYTE_DN		179	-0.409671	-1.62021	0.00904977	0.352418	0.968	5453	tags=44%, list=30%, signal=62%
GSE8921_UNSTIM_0H_VS_TLR1_2_STIM_MONOCYTE_12H_UP	GSE8921_UNSTIM_0H_VS_TLR1_2_STIM_MONOCYTE_12H_UP		184	-0.448421	-1.61945	0.0330578	0.352927	0.968	4475	tags=45%, list=25%, signal=59%
REACTOME_REGULATION_OF_ORNITHINE_DECARBOXYLASE_ODC	REACTOME_REGULATION_OF_ORNITHINE_DECARBOXYLASE_ODC		47	-0.620999	-1.61883	0.0538194	0.353041	0.968	4152	tags=62%, list=23%, signal=80%
GSE22935_24H_VS_48H_MBOVIS_BCG_STIM_MACROPHAGE_DN	GSE22935_24H_VS_48H_MBOVIS_BCG_STIM_MACROPHAGE_DN		183	-0.393096	-1.61852	0.0141732	0.352004	0.968	5964	tags=45%, list=33%, signal=67%
GSE10239_NAIVE_VS_DAY4.5_EFF_CD8_TCELL_DN	GSE10239_NAIVE_VS_DAY4.5_EFF_CD8_TCELL_DN		184	-0.485575	-1.61763	0.0458404	0.35314	0.968	6064	tags=57%, list=33%, signal=84%
GSE27786_LIN_NEG_VS_NKTCELL_UP	GSE27786_LIN_NEG_VS_NKTCELL_UP		179	-0.41163	-1.61759	0.0219092	0.351431	0.968	4333	tags=39%, list=24%, signal=50%
GSE22886_IGM_MEMORY_BCELL_VS_BLOOD_PLASMA_CELL_DN	GSE22886_IGM_MEMORY_BCELL_VS_BLOOD_PLASMA_CELL_DN		192	-0.439843	-1.61734	0.0185185	0.35034	0.968	5425	tags=44%, list=30%, signal=62%
GSE22886_NAIVE_CD4_TCELL_VS_48H_ACT_TH2_DN	GSE22886_NAIVE_CD4_TCELL_VS_48H_ACT_TH2_DN		186	-0.482433	-1.6171	0.0385289	0.349227	0.969	6411	tags=60%, list=35%, signal=91%
GSE17721_POLYIC_VS_GARDIQUIMOD_24H_BMDC_DN	GSE17721_POLYIC_VS_GARDIQUIMOD_24H_BMDC_DN		187	-0.424039	-1.61648	0.0388802	0.349345	0.969	6278	tags=50%, list=35%, signal=76%
GSE2770_UNTREATED_VS_IL4_TREATED_ACT_CD4_TCELL_48H_DN	GSE2770_UNTREATED_VS_IL4_TREATED_ACT_CD4_TCELL_48H_DN		185	-0.465773	-1.61635	0.0386555	0.347937	0.969	4720	tags=45%, list=26%, signal=61%
REACTOME_FORMATION_OF_THE_HIV1_EARLY_ELONGATION_COMPLEX	REACTOME_FORMATION_OF_THE_HIV1_EARLY_ELONGATION_COMPLEX		27	-0.582188	-1.61605	0.0191638	0.347082	0.969	3826	tags=52%, list=21%, signal=66%
REACTOME_RNA_POL_III_TRANSCRIPTION_INITIATION_FROM_TYPE_2_PROMOTER	REACTOME_RNA_POL_III_TRANSCRIPTION_INITIATION_FROM_TYPE_2_PROMOTER		22	-0.576881	-1.61544	0.0212766	0.346991	0.969	4351	tags=45%, list=24%, signal=60%
GSE22886_UNSTIM_VS_IL15_STIM_NKCELL_DN	GSE22886_UNSTIM_VS_IL15_STIM_NKCELL_DN		192	-0.535273	-1.61476	0.0608229	0.347162	0.969	3295	tags=45%, list=18%, signal=54%
KEGG_PROTEIN_EXPORT	KEGG_PROTEIN_EXPORT		22	-0.637811	-1.61459	0.0170648	0.345964	0.969	5648	tags=68%, list=31%, signal=99%
GSE3982_EFF_MEMORY_CD4_TCELL_VS_TH1_DN	GSE3982_EFF_MEMORY_CD4_TCELL_VS_TH1_DN		186	-0.457505	-1.61335	0.0394089	0.347807	0.969	5519	tags=51%, list=30%, signal=73%
REACTOME_CELL_CYCLE_CHECKPOINTS	REACTOME_CELL_CYCLE_CHECKPOINTS		109	-0.558551	-1.61304	0.0606061	0.347007	0.969	3820	tags=51%, list=21%, signal=65%
GSE24142_EARLY_THYMIC_PROGENITOR_VS_DN2_THYMOCYTE_ADULT_DN	GSE24142_EARLY_THYMIC_PROGENITOR_VS_DN2_THYMOCYTE_ADULT_DN		180	-0.389891	-1.61209	0.0126404	0.348243	0.97	4636	tags=37%, list=26%, signal=49%
GSE18893_TCONV_VS_TREG_24H_TNF_STIM_UP	GSE18893_TCONV_VS_TREG_24H_TNF_STIM_UP		185	-0.554488	-1.61075	0.0584071	0.350704	0.97	4691	tags=57%, list=26%, signal=76%
GSE45739_NRAS_KO_VS_WT_UNSTIM_CD4_TCELL_UP	GSE45739_NRAS_KO_VS_WT_UNSTIM_CD4_TCELL_UP		182	-0.447553	-1.60966	0.0344828	0.352406	0.971	5284	tags=48%, list=29%, signal=68%
GSE17721_0.5H_VS_4H_LPS_BMDC_UP	GSE17721_0.5H_VS_4H_LPS_BMDC_UP		182	-0.418015	-1.60902	0.0126582	0.352739	0.971	5950	tags=49%, list=33%, signal=73%
GSE14308_TH1_VS_TH17_UP	GSE14308_TH1_VS_TH17_UP		181	-0.387002	-1.60899	0.00718391	0.351101	0.971	5175	tags=43%, list=28%, signal=60%
GSE2770_IL4_ACT_VS_ACT_CD4_TCELL_48H_UP	GSE2770_IL4_ACT_VS_ACT_CD4_TCELL_48H_UP		176	-0.399089	-1.60898	0.0109375	0.349404	0.971	5644	tags=44%, list=31%, signal=64%
KEGG_REGULATION_OF_AUTOPHAGY	KEGG_REGULATION_OF_AUTOPHAGY		20	-0.546128	-1.60853	0.0253378	0.349016	0.971	3682	tags=45%, list=20%, signal=56%
REACTOME_CLASS_I_MHC_MEDIATED_ANTIGEN_PROCESSING_PRESENTATION	REACTOME_CLASS_I_MHC_MEDIATED_ANTIGEN_PROCESSING_PRESENTATION		224	-0.430221	-1.60847	0.0231788	0.34749	0.971	4591	tags=40%, list=25%, signal=53%
GSE10239_MEMORY_VS_KLRG1HIGH_EFF_CD8_TCELL_DN	GSE10239_MEMORY_VS_KLRG1HIGH_EFF_CD8_TCELL_DN		187	-0.470041	-1.60844	0.0344234	0.345942	0.971	5331	tags=49%, list=29%, signal=69%
GSE17721_POLYIC_VS_GARDIQUIMOD_8H_BMDC_DN	GSE17721_POLYIC_VS_GARDIQUIMOD_8H_BMDC_DN		174	-0.413268	-1.60654	0.0176565	0.350087	0.971	4299	tags=36%, list=24%, signal=46%
GSE40274_CTRL_VS_FOXP3_TRANSDUCED_ACTIVATED_CD4_TCELL_UP	GSE40274_CTRL_VS_FOXP3_TRANSDUCED_ACTIVATED_CD4_TCELL_UP		181	-0.486347	-1.60547	0.0558376	0.351673	0.971	4416	tags=47%, list=24%, signal=61%
GSE5679_CTRL_VS_PPARG_LIGAND_ROSIGLITAZONE_TREATED_DC_UP	GSE5679_CTRL_VS_PPARG_LIGAND_ROSIGLITAZONE_TREATED_DC_UP		185	-0.505679	-1.60506	0.050173	0.351154	0.972	5435	tags=56%, list=30%, signal=79%
GSE17322_CD103_POS_VS_CD11B_HIGH_LUNG_DC_DN	GSE17322_CD103_POS_VS_CD11B_HIGH_LUNG_DC_DN		181	-0.423583	-1.60485	0.0243112	0.350225	0.972	4412	tags=42%, list=24%, signal=55%
GSE27241_WT_VS_RORGT_KO_TH17_POLARIZED_CD4_TCELL_DN	GSE27241_WT_VS_RORGT_KO_TH17_POLARIZED_CD4_TCELL_DN		157	-0.449985	-1.60472	0.0308943	0.348956	0.972	5479	tags=53%, list=30%, signal=75%
GSE22432_MULTIPOTENT_PROGENITOR_VS_PDC_DN	GSE22432_MULTIPOTENT_PROGENITOR_VS_PDC_DN		180	-0.442981	-1.60453	0.0288136	0.347904	0.972	6088	tags=54%, list=34%, signal=81%
GSE8685_IL2_STARVED_VS_IL2_ACT_IL2_STARVED_CD4_TCELL_DN	GSE8685_IL2_STARVED_VS_IL2_ACT_IL2_STARVED_CD4_TCELL_DN		184	-0.414972	-1.60441	0.0183028	0.346649	0.972	3703	tags=34%, list=20%, signal=43%
GSE17721_LPS_VS_PAM3CSK4_6H_BMDC_DN	GSE17721_LPS_VS_PAM3CSK4_6H_BMDC_DN		191	-0.41873	-1.60387	0.0259319	0.346584	0.972	5934	tags=51%, list=33%, signal=75%
GSE12366_GC_VS_MEMORY_BCELL_UP	GSE12366_GC_VS_MEMORY_BCELL_UP		179	-0.420903	-1.60383	0.0373984	0.345074	0.972	5095	tags=40%, list=28%, signal=55%
GSE22886_NAIVE_CD4_TCELL_VS_48H_ACT_TH1_DN	GSE22886_NAIVE_CD4_TCELL_VS_48H_ACT_TH1_DN		191	-0.508554	-1.60329	0.05026	0.345024	0.972	4281	tags=49%, list=24%, signal=64%
GSE29617_CTRL_VS_DAY3_TIV_FLU_VACCINE_PBMC_2008_DN	GSE29617_CTRL_VS_DAY3_TIV_FLU_VACCINE_PBMC_2008_DN		178	-0.494413	-1.60224	0.0554649	0.346428	0.972	4895	tags=51%, list=27%, signal=69%
GSE39110_UNTREATED_VS_IL2_TREATED_CD8_TCELL_DAY3_POST_IMMUNIZATION_DN	GSE39110_UNTREATED_VS_IL2_TREATED_CD8_TCELL_DAY3_POST_IMMUNIZATION_DN		181	-0.410088	-1.6016	0.0280374	0.34669	0.972	6781	tags=56%, list=37%, signal=89%
GSE12845_NAIVE_VS_DARKZONE_GC_TONSIL_BCELL_DN	GSE12845_NAIVE_VS_DARKZONE_GC_TONSIL_BCELL_DN		183	-0.4266	-1.60067	0.0333333	0.347619	0.973	3977	tags=36%, list=22%, signal=45%
GSE17974_CTRL_VS_ACT_IL4_AND_ANTI_IL12_12H_CD4_TCELL_DN	GSE17974_CTRL_VS_ACT_IL4_AND_ANTI_IL12_12H_CD4_TCELL_DN		181	-0.455312	-1.60013	0.0348259	0.347699	0.973	7081	tags=65%, list=39%, signal=105%
GSE3982_MEMORY_CD4_TCELL_VS_TH1_DN	GSE3982_MEMORY_CD4_TCELL_VS_TH1_DN		189	-0.471536	-1.59973	0.047541	0.347348	0.974	3948	tags=40%, list=22%, signal=50%
KEGG_PARKINSONS_DISEASE	KEGG_PARKINSONS_DISEASE		107	-0.575775	-1.59955	0.0621849	0.346302	0.974	4898	tags=64%, list=27%, signal=88%
GSE19941_IL10_KO_VS_IL10_KO_AND_NFKBP50_KO_LPS_STIM_MACROPHAGE_DN	GSE19941_IL10_KO_VS_IL10_KO_AND_NFKBP50_KO_LPS_STIM_MACROPHAGE_DN		184	-0.454133	-1.59918	0.0298273	0.345843	0.974	4537	tags=45%, list=25%, signal=59%
GSE39110_DAY3_VS_DAY6_POST_IMMUNIZATION_CD8_TCELL_WITH_IL2_TREATMENT_UP	GSE39110_DAY3_VS_DAY6_POST_IMMUNIZATION_CD8_TCELL_WITH_IL2_TREATMENT_UP		186	-0.423886	-1.59911	0.0458136	0.344596	0.974	3483	tags=35%, list=19%, signal=43%
GSE43955_1H_VS_42H_ACT_CD4_TCELL_DN	GSE43955_1H_VS_42H_ACT_CD4_TCELL_DN		167	-0.362736	-1.59906	0.00502513	0.343197	0.974	6084	tags=44%, list=33%, signal=65%
GSE13484_3H_UNSTIM_VS_YF17D_VACCINE_STIM_PBMC_UP	GSE13484_3H_UNSTIM_VS_YF17D_VACCINE_STIM_PBMC_UP		189	-0.381254	-1.59886	0.0146819	0.342194	0.974	6165	tags=47%, list=34%, signal=70%
GSE13522_CTRL_VS_T_CRUZI_Y_STRAIN_INF_SKIN_BALBC_MOUSE_UP	GSE13522_CTRL_VS_T_CRUZI_Y_STRAIN_INF_SKIN_BALBC_MOUSE_UP		119	-0.447862	-1.59865	0.0155521	0.341324	0.974	4924	tags=46%, list=27%, signal=63%
KEGG_GLYCOSYLPHOSPHATIDYLINOSITOL_GPI_ANCHOR_BIOSYNTHESIS	KEGG_GLYCOSYLPHOSPHATIDYLINOSITOL_GPI_ANCHOR_BIOSYNTHESIS		24	-0.574141	-1.59813	0.0336283	0.341367	0.975	3575	tags=54%, list=20%, signal=67%
GSE12845_IGD_POS_VS_NEG_BLOOD_BCELL_DN	GSE12845_IGD_POS_VS_NEG_BLOOD_BCELL_DN		186	-0.438027	-1.59811	0.0271132	0.339961	0.975	4291	tags=37%, list=24%, signal=48%
GSE9006_1MONTH_VS_4MONTH_POST_TYPE_1_DIABETES_DX_PBMC_DN	GSE9006_1MONTH_VS_4MONTH_POST_TYPE_1_DIABETES_DX_PBMC_DN		148	-0.39352	-1.59799	0.00128866	0.338806	0.975	4813	tags=37%, list=26%, signal=50%
GSE16450_IMMATURE_VS_MATURE_NEURON_CELL_LINE_DN	GSE16450_IMMATURE_VS_MATURE_NEURON_CELL_LINE_DN		175	-0.455272	-1.59714	0.0410509	0.339767	0.976	6781	tags=61%, list=37%, signal=96%
BIOCARTA_PROTEASOME_PATHWAY	BIOCARTA_PROTEASOME_PATHWAY		28	-0.658636	-1.59622	0.0569948	0.340913	0.976	3664	tags=71%, list=20%, signal=89%
GSE13547_WT_VS_ZFX_KO_BCELL_ANTI_IGM_STIM_2H_UP	GSE13547_WT_VS_ZFX_KO_BCELL_ANTI_IGM_STIM_2H_UP		167	-0.491414	-1.59601	0.0599647	0.339981	0.976	4720	tags=51%, list=26%, signal=68%
GSE27786_LSK_VS_CD4_TCELL_UP	GSE27786_LSK_VS_CD4_TCELL_UP		183	-0.400212	-1.59593	0.0111111	0.338765	0.976	5770	tags=44%, list=32%, signal=64%
GSE3720_VD1_VS_VD2_GAMMADELTA_TCELL_UP	GSE3720_VD1_VS_VD2_GAMMADELTA_TCELL_UP		165	-0.412504	-1.59578	0.0176991	0.33776	0.977	4721	tags=40%, list=26%, signal=54%
CSR_LATE_UP.V1_UP	CSR_LATE_UP.V1_UP		153	-0.459659	-1.59539	0.0384	0.337503	0.977	4702	tags=50%, list=26%, signal=66%
GSE18893_CTRL_VS_TNF_TREATED_TCONV_2H_DN	GSE18893_CTRL_VS_TNF_TREATED_TCONV_2H_DN		181	-0.425608	-1.59538	0.0200669	0.336102	0.977	5825	tags=46%, list=32%, signal=67%
GSE3982_NEUTROPHIL_VS_TH2_DN	GSE3982_NEUTROPHIL_VS_TH2_DN		189	-0.424051	-1.59499	0.0226904	0.335719	0.978	5271	tags=43%, list=29%, signal=60%
GSE411_WT_VS_SOCS3_KO_MACROPHAGE_UP	GSE411_WT_VS_SOCS3_KO_MACROPHAGE_UP		181	-0.432275	-1.59493	0.0273752	0.334484	0.978	5827	tags=52%, list=32%, signal=77%
GSE27786_LIN_NEG_VS_ERYTHROBLAST_UP	GSE27786_LIN_NEG_VS_ERYTHROBLAST_UP		185	-0.387618	-1.59421	0.0185185	0.335294	0.978	3191	tags=31%, list=18%, signal=38%
GSE13547_CTRL_VS_ANTI_IGM_STIM_ZFX_KO_BCELL_2H_UP	GSE13547_CTRL_VS_ANTI_IGM_STIM_ZFX_KO_BCELL_2H_UP		151	-0.456975	-1.59411	0.046281	0.334209	0.978	3247	tags=37%, list=18%, signal=45%
GSE24634_TREG_VS_TCONV_POST_DAY5_IL4_CONVERSION_UP	GSE24634_TREG_VS_TCONV_POST_DAY5_IL4_CONVERSION_UP		187	-0.503457	-1.59404	0.0607639	0.333044	0.978	5231	tags=56%, list=29%, signal=77%
GSE15330_MEGAKARYOCYTE_ERYTHROID_VS_GRANULOCYTE_MONOCYTE_PROGENITOR_IKAROS_KO_UP	GSE15330_MEGAKARYOCYTE_ERYTHROID_VS_GRANULOCYTE_MONOCYTE_PROGENITOR_IKAROS_KO_UP		187	-0.450274	-1.59376	0.0379538	0.332492	0.978	5583	tags=52%, list=31%, signal=75%
GSE21927_SPLEEN_C57BL6_VS_EL4_TUMOR_BALBC_MONOCYTES_DN	GSE21927_SPLEEN_C57BL6_VS_EL4_TUMOR_BALBC_MONOCYTES_DN		188	-0.5101	-1.59325	0.0529101	0.332659	0.979	5919	tags=61%, list=33%, signal=89%
GSE2770_TGFB_AND_IL4_VS_TGFB_AND_IL12_TREATED_ACT_CD4_TCELL_2H_DN	GSE2770_TGFB_AND_IL4_VS_TGFB_AND_IL12_TREATED_ACT_CD4_TCELL_2H_DN		171	-0.438014	-1.59313	0.0313015	0.331637	0.979	5114	tags=46%, list=28%, signal=64%
GSE4142_NAIVE_VS_GC_BCELL_DN	GSE4142_NAIVE_VS_GC_BCELL_DN		168	-0.454385	-1.59271	0.034202	0.331362	0.979	6421	tags=56%, list=35%, signal=86%
GSE3982_NKCELL_VS_TH1_DN	GSE3982_NKCELL_VS_TH1_DN		190	-0.455203	-1.59238	0.0519481	0.330926	0.979	5264	tags=48%, list=29%, signal=67%
GSE41867_LCMV_ARMSTRONG_VS_CLONE13_DAY8_EFFECTOR_CD8_TCELL_DN	GSE41867_LCMV_ARMSTRONG_VS_CLONE13_DAY8_EFFECTOR_CD8_TCELL_DN		179	-0.377121	-1.59122	0.00282087	0.332792	0.98	6283	tags=46%, list=35%, signal=70%
REACTOME_APC_C_CDH1_MEDIATED_DEGRADATION_OF_CDC20_AND_OTHER_APC_C_CDH1_TARGETED_PROTEINS_IN_LATE_MITOSIS_EARLY_G1	REACTOME_APC_C_CDH1_MEDIATED_DEGRADATION_OF_CDC20_AND_OTHER_APC_C_CDH1_TARGETED_PROTEINS_IN_LATE_MITOSIS_EARLY_G1		63	-0.580108	-1.59098	0.0575916	0.332087	0.981	3820	tags=56%, list=21%, signal=70%
ERB2_UP.V1_DN	ERB2_UP.V1_DN		182	-0.427316	-1.58913	0.0358814	0.33607	0.982	5023	tags=45%, list=28%, signal=62%
GSE15659_NAIVE_CD4_TCELL_VS_NONSUPPRESSIVE_TCELL_UP	GSE15659_NAIVE_CD4_TCELL_VS_NONSUPPRESSIVE_TCELL_UP		146	-0.370239	-1.58781	0	0.338498	0.982	5070	tags=42%, list=28%, signal=58%
GSE17721_POLYIC_VS_CPG_8H_BMDC_DN	GSE17721_POLYIC_VS_CPG_8H_BMDC_DN		181	-0.419328	-1.58764	0.0330189	0.33755	0.982	5415	tags=48%, list=30%, signal=67%
GSE14413_UNSTIM_VS_IFNB_STIM_L929_CELLS_DN	GSE14413_UNSTIM_VS_IFNB_STIM_L929_CELLS_DN		79	-0.388236	-1.58734	0.00672948	0.337068	0.982	2381	tags=24%, list=13%, signal=28%
GSE22589_HEALTHY_VS_HIV_AND_SIV_INFECTED_DC_UP	GSE22589_HEALTHY_VS_HIV_AND_SIV_INFECTED_DC_UP		183	-0.437049	-1.58699	0.0320946	0.336764	0.982	6139	tags=54%, list=34%, signal=80%
GSE17721_0.5H_VS_8H_PAM3CSK4_BMDC_DN	GSE17721_0.5H_VS_8H_PAM3CSK4_BMDC_DN		177	-0.401255	-1.58688	0.0153846	0.335725	0.982	4669	tags=42%, list=26%, signal=56%
GSE16386_IL4_VS_IL4_AND_ROSIGLITAZONE_STIM_MACROPHAGE_6H_UP	GSE16386_IL4_VS_IL4_AND_ROSIGLITAZONE_STIM_MACROPHAGE_6H_UP		175	-0.421622	-1.58688	0.025	0.334461	0.982	6088	tags=50%, list=34%, signal=74%
GSE43955_1H_VS_42H_ACT_CD4_TCELL_WITH_TGFB_IL6_UP	GSE43955_1H_VS_42H_ACT_CD4_TCELL_WITH_TGFB_IL6_UP		185	-0.395805	-1.58683	0.0119225	0.333308	0.982	3355	tags=31%, list=18%, signal=37%
GSE5679_CTRL_VS_RARA_AGONIST_AM580_TREATED_DC_UP	GSE5679_CTRL_VS_RARA_AGONIST_AM580_TREATED_DC_UP		187	-0.480724	-1.58603	0.0523649	0.334308	0.983	5887	tags=56%, list=32%, signal=81%
GSE15930_STIM_VS_STIM_AND_TRICHOSTATINA_72H_CD8_T_CELL_DN	GSE15930_STIM_VS_STIM_AND_TRICHOSTATINA_72H_CD8_T_CELL_DN		168	-0.382961	-1.58535	0.00539811	0.334966	0.983	5929	tags=43%, list=33%, signal=64%
GSE22033_UNTREATED_VS_ROSIGLITAZONE_TREATED_MEF_UP	GSE22033_UNTREATED_VS_ROSIGLITAZONE_TREATED_MEF_UP		185	-0.408477	-1.58505	0.0161031	0.334443	0.983	6271	tags=52%, list=35%, signal=78%
GSE14308_INDUCED_VS_NATURAL_TREG_UP	GSE14308_INDUCED_VS_NATURAL_TREG_UP		177	-0.392064	-1.58475	0.0122137	0.333868	0.983	6434	tags=51%, list=35%, signal=78%
GSE28726_ACT_CD4_TCELL_VS_ACT_VA24NEG_NKTCELL_UP	GSE28726_ACT_CD4_TCELL_VS_ACT_VA24NEG_NKTCELL_UP		195	-0.429129	-1.58429	0.0480132	0.333867	0.983	6063	tags=49%, list=33%, signal=73%
GSE45739_NRAS_KO_VS_WT_ACD3_ACD28_STIM_CD4_TCELL_UP	GSE45739_NRAS_KO_VS_WT_ACD3_ACD28_STIM_CD4_TCELL_UP		175	-0.439628	-1.58424	0.0483092	0.332786	0.983	5091	tags=47%, list=28%, signal=65%
KEGG_OOCYTE_MEIOSIS	KEGG_OOCYTE_MEIOSIS		103	-0.438466	-1.58406	0.0230061	0.332	0.983	4201	tags=38%, list=23%, signal=49%
CAMP_UP.V1_UP	CAMP_UP.V1_UP		190	-0.406089	-1.58402	0.0366826	0.330814	0.983	4796	tags=38%, list=26%, signal=51%
GSE2770_IL12_AND_TGFB_VS_IL4_TREATED_ACT_CD4_TCELL_6H_UP	GSE2770_IL12_AND_TGFB_VS_IL4_TREATED_ACT_CD4_TCELL_6H_UP		182	-0.437893	-1.58373	0.0285235	0.330526	0.983	5021	tags=45%, list=28%, signal=61%
GSE21927_BALBC_VS_C57BL6_MONOCYTE_TUMOR_UP	GSE21927_BALBC_VS_C57BL6_MONOCYTE_TUMOR_UP		191	-0.48706	-1.58368	0.0641248	0.329425	0.983	5102	tags=53%, list=28%, signal=73%
GSE33513_TCF7_KO_VS_HET_EARLY_THYMIC_PROGENITOR_DN	GSE33513_TCF7_KO_VS_HET_EARLY_THYMIC_PROGENITOR_DN		176	-0.364134	-1.58317	0.00282486	0.329593	0.983	6213	tags=47%, list=34%, signal=71%
GSE29617_CTRL_VS_TIV_FLU_VACCINE_PBMC_2008_DN	GSE29617_CTRL_VS_TIV_FLU_VACCINE_PBMC_2008_DN		182	-0.467191	-1.58308	0.0427632	0.328616	0.983	4874	tags=47%, list=27%, signal=64%
GSE17721_LPS_VS_PAM3CSK4_12H_BMDC_DN	GSE17721_LPS_VS_PAM3CSK4_12H_BMDC_DN		181	-0.428355	-1.58291	0.0296412	0.327826	0.983	4351	tags=38%, list=24%, signal=50%
GSE17721_12H_VS_24H_GARDIQUIMOD_BMDC_DN	GSE17721_12H_VS_24H_GARDIQUIMOD_BMDC_DN		180	-0.409991	-1.58235	0.0233645	0.328204	0.983	5604	tags=47%, list=31%, signal=68%
GSE1460_DP_VS_CD4_THYMOCYTE_UP	GSE1460_DP_VS_CD4_THYMOCYTE_UP		174	-0.37317	-1.58153	0.0084507	0.329296	0.983	3876	tags=34%, list=21%, signal=43%
GSE27241_WT_CTRL_VS_DIGOXIN_TREATED_RORGT_KO_CD4_TCELL_IN_TH17_POLARIZING_CONDITIONS_DN	GSE27241_WT_CTRL_VS_DIGOXIN_TREATED_RORGT_KO_CD4_TCELL_IN_TH17_POLARIZING_CONDITIONS_DN		159	-0.411804	-1.58152	0.0149701	0.328108	0.983	4185	tags=39%, list=23%, signal=50%
GSE10239_MEMORY_VS_DAY4.5_EFF_CD8_TCELL_DN	GSE10239_MEMORY_VS_DAY4.5_EFF_CD8_TCELL_DN		187	-0.464499	-1.58077	0.0515098	0.328856	0.984	6784	tags=61%, list=37%, signal=96%
REACTOME_RNA_POL_II_TRANSCRIPTION_PRE_INITIATION_AND_PROMOTER_OPENING	REACTOME_RNA_POL_II_TRANSCRIPTION_PRE_INITIATION_AND_PROMOTER_OPENING		38	-0.559541	-1.58023	0.0390071	0.329083	0.984	3985	tags=45%, list=22%, signal=57%
GSE3982_CENT_MEMORY_CD4_TCELL_VS_TH2_DN	GSE3982_CENT_MEMORY_CD4_TCELL_VS_TH2_DN		184	-0.460751	-1.57913	0.0615883	0.330716	0.984	4291	tags=41%, list=24%, signal=53%
GSE19888_NO_PRETREAT_VS_ADENOSINE_A3R_INHIBITOR_PRETREATED_MAST_CELL_TCELL_MEMBRANES_ACT_DN	GSE19888_NO_PRETREAT_VS_ADENOSINE_A3R_INHIBITOR_PRETREATED_MAST_CELL_TCELL_MEMBRANES_ACT_DN		187	-0.394998	-1.57913	0.0153374	0.329537	0.984	4291	tags=35%, list=24%, signal=45%
GSE37532_WT_VS_PPARG_KO_VISCERAL_ADIPOSE_TISSUE_TREG_UP	GSE37532_WT_VS_PPARG_KO_VISCERAL_ADIPOSE_TISSUE_TREG_UP		183	-0.478846	-1.57839	0.0646258	0.330461	0.984	5873	tags=55%, list=32%, signal=80%
GSE17721_CTRL_VS_PAM3CSK4_8H_BMDC_UP	GSE17721_CTRL_VS_PAM3CSK4_8H_BMDC_UP		187	-0.379112	-1.57816	0.0117994	0.329829	0.984	5083	tags=36%, list=28%, signal=50%
GSE17721_LPS_VS_GARDIQUIMOD_1H_BMDC_DN	GSE17721_LPS_VS_GARDIQUIMOD_1H_BMDC_DN		180	-0.390502	-1.57787	0.0168067	0.329496	0.984	4335	tags=36%, list=24%, signal=46%
GSE3982_CENT_MEMORY_CD4_TCELL_VS_TH1_DN	GSE3982_CENT_MEMORY_CD4_TCELL_VS_TH1_DN		190	-0.459488	-1.57751	0.0725806	0.329401	0.984	5481	tags=54%, list=30%, signal=77%
GSE18791_CTRL_VS_NEWCASTLE_VIRUS_DC_6H_UP	GSE18791_CTRL_VS_NEWCASTLE_VIRUS_DC_6H_UP		180	-0.432198	-1.5775	0.0357751	0.328264	0.984	6267	tags=53%, list=35%, signal=81%
GSE15930_NAIVE_VS_24H_IN_VITRO_STIM_IL12_CD8_TCELL_DN	GSE15930_NAIVE_VS_24H_IN_VITRO_STIM_IL12_CD8_TCELL_DN		192	-0.48393	-1.57742	0.0627119	0.327355	0.984	6180	tags=56%, list=34%, signal=84%
BIOCARTA_ARF_PATHWAY	BIOCARTA_ARF_PATHWAY		17	-0.54305	-1.57738	0.0262295	0.32633	0.984	4949	tags=53%, list=27%, signal=73%
GSE3982_EOSINOPHIL_VS_TH1_DN	GSE3982_EOSINOPHIL_VS_TH1_DN		182	-0.46108	-1.57737	0.0556492	0.325235	0.984	7012	tags=63%, list=39%, signal=102%
GSE27859_DC_VS_CD11C_INT_F480_INT_DC_DN	GSE27859_DC_VS_CD11C_INT_F480_INT_DC_DN		191	-0.439349	-1.57732	0.0414508	0.32422	0.984	5176	tags=45%, list=28%, signal=62%
GSE15930_NAIVE_VS_24H_IN_VITRO_STIM_CD8_TCELL_DN	GSE15930_NAIVE_VS_24H_IN_VITRO_STIM_CD8_TCELL_DN		192	-0.488899	-1.57722	0.0652921	0.32339	0.984	4487	tags=44%, list=25%, signal=58%
GSE339_EX_VIVO_VS_IN_CULTURE_CD4CD8DN_DC_UP	GSE339_EX_VIVO_VS_IN_CULTURE_CD4CD8DN_DC_UP		184	-0.39439	-1.57693	0.0165414	0.323039	0.984	5915	tags=45%, list=33%, signal=65%
GSE10240_CTRL_VS_IL17_AND_IL22_STIM_PRIMARY_BRONCHIAL_EPITHELIAL_CELLS_UP	GSE10240_CTRL_VS_IL17_AND_IL22_STIM_PRIMARY_BRONCHIAL_EPITHELIAL_CELLS_UP		184	-0.408291	-1.57635	0.0261538	0.323385	0.984	4221	tags=38%, list=23%, signal=49%
REACTOME_AUTODEGRADATION_OF_CDH1_BY_CDH1_APC_C	REACTOME_AUTODEGRADATION_OF_CDH1_BY_CDH1_APC_C		56	-0.582542	-1.57611	0.0643478	0.322926	0.984	3820	tags=57%, list=21%, signal=72%
GSE369_IFNG_KO_VS_WT_LIVER_DN	GSE369_IFNG_KO_VS_WT_LIVER_DN		183	-0.446005	-1.5753	0.029654	0.323859	0.984	4371	tags=40%, list=24%, signal=53%
GSE31082_DN_VS_DP_THYMOCYTE_UP	GSE31082_DN_VS_DP_THYMOCYTE_UP		181	-0.472792	-1.57433	0.059322	0.325279	0.984	6140	tags=58%, list=34%, signal=87%
GSE8515_CTRL_VS_IL6_4H_STIM_MAC_UP	GSE8515_CTRL_VS_IL6_4H_STIM_MAC_UP		170	-0.42255	-1.57398	0.0197044	0.325143	0.985	5748	tags=46%, list=32%, signal=67%
GSE19888_ADENOSINE_A3R_ACT_VS_A3R_ACT_WITH_A3R_INH_PRETREATMENT_IN_MAST_CELL_UP	GSE19888_ADENOSINE_A3R_ACT_VS_A3R_ACT_WITH_A3R_INH_PRETREATMENT_IN_MAST_CELL_UP		183	-0.472733	-1.5736	0.0658979	0.325012	0.985	4903	tags=51%, list=27%, signal=70%
GSE17721_CTRL_VS_POLYIC_1H_BMDC_UP	GSE17721_CTRL_VS_POLYIC_1H_BMDC_UP		180	-0.368986	-1.57309	0.00916031	0.325296	0.985	5109	tags=39%, list=28%, signal=54%
GSE41867_DAY6_VS_DAY8_LCMV_CLONE13_EFFECTOR_CD8_TCELL_DN	GSE41867_DAY6_VS_DAY8_LCMV_CLONE13_EFFECTOR_CD8_TCELL_DN		182	-0.39136	-1.57294	0.0238095	0.324537	0.985	5374	tags=43%, list=30%, signal=60%
GSE8921_UNSTIM_VS_TLR1_2_STIM_MONOCYTE_3H_UP	GSE8921_UNSTIM_VS_TLR1_2_STIM_MONOCYTE_3H_UP		174	-0.402638	-1.57292	0.0234949	0.323518	0.985	3724	tags=31%, list=21%, signal=39%
GSE15330_WT_VS_IKAROS_KO_LYMPHOID_MULTIPOTENT_PROGENITOR_DN	GSE15330_WT_VS_IKAROS_KO_LYMPHOID_MULTIPOTENT_PROGENITOR_DN		175	-0.380404	-1.57277	0.0112903	0.322895	0.985	4831	tags=37%, list=27%, signal=49%
GSE3982_MAC_VS_NEUTROPHIL_LPS_STIM_UP	GSE3982_MAC_VS_NEUTROPHIL_LPS_STIM_UP		186	-0.419506	-1.57255	0.0380952	0.3224	0.985	6166	tags=49%, list=34%, signal=74%
GSE17721_POLYIC_VS_PAM3CSK4_1H_BMDC_UP	GSE17721_POLYIC_VS_PAM3CSK4_1H_BMDC_UP		187	-0.398489	-1.5709	0.0267296	0.325704	0.985	5783	tags=47%, list=32%, signal=68%
GSE17301_IFNA2_VS_IFNA5_STIM_ACD3_ACD28_ACT_CD8_TCELL_DN	GSE17301_IFNA2_VS_IFNA5_STIM_ACD3_ACD28_ACT_CD8_TCELL_DN		179	-0.402627	-1.57062	0.0367534	0.325371	0.985	3641	tags=33%, list=20%, signal=41%
KAECH_DAY8_EFF_VS_DAY15_EFF_CD8_TCELL_UP	KAECH_DAY8_EFF_VS_DAY15_EFF_CD8_TCELL_UP		183	-0.476136	-1.57013	0.047541	0.325584	0.985	4492	tags=48%, list=25%, signal=63%
GSE19888_CTRL_VS_A3R_INHIBITOR_TREATED_MAST_CELL_UP	GSE19888_CTRL_VS_A3R_INHIBITOR_TREATED_MAST_CELL_UP		185	-0.47956	-1.57012	0.0645161	0.324544	0.985	4914	tags=51%, list=27%, signal=69%
GSE2770_UNTREATED_VS_ACT_CD4_TCELL_48H_UP	GSE2770_UNTREATED_VS_ACT_CD4_TCELL_48H_UP		175	-0.427879	-1.56966	0.0293103	0.324641	0.986	5152	tags=43%, list=28%, signal=59%
GSE17721_CTRL_VS_LPS_24H_BMDC_DN	GSE17721_CTRL_VS_LPS_24H_BMDC_DN		180	-0.392345	-1.56941	0.0256798	0.324235	0.986	5024	tags=39%, list=28%, signal=53%
REACTOME_TCA_CYCLE_AND_RESPIRATORY_ELECTRON_TRANSPORT	REACTOME_TCA_CYCLE_AND_RESPIRATORY_ELECTRON_TRANSPORT		115	-0.57459	-1.56922	0.077187	0.323726	0.986	5041	tags=64%, list=28%, signal=89%
REACTOME_ENDOSOMAL_SORTING_COMPLEX_REQUIRED_FOR_TRANSPORT_ESCRT	REACTOME_ENDOSOMAL_SORTING_COMPLEX_REQUIRED_FOR_TRANSPORT_ESCRT		26	-0.556402	-1.56844	0.0353357	0.324731	0.986	3426	tags=42%, list=19%, signal=52%
GSE22601_DOUBLE_NEGATIVE_VS_IMMATURE_CD4_SP_THYMOCYTE_UP	GSE22601_DOUBLE_NEGATIVE_VS_IMMATURE_CD4_SP_THYMOCYTE_UP		175	-0.364835	-1.56818	0.0155521	0.32445	0.986	6052	tags=45%, list=33%, signal=66%
GSE20727_CTRL_VS_DNFB_ALLERGEN_TREATED_DC_UP	GSE20727_CTRL_VS_DNFB_ALLERGEN_TREATED_DC_UP		185	-0.384216	-1.56817	0.01983	0.323424	0.986	4824	tags=42%, list=27%, signal=56%
GSE40273_GATA1_KO_VS_WT_TREG_UP	GSE40273_GATA1_KO_VS_WT_TREG_UP		183	-0.435717	-1.56764	0.0428336	0.323785	0.986	4785	tags=44%, list=26%, signal=59%
REACTOME_RNA_POL_II_TRANSCRIPTION	REACTOME_RNA_POL_II_TRANSCRIPTION		92	-0.498192	-1.56742	0.0467626	0.323285	0.986	3985	tags=46%, list=22%, signal=58%
GSE3039_B2_VS_B1_BCELL_DN	GSE3039_B2_VS_B1_BCELL_DN		180	-0.393105	-1.56716	0.03125	0.322894	0.986	4824	tags=41%, list=27%, signal=55%
GSE17974_0H_VS_48H_IN_VITRO_ACT_CD4_TCELL_DN	GSE17974_0H_VS_48H_IN_VITRO_ACT_CD4_TCELL_DN		177	-0.446146	-1.5669	0.0489396	0.32259	0.986	4209	tags=43%, list=23%, signal=55%
GSE22886_NAIVE_TCELL_VS_NEUTROPHIL_UP	GSE22886_NAIVE_TCELL_VS_NEUTROPHIL_UP		192	-0.441431	-1.56666	0.0551724	0.322138	0.986	5421	tags=51%, list=30%, signal=71%
GSE24634_TEFF_VS_TCONV_DAY3_IN_CULTURE_UP	GSE24634_TEFF_VS_TCONV_DAY3_IN_CULTURE_UP		189	-0.46239	-1.56618	0.0560272	0.322427	0.986	4451	tags=44%, list=25%, signal=58%
GSE17721_LPS_VS_GARDIQUIMOD_6H_BMDC_DN	GSE17721_LPS_VS_GARDIQUIMOD_6H_BMDC_DN		185	-0.401448	-1.56615	0.0166163	0.321496	0.986	5402	tags=42%, list=30%, signal=59%
REACTOME_MRNA_SPLICING	REACTOME_MRNA_SPLICING		103	-0.516471	-1.56613	0.0720887	0.320565	0.986	3952	tags=46%, list=22%, signal=58%
GSE15930_STIM_VS_STIM_AND_TRICHOSTATINA_24H_CD8_T_CELL_DN	GSE15930_STIM_VS_STIM_AND_TRICHOSTATINA_24H_CD8_T_CELL_DN		176	-0.388818	-1.56608	0.0169492	0.319691	0.986	4168	tags=33%, list=23%, signal=42%
GSE24634_TEFF_VS_TCONV_DAY10_IN_CULTURE_UP	GSE24634_TEFF_VS_TCONV_DAY10_IN_CULTURE_UP		188	-0.417761	-1.566	0.0598706	0.318918	0.986	3675	tags=32%, list=20%, signal=40%
GSE7568_IL4_TGFB_DEXAMETHASONE_VS_IL4_TGFB_TREATED_MACROPHAGE_UP	GSE7568_IL4_TGFB_DEXAMETHASONE_VS_IL4_TGFB_TREATED_MACROPHAGE_UP		162	-0.458995	-1.56596	0.0538721	0.318035	0.986	5988	tags=53%, list=33%, signal=78%
GSE27092_WT_VS_HDAC7_PHOSPHO_DEFICIENT_CD8_TCELL_DN	GSE27092_WT_VS_HDAC7_PHOSPHO_DEFICIENT_CD8_TCELL_DN		179	-0.402537	-1.56474	0.0222883	0.320236	0.987	5439	tags=44%, list=30%, signal=62%
REACTOME_PHOSPHORYLATION_OF_THE_APC_C	REACTOME_PHOSPHORYLATION_OF_THE_APC_C		17	-0.633651	-1.56441	0.0430108	0.320178	0.987	3809	tags=59%, list=21%, signal=74%
GSE17721_4H_VS_24H_POLYIC_BMDC_UP	GSE17721_4H_VS_24H_POLYIC_BMDC_UP		179	-0.410073	-1.5644	0.0341753	0.319207	0.987	4492	tags=39%, list=25%, signal=51%
REACTOME_SHC_RELATED_EVENTS	REACTOME_SHC_RELATED_EVENTS		16	-0.550297	-1.5644	0.0296167	0.31824	0.987	5906	tags=50%, list=33%, signal=74%
GSE17721_CTRL_VS_POLYIC_12H_BMDC_UP	GSE17721_CTRL_VS_POLYIC_12H_BMDC_UP		183	-0.382132	-1.5637	0.0271493	0.318985	0.987	5928	tags=47%, list=33%, signal=69%
GSE45837_WT_VS_GFI1_KO_PDC_DN	GSE45837_WT_VS_GFI1_KO_PDC_DN		193	-0.494022	-1.56364	0.0651801	0.318172	0.987	5380	tags=51%, list=30%, signal=71%
GSE15324_NAIVE_VS_ACTIVATED_ELF4_KO_CD8_TCELL_DN	GSE15324_NAIVE_VS_ACTIVATED_ELF4_KO_CD8_TCELL_DN		180	-0.389297	-1.56314	0.0242424	0.318626	0.988	4417	tags=37%, list=24%, signal=48%
KEGG_ALZHEIMERS_DISEASE	KEGG_ALZHEIMERS_DISEASE		150	-0.484852	-1.56218	0.0654952	0.320146	0.988	4898	tags=51%, list=27%, signal=69%
GSE21927_SPLEEN_VS_TUMOR_MONOCYTE_C57BL6_DN	GSE21927_SPLEEN_VS_TUMOR_MONOCYTE_C57BL6_DN		147	-0.361333	-1.5616	0.00677507	0.320776	0.988	5907	tags=44%, list=33%, signal=65%
GSE41867_DAY6_VS_DAY8_LCMV_ARMSTRONG_EFFECTOR_CD8_TCELL_DN	GSE41867_DAY6_VS_DAY8_LCMV_ARMSTRONG_EFFECTOR_CD8_TCELL_DN		183	-0.473058	-1.56154	0.0663176	0.319971	0.988	4522	tags=44%, list=25%, signal=58%
GSE21360_SECONDARY_VS_TERTIARY_MEMORY_CD8_TCELL_UP	GSE21360_SECONDARY_VS_TERTIARY_MEMORY_CD8_TCELL_UP		193	-0.494225	-1.56144	0.0702055	0.319252	0.988	4532	tags=48%, list=25%, signal=63%
REACTOME_APC_CDC20_MEDIATED_DEGRADATION_OF_NEK2A	REACTOME_APC_CDC20_MEDIATED_DEGRADATION_OF_NEK2A		21	-0.621668	-1.56097	0.037702	0.319401	0.988	3809	tags=62%, list=21%, signal=78%
GSE18893_TCONV_VS_TREG_24H_TNF_STIM_DN	GSE18893_TCONV_VS_TREG_24H_TNF_STIM_DN		169	-0.395245	-1.56014	0.019403	0.320549	0.988	6587	tags=53%, list=36%, signal=82%
GSE45365_NK_CELL_VS_CD8A_DC_MCMV_INFECTION_DN	GSE45365_NK_CELL_VS_CD8A_DC_MCMV_INFECTION_DN		155	-0.40728	-1.56008	0.0225225	0.319721	0.988	5104	tags=43%, list=28%, signal=59%
GSE8621_UNSTIM_VS_LPS_PRIMED_UNSTIM_MACROPHAGE_UP	GSE8621_UNSTIM_VS_LPS_PRIMED_UNSTIM_MACROPHAGE_UP		171	-0.358495	-1.55979	0.00541272	0.319532	0.988	5419	tags=39%, list=30%, signal=54%
REACTOME_MRNA_SPLICING_MINOR_PATHWAY	REACTOME_MRNA_SPLICING_MINOR_PATHWAY		39	-0.572806	-1.55968	0.080292	0.318888	0.988	3952	tags=56%, list=22%, signal=72%
REACTOME_REGULATION_OF_APOPTOSIS	REACTOME_REGULATION_OF_APOPTOSIS		55	-0.536253	-1.559	0.0723906	0.319673	0.988	4746	tags=55%, list=26%, signal=74%
GSE15930_NAIVE_VS_72H_IN_VITRO_STIM_TRICHOSTATINA_CD8_TCELL_DN	GSE15930_NAIVE_VS_72H_IN_VITRO_STIM_TRICHOSTATINA_CD8_TCELL_DN		190	-0.45658	-1.55899	0.0511551	0.318757	0.988	4487	tags=43%, list=25%, signal=56%
GSE29617_CTRL_VS_DAY7_TIV_FLU_VACCINE_PBMC_2008_DN	GSE29617_CTRL_VS_DAY7_TIV_FLU_VACCINE_PBMC_2008_DN		175	-0.418401	-1.55845	0.0502283	0.31904	0.988	6208	tags=49%, list=34%, signal=74%
GSE36476_CTRL_VS_TSST_ACT_40H_MEMORY_CD4_TCELL_OLD_DN	GSE36476_CTRL_VS_TSST_ACT_40H_MEMORY_CD4_TCELL_OLD_DN		191	-0.497513	-1.55756	0.0913884	0.320363	0.988	5231	tags=50%, list=29%, signal=70%
REACTOME_RNA_POL_III_CHAIN_ELONGATION	REACTOME_RNA_POL_III_CHAIN_ELONGATION		16	-0.584802	-1.55751	0.0341727	0.319576	0.988	4351	tags=44%, list=24%, signal=57%
GSE22432_MULTIPOTENT_VS_COMMON_DC_PROGENITOR_UP	GSE22432_MULTIPOTENT_VS_COMMON_DC_PROGENITOR_UP		184	-0.435404	-1.55733	0.040678	0.31906	0.988	6088	tags=56%, list=34%, signal=83%
GSE17721_4_VS_24H_GARDIQUIMOD_BMDC_DN	GSE17721_4_VS_24H_GARDIQUIMOD_BMDC_DN		184	-0.3861	-1.55711	0.0336391	0.318665	0.988	5300	tags=42%, list=29%, signal=58%
GSE15930_NAIVE_VS_24H_IN_VITRO_STIM_INFAB_CD8_TCELL_DN	GSE15930_NAIVE_VS_24H_IN_VITRO_STIM_INFAB_CD8_TCELL_DN		191	-0.477918	-1.55697	0.0728814	0.318086	0.988	5943	tags=52%, list=33%, signal=76%
GSE22886_NAIVE_BCELL_VS_BLOOD_PLASMA_CELL_DN	GSE22886_NAIVE_BCELL_VS_BLOOD_PLASMA_CELL_DN		188	-0.425812	-1.55696	0.0365449	0.317191	0.989	5425	tags=47%, list=30%, signal=67%
GSE19941_LPS_VS_LPS_AND_IL10_STIM_IL10_KO_MACROPHAGE_UP	GSE19941_LPS_VS_LPS_AND_IL10_STIM_IL10_KO_MACROPHAGE_UP		168	-0.438539	-1.55559	0.0451389	0.319685	0.989	4417	tags=39%, list=24%, signal=51%
REACTOME_SMAD2_SMAD3_SMAD4_HETEROTRIMER_REGULATES_TRANSCRIPTION	REACTOME_SMAD2_SMAD3_SMAD4_HETEROTRIMER_REGULATES_TRANSCRIPTION		25	-0.511749	-1.55524	0.0283186	0.319614	0.989	2815	tags=40%, list=15%, signal=47%
REACTOME_SCF_BETA_TRCP_MEDIATED_DEGRADATION_OF_EMI1	REACTOME_SCF_BETA_TRCP_MEDIATED_DEGRADATION_OF_EMI1		48	-0.591344	-1.5551	0.0730435	0.319079	0.989	4152	tags=58%, list=23%, signal=75%
GSE32533_WT_VS_MIR17_OVEREXPRESS_ACT_CD4_TCELL_UP	GSE32533_WT_VS_MIR17_OVEREXPRESS_ACT_CD4_TCELL_UP		179	-0.404722	-1.55416	0.0385906	0.320537	0.989	5119	tags=44%, list=28%, signal=60%
GSE17721_CPG_VS_GARDIQUIMOD_1H_BMDC_DN	GSE17721_CPG_VS_GARDIQUIMOD_1H_BMDC_DN		188	-0.404494	-1.55383	0.0261011	0.320479	0.989	5535	tags=44%, list=30%, signal=62%
GSE43955_1H_VS_10H_ACT_CD4_TCELL_WITH_TGFB_IL6_UP	GSE43955_1H_VS_10H_ACT_CD4_TCELL_WITH_TGFB_IL6_UP		174	-0.374217	-1.55342	0.0132939	0.32055	0.989	5397	tags=42%, list=30%, signal=59%
GSE20500_CTRL_VS_RARA_ANTAGONIST_TREATED_CD4_TCELL_DN	GSE20500_CTRL_VS_RARA_ANTAGONIST_TREATED_CD4_TCELL_DN		184	-0.400153	-1.55327	0.0225806	0.320016	0.989	6029	tags=52%, list=33%, signal=76%
GSE20198_IL12_IL18_VS_IFNA_TREATED_ACT_CD4_TCELL_DN	GSE20198_IL12_IL18_VS_IFNA_TREATED_ACT_CD4_TCELL_DN		182	-0.370833	-1.55302	0.0133929	0.319749	0.989	6044	tags=43%, list=33%, signal=64%
GSE24671_BAKIMULC_VS_SENDAI_VIRUS_INFECTED_MOUSE_SPLENOCYTES_DN	GSE24671_BAKIMULC_VS_SENDAI_VIRUS_INFECTED_MOUSE_SPLENOCYTES_DN		176	-0.440839	-1.5529	0.044702	0.319176	0.989	5068	tags=45%, list=28%, signal=62%
GSE43863_NAIVE_VS_TFH_CD4_EFF_TCELL_D6_LCMV_UP	GSE43863_NAIVE_VS_TFH_CD4_EFF_TCELL_D6_LCMV_UP		173	-0.378785	-1.55279	0.0124031	0.318553	0.989	4395	tags=35%, list=24%, signal=46%
GSE17974_0H_VS_72H_IN_VITRO_ACT_CD4_TCELL_DN	GSE17974_0H_VS_72H_IN_VITRO_ACT_CD4_TCELL_DN		179	-0.448799	-1.55205	0.0488599	0.319435	0.989	6141	tags=50%, list=34%, signal=74%
GSE13522_CTRL_VS_T_CRUZI_BRAZIL_STRAIN_INF_SKIN_UP	GSE13522_CTRL_VS_T_CRUZI_BRAZIL_STRAIN_INF_SKIN_UP		114	-0.371199	-1.55157	0.00943396	0.319766	0.989	3966	tags=28%, list=22%, signal=36%
GSE27859_DC_VS_CD11C_INT_F480_HI_MACROPHAGE_UP	GSE27859_DC_VS_CD11C_INT_F480_HI_MACROPHAGE_UP		183	-0.431757	-1.55144	0.0571429	0.31918	0.989	5478	tags=49%, list=30%, signal=70%
KAECH_DAY8_EFF_VS_MEMORY_CD8_TCELL_UP	KAECH_DAY8_EFF_VS_MEMORY_CD8_TCELL_UP		185	-0.453589	-1.55132	0.0611916	0.318554	0.989	6166	tags=54%, list=34%, signal=81%
GSE17721_0.5H_VS_8H_GARDIQUIMOD_BMDC_UP	GSE17721_0.5H_VS_8H_GARDIQUIMOD_BMDC_UP		180	-0.396774	-1.5513	0.0316957	0.317744	0.989	5000	tags=38%, list=28%, signal=52%
GSE16451_CTRL_VS_WEST_EQUINE_ENC_VIRUS_IMMATURE_NEURON_CELL_LINE_DN	GSE16451_CTRL_VS_WEST_EQUINE_ENC_VIRUS_IMMATURE_NEURON_CELL_LINE_DN		188	-0.408387	-1.55125	0.038835	0.316967	0.989	5697	tags=47%, list=31%, signal=67%
GSE32986_UNSTIM_VS_CURDLAN_LOWDOSE_STIM_DC_UP	GSE32986_UNSTIM_VS_CURDLAN_LOWDOSE_STIM_DC_UP		188	-0.398263	-1.55122	0.0382775	0.316174	0.989	3849	tags=32%, list=21%, signal=40%
GSE557_CIITA_KO_VS_I_AB_KO_DC_DN	GSE557_CIITA_KO_VS_I_AB_KO_DC_DN		178	-0.408129	-1.55112	0.0344234	0.315572	0.989	6477	tags=52%, list=36%, signal=80%
GSE4984_UNTREATED_VS_LPS_TREATED_DC_DN	GSE4984_UNTREATED_VS_LPS_TREATED_DC_DN		152	-0.393427	-1.55095	0.035503	0.315101	0.989	5415	tags=44%, list=30%, signal=62%
GSE3039_NKT_CELL_VS_ALPHABETA_CD8_TCELL_UP	GSE3039_NKT_CELL_VS_ALPHABETA_CD8_TCELL_UP		187	-0.406878	-1.55073	0.04	0.314768	0.989	5706	tags=45%, list=31%, signal=66%
GSE14308_TH2_VS_NATURAL_TREG_UP	GSE14308_TH2_VS_NATURAL_TREG_UP		179	-0.375823	-1.55065	0.0141243	0.314118	0.989	6347	tags=50%, list=35%, signal=76%
GSE20198_UNTREATED_VS_IL12_TREATED_ACT_CD4_TCELL_UP	GSE20198_UNTREATED_VS_IL12_TREATED_ACT_CD4_TCELL_UP		180	-0.398605	-1.55037	0.0293638	0.313937	0.989	6247	tags=47%, list=34%, signal=70%
GSE22886_NEUTROPHIL_VS_DC_DN	GSE22886_NEUTROPHIL_VS_DC_DN		190	-0.461578	-1.55028	0.0621762	0.313343	0.989	4106	tags=44%, list=23%, signal=57%
GSE2706_R848_VS_R848_AND_LPS_2H_STIM_DC_UP	GSE2706_R848_VS_R848_AND_LPS_2H_STIM_DC_UP		144	-0.366353	-1.55015	0.0097629	0.31283	0.989	5804	tags=42%, list=32%, signal=62%
GSE17721_CTRL_VS_POLYIC_4H_BMDC_UP	GSE17721_CTRL_VS_POLYIC_4H_BMDC_UP		182	-0.393836	-1.55002	0.0280811	0.312323	0.989	4087	tags=35%, list=23%, signal=44%
GSE46606_DAY1_VS_DAY3_CD40L_IL2_IL5_STIMULATED_IRF4HIGH_BCELL_UP	GSE46606_DAY1_VS_DAY3_CD40L_IL2_IL5_STIMULATED_IRF4HIGH_BCELL_UP		186	-0.383823	-1.54988	0.0248447	0.311848	0.989	5676	tags=44%, list=31%, signal=63%
GSE360_L_DONOVANI_VS_T_GONDII_DC_DN	GSE360_L_DONOVANI_VS_T_GONDII_DC_DN		172	-0.372154	-1.54986	0.011065	0.311067	0.989	3637	tags=31%, list=20%, signal=38%
GSE45365_HEALTHY_VS_MCMV_INFECTION_CD11B_DC_DN	GSE45365_HEALTHY_VS_MCMV_INFECTION_CD11B_DC_DN		144	-0.420886	-1.54978	0.0617284	0.310445	0.989	3616	tags=35%, list=20%, signal=44%
GSE22432_CONVENTIONAL_CDC_VS_PLASMACYTOID_PDC_UP	GSE22432_CONVENTIONAL_CDC_VS_PLASMACYTOID_PDC_UP		182	-0.430108	-1.54942	0.0585366	0.310513	0.989	5704	tags=47%, list=31%, signal=67%
GSE17974_0H_VS_6H_IN_VITRO_ACT_CD4_TCELL_DN	GSE17974_0H_VS_6H_IN_VITRO_ACT_CD4_TCELL_DN		181	-0.439336	-1.54928	0.0528926	0.31001	0.989	5391	tags=49%, list=30%, signal=68%
GSE11924_TFH_VS_TH1_CD4_TCELL_DN	GSE11924_TFH_VS_TH1_CD4_TCELL_DN		168	-0.392627	-1.5491	0.0340237	0.309559	0.989	6088	tags=44%, list=34%, signal=66%
GSE17974_0H_VS_4H_IN_VITRO_ACT_CD4_TCELL_DN	GSE17974_0H_VS_4H_IN_VITRO_ACT_CD4_TCELL_DN		178	-0.408383	-1.54901	0.0468986	0.308931	0.989	6643	tags=52%, list=37%, signal=81%
REACTOME_PKB_MEDIATED_EVENTS	REACTOME_PKB_MEDIATED_EVENTS		27	-0.495689	-1.54892	0.0360825	0.308376	0.989	5625	tags=52%, list=31%, signal=75%
GSE37534_PIOGLITAZONE_VS_ROSIGLITAZONE_TREATED_CD4_TCELL_PPARG1_FOXP3_TRANSDUCED_UP	GSE37534_PIOGLITAZONE_VS_ROSIGLITAZONE_TREATED_CD4_TCELL_PPARG1_FOXP3_TRANSDUCED_UP		161	-0.389105	-1.54889	0.0262726	0.307622	0.989	3273	tags=28%, list=18%, signal=34%
GSE32255_WT_VS_JMJD2D_KNOCKDOWN_4H_LPS_STIM_DC_DN	GSE32255_WT_VS_JMJD2D_KNOCKDOWN_4H_LPS_STIM_DC_DN		133	-0.407038	-1.54881	0.0309446	0.306988	0.989	5910	tags=47%, list=33%, signal=70%
REACTOME_MITOTIC_G1_G1_S_PHASES	REACTOME_MITOTIC_G1_G1_S_PHASES		129	-0.514212	-1.54854	0.0779896	0.306838	0.989	5222	tags=54%, list=29%, signal=76%
GSE27786_LIN_NEG_VS_MONO_MAC_UP	GSE27786_LIN_NEG_VS_MONO_MAC_UP		184	-0.411026	-1.54838	0.0473773	0.30645	0.989	5300	tags=43%, list=29%, signal=61%
GSE15330_GRANULOCYTE_MONOCYTE_PROGENITOR_VS_PRO_BCELL_UP	GSE15330_GRANULOCYTE_MONOCYTE_PROGENITOR_VS_PRO_BCELL_UP		179	-0.442439	-1.54764	0.0493421	0.307361	0.989	5607	tags=51%, list=31%, signal=73%
GSE40666_STAT1_KO_VS_STAT4_KO_CD8_TCELL_UP	GSE40666_STAT1_KO_VS_STAT4_KO_CD8_TCELL_UP		175	-0.388994	-1.54668	0.0222222	0.309007	0.99	6679	tags=51%, list=37%, signal=81%
GSE10239_KLRG1INT_VS_KLRG1HIGH_EFF_CD8_TCELL_UP	GSE10239_KLRG1INT_VS_KLRG1HIGH_EFF_CD8_TCELL_UP		171	-0.428652	-1.54661	0.0382166	0.30839	0.99	4281	tags=39%, list=24%, signal=50%
GSE22611_NOD2_VS_MUTANT_NOD2_TRANSDUCED_HEK293T_CELL_UP	GSE22611_NOD2_VS_MUTANT_NOD2_TRANSDUCED_HEK293T_CELL_UP		176	-0.354531	-1.5464	0.00434153	0.308022	0.99	6740	tags=48%, list=37%, signal=76%
GSE28737_BCL6_HET_VS_BCL6_KO_MARGINAL_ZONE_BCELL_DN	GSE28737_BCL6_HET_VS_BCL6_KO_MARGINAL_ZONE_BCELL_DN		188	-0.37238	-1.54594	0.0158046	0.308373	0.99	4567	tags=35%, list=25%, signal=46%
REACTOME_FORMATION_OF_RNA_POL_II_ELONGATION_COMPLEX_	REACTOME_FORMATION_OF_RNA_POL_II_ELONGATION_COMPLEX_		34	-0.531472	-1.54451	0.0443262	0.310809	0.991	3826	tags=50%, list=21%, signal=63%
GSE17721_PAM3CSK4_VS_GADIQUIMOD_6H_BMDC_UP	GSE17721_PAM3CSK4_VS_GADIQUIMOD_6H_BMDC_UP		186	-0.377874	-1.54441	0.0226586	0.310274	0.991	6043	tags=44%, list=33%, signal=65%
REACTOME_RNA_POL_II_PRE_TRANSCRIPTION_EVENTS	REACTOME_RNA_POL_II_PRE_TRANSCRIPTION_EVENTS		50	-0.516081	-1.54435	0.0430108	0.309605	0.991	3985	tags=44%, list=22%, signal=56%
GSE17721_CPG_VS_GARDIQUIMOD_2H_BMDC_DN	GSE17721_CPG_VS_GARDIQUIMOD_2H_BMDC_DN		191	-0.380094	-1.54406	0.0321027	0.30942	0.992	5046	tags=39%, list=28%, signal=54%
GSE5679_PPARG_LIGAND_ROSIGLITAZONE_VS_RARA_AGONIST_AM580_TREATED_DC_UP	GSE5679_PPARG_LIGAND_ROSIGLITAZONE_VS_RARA_AGONIST_AM580_TREATED_DC_UP		175	-0.415517	-1.54398	0.0258752	0.308803	0.992	5252	tags=46%, list=29%, signal=64%
GSE13485_DAY1_VS_DAY21_YF17D_VACCINE_PBMC_DN	GSE13485_DAY1_VS_DAY21_YF17D_VACCINE_PBMC_DN		166	-0.52677	-1.54339	0.0698835	0.309462	0.992	6178	tags=64%, list=34%, signal=96%
GSE17721_PAM3CSK4_VS_GADIQUIMOD_12H_BMDC_UP	GSE17721_PAM3CSK4_VS_GADIQUIMOD_12H_BMDC_UP		185	-0.425257	-1.54322	0.0455259	0.309108	0.992	3933	tags=35%, list=22%, signal=44%
GSE41867_NAIVE_VS_DAY15_LCMV_ARMSTRONG_EFFECTOR_CD8_TCELL_UP	GSE41867_NAIVE_VS_DAY15_LCMV_ARMSTRONG_EFFECTOR_CD8_TCELL_UP		196	-0.398787	-1.54274	0.0279146	0.309492	0.992	4904	tags=38%, list=27%, signal=52%
GSE4984_GALECTIN1_VS_VEHICLE_CTRL_TREATED_DC_DN	GSE4984_GALECTIN1_VS_VEHICLE_CTRL_TREATED_DC_DN		176	-0.403538	-1.5426	0.0398724	0.308982	0.992	4389	tags=40%, list=24%, signal=53%
GSE17721_CTRL_VS_GARDIQUIMOD_1H_BMDC_UP	GSE17721_CTRL_VS_GARDIQUIMOD_1H_BMDC_UP		171	-0.359702	-1.5419	0.0112835	0.309876	0.992	5444	tags=39%, list=30%, signal=55%
GSE37532_TREG_VS_TCONV_CD4_TCELL_FROM_VISCERAL_ADIPOSE_TISSUE_DN	GSE37532_TREG_VS_TCONV_CD4_TCELL_FROM_VISCERAL_ADIPOSE_TISSUE_DN		157	-0.427285	-1.54153	0.055	0.309965	0.992	4923	tags=45%, list=27%, signal=62%
GSE7509_FCGRIIB_VS_TNFA_IL1B_IL6_PGE_STIM_DC_UP	GSE7509_FCGRIIB_VS_TNFA_IL1B_IL6_PGE_STIM_DC_UP		170	-0.443284	-1.54136	0.0532646	0.309569	0.992	3299	tags=35%, list=18%, signal=42%
GSE2770_TGFB_AND_IL4_VS_IL4_TREATED_ACT_CD4_TCELL_6H_DN	GSE2770_TGFB_AND_IL4_VS_IL4_TREATED_ACT_CD4_TCELL_6H_DN		183	-0.405468	-1.5405	0.0295567	0.310902	0.992	5699	tags=44%, list=31%, signal=64%
GSE17721_0.5H_VS_8H_POLYIC_BMDC_UP	GSE17721_0.5H_VS_8H_POLYIC_BMDC_UP		179	-0.392051	-1.54049	0.0280811	0.310158	0.992	4011	tags=34%, list=22%, signal=43%
GSE25085_FETAL_LIVER_VS_ADULT_BM_SP4_THYMIC_IMPLANT_UP	GSE25085_FETAL_LIVER_VS_ADULT_BM_SP4_THYMIC_IMPLANT_UP		179	-0.405044	-1.54048	0.0314961	0.309418	0.992	5035	tags=45%, list=28%, signal=61%
GSE37532_TREG_VS_TCONV_CD4_TCELL_FROM_LN_UP	GSE37532_TREG_VS_TCONV_CD4_TCELL_FROM_LN_UP		184	-0.469458	-1.54043	0.0703259	0.308754	0.992	6458	tags=57%, list=36%, signal=87%
REACTOME_FORMATION_OF_TRANSCRIPTION_COUPLED_NER_TC_NER_REPAIR_COMPLEX	REACTOME_FORMATION_OF_TRANSCRIPTION_COUPLED_NER_TC_NER_REPAIR_COMPLEX		27	-0.549761	-1.5404	0.0314136	0.308058	0.992	3826	tags=44%, list=21%, signal=56%
GSE12484_HEALTHY_VS_PERIDONTITIS_NEUTROPHILS_DN	GSE12484_HEALTHY_VS_PERIDONTITIS_NEUTROPHILS_DN		123	-0.381251	-1.5404	0.0214724	0.30731	0.992	4901	tags=37%, list=27%, signal=50%
REACTOME_SHC_MEDIATED_SIGNALLING	REACTOME_SHC_MEDIATED_SIGNALLING		15	-0.552	-1.54034	0.0291595	0.306678	0.992	5906	tags=53%, list=33%, signal=79%
GSE6259_FLT3L_INDUCED_33D1_POS_DC_VS_CD4_TCELL_DN	GSE6259_FLT3L_INDUCED_33D1_POS_DC_VS_CD4_TCELL_DN		153	-0.410447	-1.54006	0.0435459	0.306516	0.992	6050	tags=51%, list=33%, signal=76%
GSE21670_TGFB_VS_IL6_TREATED_CD4_TCELL_DN	GSE21670_TGFB_VS_IL6_TREATED_CD4_TCELL_DN		165	-0.369962	-1.53991	0.0145773	0.306104	0.992	5420	tags=40%, list=30%, signal=56%
REACTOME_ACTIVATION_OF_NF_KAPPAB_IN_B_CELLS	REACTOME_ACTIVATION_OF_NF_KAPPAB_IN_B_CELLS		60	-0.531387	-1.53939	0.0839041	0.306548	0.992	3820	tags=52%, list=21%, signal=65%
GSE22432_MULTIPOTENT_PROGENITOR_VS_CDC_DN	GSE22432_MULTIPOTENT_PROGENITOR_VS_CDC_DN		188	-0.422519	-1.53923	0.0536913	0.306237	0.992	5651	tags=45%, list=31%, signal=65%
GSE4142_PLASMA_CELL_VS_GC_BCELL_DN	GSE4142_PLASMA_CELL_VS_GC_BCELL_DN		166	-0.384792	-1.53897	0.0242057	0.30612	0.992	4348	tags=34%, list=24%, signal=45%
GSE23505_UNTREATED_VS_4DAY_IL6_IL1_TREATED_CD4_TCELL_UP	GSE23505_UNTREATED_VS_4DAY_IL6_IL1_TREATED_CD4_TCELL_UP		188	-0.430205	-1.53895	0.0496795	0.305448	0.992	6286	tags=53%, list=35%, signal=80%
GSE36392_TYPE_2_MYELOID_VS_MAC_IL25_TREATED_LUNG_DN	GSE36392_TYPE_2_MYELOID_VS_MAC_IL25_TREATED_LUNG_DN		178	-0.381918	-1.5387	0.0184615	0.305299	0.992	2699	tags=30%, list=15%, signal=35%
GSE22527_ANTI_CD3_INVIVO_VS_UNTREATED_MOUSE_TREG_DN	GSE22527_ANTI_CD3_INVIVO_VS_UNTREATED_MOUSE_TREG_DN		188	-0.395489	-1.53808	0.0247117	0.305926	0.993	5084	tags=44%, list=28%, signal=60%
GSE22886_UNSTIM_VS_IL2_STIM_NKCELL_DN	GSE22886_UNSTIM_VS_IL2_STIM_NKCELL_DN		190	-0.479041	-1.53768	0.0846287	0.306077	0.993	5231	tags=52%, list=29%, signal=72%
GSE17301_ACD3_ACD28_VS_ACD3_ACD28_AND_IFNA5_STIM_CD8_TCELL_UP	GSE17301_ACD3_ACD28_VS_ACD3_ACD28_AND_IFNA5_STIM_CD8_TCELL_UP		166	-0.414899	-1.53754	0.0406504	0.305727	0.993	6247	tags=51%, list=34%, signal=77%
GSE17721_CTRL_VS_PAM3CSK4_12H_BMDC_DN	GSE17721_CTRL_VS_PAM3CSK4_12H_BMDC_DN		175	-0.383693	-1.53722	0.0226629	0.305771	0.993	6159	tags=47%, list=34%, signal=71%
GSE2770_IL12_ACT_VS_ACT_CD4_TCELL_6H_UP	GSE2770_IL12_ACT_VS_ACT_CD4_TCELL_6H_UP		172	-0.395693	-1.53717	0.0374415	0.305164	0.993	4227	tags=36%, list=23%, signal=47%
REACTOME_DESTABILIZATION_OF_MRNA_BY_AUF1_HNRNP_D0	REACTOME_DESTABILIZATION_OF_MRNA_BY_AUF1_HNRNP_D0		49	-0.575819	-1.53698	0.0853659	0.304869	0.993	6363	tags=71%, list=35%, signal=110%
GSE2770_UNTREATED_VS_ACT_CD4_TCELL_2H_DN	GSE2770_UNTREATED_VS_ACT_CD4_TCELL_2H_DN		181	-0.40071	-1.5365	0.0424448	0.305173	0.993	5133	tags=40%, list=28%, signal=56%
GSE18791_UNSTIM_VS_NEWCATSLE_VIRUS_DC_10H_UP	GSE18791_UNSTIM_VS_NEWCATSLE_VIRUS_DC_10H_UP		180	-0.365684	-1.53648	0.0298013	0.304496	0.993	6651	tags=52%, list=37%, signal=82%
REACTOME_SYNTHESIS_OF_GLYCOSYLPHOSPHATIDYLINOSITOL_GPI	REACTOME_SYNTHESIS_OF_GLYCOSYLPHOSPHATIDYLINOSITOL_GPI		17	-0.580892	-1.53643	0.0623886	0.303878	0.993	3575	tags=53%, list=20%, signal=66%
GSE21063_WT_VS_NFATC1_KO_8H_ANTI_IGM_STIM_BCELL_UP	GSE21063_WT_VS_NFATC1_KO_8H_ANTI_IGM_STIM_BCELL_UP		191	-0.486054	-1.5362	0.0949033	0.303719	0.993	2997	tags=37%, list=16%, signal=44%
GSE32986_UNSTIM_VS_GMCSF_AND_CURDLAN_HIGHDOSE_STIM_DC_UP	GSE32986_UNSTIM_VS_GMCSF_AND_CURDLAN_HIGHDOSE_STIM_DC_UP		181	-0.416185	-1.53597	0.045677	0.303547	0.994	5224	tags=46%, list=29%, signal=64%
GSE15330_WT_VS_IKAROS_KO_MEGAKARYOCYTE_ERYTHROID_PROGENITOR_UP	GSE15330_WT_VS_IKAROS_KO_MEGAKARYOCYTE_ERYTHROID_PROGENITOR_UP		179	-0.3891	-1.53583	0.0275081	0.303127	0.994	4655	tags=39%, list=26%, signal=52%
GSE41867_NAIVE_VS_DAY8_LCMV_EFFECTOR_CD8_TCELL_UP	GSE41867_NAIVE_VS_DAY8_LCMV_EFFECTOR_CD8_TCELL_UP		180	-0.427338	-1.53565	0.0441426	0.302831	0.995	4972	tags=42%, list=27%, signal=57%
GSE18791_CTRL_VS_NEWCASTLE_VIRUS_DC_8H_UP	GSE18791_CTRL_VS_NEWCASTLE_VIRUS_DC_8H_UP		177	-0.409628	-1.53536	0.040678	0.302755	0.995	3868	tags=37%, list=21%, signal=47%
REACTOME_DEADENYLATION_DEPENDENT_MRNA_DECAY	REACTOME_DEADENYLATION_DEPENDENT_MRNA_DECAY		42	-0.498778	-1.53509	0.0623886	0.302665	0.995	2949	tags=29%, list=16%, signal=34%
REACTOME_G0_AND_EARLY_G1	REACTOME_G0_AND_EARLY_G1		23	-0.604939	-1.53495	0.0552585	0.30231	0.995	4991	tags=65%, list=27%, signal=90%
GSE21033_3H_VS_24H_POLYIC_STIM_DC_DN	GSE21033_3H_VS_24H_POLYIC_STIM_DC_DN		111	-0.402175	-1.53481	0.0373377	0.301912	0.995	3031	tags=28%, list=17%, signal=33%
GSE27786_ERYTHROBLAST_VS_NEUTROPHIL_UP	GSE27786_ERYTHROBLAST_VS_NEUTROPHIL_UP		166	-0.35899	-1.53479	0.0128023	0.30128	0.995	4487	tags=34%, list=25%, signal=44%
GSE2770_IL12_VS_IL4_TREATED_ACT_CD4_TCELL_48H_UP	GSE2770_IL12_VS_IL4_TREATED_ACT_CD4_TCELL_48H_UP		180	-0.406616	-1.53478	0.0282132	0.300612	0.995	4971	tags=42%, list=27%, signal=57%
GSE17301_CTRL_VS_48H_ACD3_ACD28_IFNA2_STIM_CD8_TCELL_UP	GSE17301_CTRL_VS_48H_ACD3_ACD28_IFNA2_STIM_CD8_TCELL_UP		182	-0.400082	-1.5345	0.0417288	0.30053	0.995	4753	tags=37%, list=26%, signal=49%
GSE41176_UNSTIM_VS_ANTI_IGM_STIM_TAK1_KO_BCELL_1H_DN	GSE41176_UNSTIM_VS_ANTI_IGM_STIM_TAK1_KO_BCELL_1H_DN		167	-0.380221	-1.53419	0.0169252	0.300459	0.995	5608	tags=46%, list=31%, signal=65%
GSE40666_WT_VS_STAT1_KO_CD8_TCELL_WITH_IFNA_STIM_90MIN_DN	GSE40666_WT_VS_STAT1_KO_CD8_TCELL_WITH_IFNA_STIM_90MIN_DN		184	-0.404545	-1.53378	0.0702614	0.300797	0.995	5400	tags=44%, list=30%, signal=62%
GSE46606_UNSTIM_VS_CD40L_IL2_IL5_DAY1_STIMULATED_BCELL_DN	GSE46606_UNSTIM_VS_CD40L_IL2_IL5_DAY1_STIMULATED_BCELL_DN		177	-0.410137	-1.53351	0.0469484	0.300705	0.995	6162	tags=53%, list=34%, signal=80%
GSE15624_CTRL_VS_3H_HALOFUGINONE_TREATED_CD4_TCELL_DN	GSE15624_CTRL_VS_3H_HALOFUGINONE_TREATED_CD4_TCELL_DN		144	-0.400786	-1.53314	0.0401235	0.300917	0.995	4821	tags=39%, list=27%, signal=53%
GSE10273_HIGH_IL7_VS_HIGH_IL7_AND_IRF4_IN_IRF4_8_NULL_PRE_BCELL_UP	GSE10273_HIGH_IL7_VS_HIGH_IL7_AND_IRF4_IN_IRF4_8_NULL_PRE_BCELL_UP		172	-0.386911	-1.53216	0.0213415	0.302609	0.995	6384	tags=49%, list=35%, signal=75%
GSE16385_IFNG_TNF_VS_IL4_STIM_MACROPHAGE_ROSIGLITAZONE_TREATED_DN	GSE16385_IFNG_TNF_VS_IL4_STIM_MACROPHAGE_ROSIGLITAZONE_TREATED_DN		189	-0.409468	-1.53213	0.0423601	0.302005	0.995	4035	tags=35%, list=22%, signal=44%
GSE40666_UNTREATED_VS_IFNA_STIM_CD8_TCELL_90MIN_DN	GSE40666_UNTREATED_VS_IFNA_STIM_CD8_TCELL_90MIN_DN		178	-0.399661	-1.53205	0.0412698	0.301501	0.995	5510	tags=43%, list=30%, signal=61%
GSE30083_SP1_VS_SP3_THYMOCYTE_UP	GSE30083_SP1_VS_SP3_THYMOCYTE_UP		178	-0.387288	-1.53203	0.0203785	0.300853	0.995	5161	tags=41%, list=28%, signal=57%
GSE21678_WT_VS_FOXO1_FOXO3_KO_TREG_DN	GSE21678_WT_VS_FOXO1_FOXO3_KO_TREG_DN		164	-0.386405	-1.53178	0.0316957	0.300737	0.995	5655	tags=43%, list=31%, signal=61%
GSE21927_SPLEEN_VS_TUMOR_MONOCYTE_BALBC_DN	GSE21927_SPLEEN_VS_TUMOR_MONOCYTE_BALBC_DN		169	-0.361039	-1.53065	0.0262009	0.302708	0.995	6075	tags=43%, list=33%, signal=63%
REACTOME_SIGNALING_BY_THE_B_CELL_RECEPTOR_BCR	REACTOME_SIGNALING_BY_THE_B_CELL_RECEPTOR_BCR		120	-0.41525	-1.52985	0.0600316	0.303885	0.995	4160	tags=38%, list=23%, signal=48%
GSE5589_WT_VS_IL10_KO_LPS_AND_IL10_STIM_MACROPHAGE_180MIN_UP	GSE5589_WT_VS_IL10_KO_LPS_AND_IL10_STIM_MACROPHAGE_180MIN_UP		135	-0.371011	-1.52922	0.0260492	0.304628	0.995	4996	tags=42%, list=28%, signal=58%
GSE17721_POLYIC_VS_CPG_0.5H_BMDC_DN	GSE17721_POLYIC_VS_CPG_0.5H_BMDC_DN		183	-0.394975	-1.52917	0.0334855	0.304061	0.995	5134	tags=41%, list=28%, signal=57%
GSE23321_EFFECTOR_MEMORY_VS_NAIVE_CD8_TCELL_DN	GSE23321_EFFECTOR_MEMORY_VS_NAIVE_CD8_TCELL_DN		174	-0.427075	-1.5291	0.0588235	0.303558	0.995	6711	tags=53%, list=37%, signal=83%
GSE37532_VISCERAL_ADIPOSE_TISSUE_VS_LN_DERIVED_PPARG_KO_TCONV_CD4_TCELL_UP	GSE37532_VISCERAL_ADIPOSE_TISSUE_VS_LN_DERIVED_PPARG_KO_TCONV_CD4_TCELL_UP		156	-0.448995	-1.52902	0.0779896	0.303083	0.995	4880	tags=46%, list=27%, signal=63%
GSE19888_CTRL_VS_T_CELL_MEMBRANES_ACT_MAST_CELL_UP	GSE19888_CTRL_VS_T_CELL_MEMBRANES_ACT_MAST_CELL_UP		189	-0.407314	-1.52888	0.0320946	0.302694	0.995	4485	tags=39%, list=25%, signal=51%
GSE369_SOCS3_KO_VS_WT_LIVER_UP	GSE369_SOCS3_KO_VS_WT_LIVER_UP		186	-0.459014	-1.52879	0.0612245	0.302237	0.995	5402	tags=49%, list=30%, signal=70%
GSE37301_HEMATOPOIETIC_STEM_CELL_VS_PRO_BCELL_DN	GSE37301_HEMATOPOIETIC_STEM_CELL_VS_PRO_BCELL_DN		144	-0.424855	-1.52861	0.0511551	0.301968	0.995	6009	tags=47%, list=33%, signal=69%
GSE21927_UNTREATED_VS_GMCSF_GCSF_TREATED_BONE_MARROW_UP	GSE21927_UNTREATED_VS_GMCSF_GCSF_TREATED_BONE_MARROW_UP		158	-0.390495	-1.52851	0.0249221	0.301508	0.995	5441	tags=40%, list=30%, signal=56%
GSE25088_CTRL_VS_ROSIGLITAZONE_STIM_STAT6_KO_MACROPHAGE_DN	GSE25088_CTRL_VS_ROSIGLITAZONE_STIM_STAT6_KO_MACROPHAGE_DN		177	-0.372042	-1.52842	0.0232558	0.301019	0.995	3750	tags=32%, list=21%, signal=40%
GSE16385_MONOCYTE_VS_12H_ROSIGLITAZONE_IL4_TREATED_MACROPHAGE_UP	GSE16385_MONOCYTE_VS_12H_ROSIGLITAZONE_IL4_TREATED_MACROPHAGE_UP		174	-0.390768	-1.52838	0.0345865	0.300467	0.995	5808	tags=45%, list=32%, signal=65%
GSE15659_NAIVE_VS_PTPRC_NEG_CD4_TCELL_UP	GSE15659_NAIVE_VS_PTPRC_NEG_CD4_TCELL_UP		141	-0.350809	-1.52815	0.00262123	0.30031	0.995	4959	tags=38%, list=27%, signal=52%
GSE21063_CTRL_VS_ANTI_IGM_STIM_BCELL_NFATC1_KO_8H_DN	GSE21063_CTRL_VS_ANTI_IGM_STIM_BCELL_NFATC1_KO_8H_DN		181	-0.442717	-1.52792	0.0793919	0.300215	0.995	5517	tags=48%, list=30%, signal=68%
GSE22432_MULTIPOTENT_VS_COMMON_DC_PROGENITOR_UNTREATED_DN	GSE22432_MULTIPOTENT_VS_COMMON_DC_PROGENITOR_UNTREATED_DN		183	-0.439125	-1.5279	0.0582363	0.299626	0.995	4880	tags=46%, list=27%, signal=62%
GSE44649_NAIVE_VS_ACTIVATED_CD8_TCELL_DN	GSE44649_NAIVE_VS_ACTIVATED_CD8_TCELL_DN		182	-0.416317	-1.52776	0.0602007	0.29925	0.995	4653	tags=41%, list=26%, signal=55%
GSE23568_CTRL_VS_ID3_TRANSDUCED_CD8_TCELL_DN	GSE23568_CTRL_VS_ID3_TRANSDUCED_CD8_TCELL_DN		184	-0.466672	-1.52753	0.0658784	0.299126	0.995	5408	tags=51%, list=30%, signal=72%
GSE14308_TH17_VS_NATURAL_TREG_UP	GSE14308_TH17_VS_NATURAL_TREG_UP		179	-0.388079	-1.5274	0.0236337	0.298747	0.995	4074	tags=33%, list=22%, signal=42%
GSE18791_CTRL_VS_NEWCASTLE_VIRUS_DC_14H_UP	GSE18791_CTRL_VS_NEWCASTLE_VIRUS_DC_14H_UP		189	-0.386428	-1.52679	0.0358891	0.299496	0.995	6658	tags=52%, list=37%, signal=82%
GSE17721_0.5H_VS_12H_PAM3CSK4_BMDC_DN	GSE17721_0.5H_VS_12H_PAM3CSK4_BMDC_DN		178	-0.400203	-1.52531	0.0434084	0.302066	0.995	4525	tags=40%, list=25%, signal=53%
GSE5099_UNSTIM_VS_MCSF_TREATED_MONOCYTE_DAY7_UP	GSE5099_UNSTIM_VS_MCSF_TREATED_MONOCYTE_DAY7_UP		172	-0.425631	-1.52484	0.0566667	0.302394	0.995	6488	tags=50%, list=36%, signal=77%
KEGG_OXIDATIVE_PHOSPHORYLATION	KEGG_OXIDATIVE_PHOSPHORYLATION		111	-0.569486	-1.52423	0.100503	0.303281	0.995	5041	tags=64%, list=28%, signal=88%
REACTOME_CONVERSION_FROM_APC_C_CDC20_TO_APC_C_CDH1_IN_LATE_ANAPHASE	REACTOME_CONVERSION_FROM_APC_C_CDC20_TO_APC_C_CDH1_IN_LATE_ANAPHASE		16	-0.60727	-1.52411	0.0418182	0.302861	0.995	3809	tags=56%, list=21%, signal=71%
GSE18791_CTRL_VS_NEWCASTLE_VIRUS_DC_12H_UP	GSE18791_CTRL_VS_NEWCASTLE_VIRUS_DC_12H_UP		185	-0.396483	-1.5241	0.0509338	0.302229	0.995	5299	tags=45%, list=29%, signal=63%
GSE3982_BASOPHIL_VS_TH1_DN	GSE3982_BASOPHIL_VS_TH1_DN		188	-0.41137	-1.52402	0.0596774	0.301718	0.995	3812	tags=35%, list=21%, signal=43%
REACTOME_CDK_MEDIATED_PHOSPHORYLATION_AND_REMOVAL_OF_CDC6	REACTOME_CDK_MEDIATED_PHOSPHORYLATION_AND_REMOVAL_OF_CDC6		45	-0.589619	-1.52329	0.0942408	0.302763	0.995	4152	tags=60%, list=23%, signal=78%
GSE14769_UNSTIM_VS_120MIN_LPS_BMDM_UP	GSE14769_UNSTIM_VS_120MIN_LPS_BMDM_UP		176	-0.358743	-1.52324	0.0247295	0.30223	0.995	4250	tags=32%, list=23%, signal=41%
GSE17721_CTRL_VS_POLYIC_24H_BMDC_UP	GSE17721_CTRL_VS_POLYIC_24H_BMDC_UP		178	-0.396092	-1.52315	0.0338462	0.301782	0.995	5728	tags=46%, list=32%, signal=67%
GSE5589_UNSTIM_VS_45MIN_LPS_STIM_MACROPHAGE_DN	GSE5589_UNSTIM_VS_45MIN_LPS_STIM_MACROPHAGE_DN		173	-0.365248	-1.52311	0.0220588	0.301229	0.995	3733	tags=30%, list=21%, signal=37%
GSE17721_0.5H_VS_12H_POLYIC_BMDC_UP	GSE17721_0.5H_VS_12H_POLYIC_BMDC_UP		170	-0.387691	-1.52293	0.0349014	0.300979	0.995	4343	tags=35%, list=24%, signal=46%
GSE6090_UNSTIM_VS_DC_SIGN_STIM_DC_UP	GSE6090_UNSTIM_VS_DC_SIGN_STIM_DC_UP		156	-0.420172	-1.52292	0.0453782	0.300384	0.995	3600	tags=33%, list=20%, signal=40%
GSE23114_PERITONEAL_CAVITY_B1A_BCELL_VS_SPLEEN_BCELL_DN	GSE23114_PERITONEAL_CAVITY_B1A_BCELL_VS_SPLEEN_BCELL_DN		192	-0.413493	-1.52284	0.0747967	0.299951	0.995	4815	tags=40%, list=27%, signal=54%
GSE41176_UNSTIM_VS_ANTI_IGM_STIM_TAK1_KO_BCELL_1H_UP	GSE41176_UNSTIM_VS_ANTI_IGM_STIM_TAK1_KO_BCELL_1H_UP		184	-0.367097	-1.52257	0.0184049	0.299962	0.995	5477	tags=43%, list=30%, signal=62%
REACTOME_MITOTIC_M_M_G1_PHASES	REACTOME_MITOTIC_M_M_G1_PHASES		158	-0.524094	-1.52253	0.095941	0.29942	0.995	5060	tags=56%, list=28%, signal=77%
GSE19941_UNSTIM_VS_LPS_AND_IL10_STIM_IL10_KO_MACROPHAGE_DN	GSE19941_UNSTIM_VS_LPS_AND_IL10_STIM_IL10_KO_MACROPHAGE_DN		175	-0.394765	-1.52212	0.0537975	0.299738	0.995	5231	tags=44%, list=29%, signal=61%
GSE14000_UNSTIM_VS_4H_LPS_DC_UP	GSE14000_UNSTIM_VS_4H_LPS_DC_UP		179	-0.401511	-1.52201	0.0368421	0.299353	0.995	7064	tags=56%, list=39%, signal=91%
GSE15930_STIM_VS_STIM_AND_IFNAB_72H_CD8_T_CELL_DN	GSE15930_STIM_VS_STIM_AND_IFNAB_72H_CD8_T_CELL_DN		180	-0.402585	-1.52151	0.0410742	0.299856	0.995	4209	tags=37%, list=23%, signal=48%
GSE17721_LPS_VS_CPG_4H_BMDC_DN	GSE17721_LPS_VS_CPG_4H_BMDC_DN		181	-0.403743	-1.52147	0.0481541	0.29932	0.995	3830	tags=34%, list=21%, signal=42%
GSE3982_MAST_CELL_VS_NEUTROPHIL_UP	GSE3982_MAST_CELL_VS_NEUTROPHIL_UP		186	-0.396105	-1.52039	0.0447761	0.301111	0.995	6063	tags=49%, list=33%, signal=73%
GSE26156_DOUBLE_POSITIVE_VS_CD4_SINGLE_POSITIVE_THYMOCYTE_DN	GSE26156_DOUBLE_POSITIVE_VS_CD4_SINGLE_POSITIVE_THYMOCYTE_DN		196	-0.459334	-1.52002	0.0797342	0.301305	0.995	5808	tags=51%, list=32%, signal=74%
KEGG_BLADDER_CANCER	KEGG_BLADDER_CANCER		40	-0.440511	-1.51986	0.0353846	0.301021	0.995	5006	tags=45%, list=28%, signal=62%
GSE22611_NOD2_VS_CTRL_TRANSDUCED_HEK293T_CELL_UP	GSE22611_NOD2_VS_CTRL_TRANSDUCED_HEK293T_CELL_UP		169	-0.359419	-1.51951	0.0182094	0.301248	0.995	4704	tags=34%, list=26%, signal=45%
GSE40666_UNTREATED_VS_IFNA_STIM_EFFECTOR_CD8_TCELL_90MIN_DN	GSE40666_UNTREATED_VS_IFNA_STIM_EFFECTOR_CD8_TCELL_90MIN_DN		188	-0.386162	-1.51936	0.0373692	0.300922	0.995	5112	tags=39%, list=28%, signal=53%
GSE32986_UNSTIM_VS_CURDLAN_HIGHDOSE_STIM_DC_UP	GSE32986_UNSTIM_VS_CURDLAN_HIGHDOSE_STIM_DC_UP		183	-0.413765	-1.51922	0.0666667	0.300584	0.995	5663	tags=49%, list=31%, signal=71%
GSE28726_NAIVE_VS_ACTIVATED_VA24NEG_NKTCELL_UP	GSE28726_NAIVE_VS_ACTIVATED_VA24NEG_NKTCELL_UP		192	-0.413255	-1.51908	0.0543657	0.300304	0.995	6280	tags=52%, list=35%, signal=79%
GSE17721_CTRL_VS_PAM3CSK4_0.5H_BMDC_DN	GSE17721_CTRL_VS_PAM3CSK4_0.5H_BMDC_DN		176	-0.352036	-1.51894	0.0201884	0.300067	0.995	4375	tags=34%, list=24%, signal=44%
GSE14000_UNSTIM_VS_4H_LPS_DC_TRANSLATED_RNA_UP	GSE14000_UNSTIM_VS_4H_LPS_DC_TRANSLATED_RNA_UP		178	-0.398507	-1.51848	0.0362694	0.300426	0.995	6672	tags=49%, list=37%, signal=77%
GSE25088_WT_VS_STAT6_KO_MACROPHAGE_IL4_STIM_DN	GSE25088_WT_VS_STAT6_KO_MACROPHAGE_IL4_STIM_DN		174	-0.45738	-1.51793	0.0905923	0.301137	0.995	3536	tags=36%, list=19%, signal=45%
GSE40274_FOXP3_VS_FOXP3_AND_EOS_TRANSDUCED_ACTIVATED_CD4_TCELL_DN	GSE40274_FOXP3_VS_FOXP3_AND_EOS_TRANSDUCED_ACTIVATED_CD4_TCELL_DN		173	-0.429443	-1.51723	0.0778146	0.302019	0.995	5231	tags=46%, list=29%, signal=64%
GSE17721_CTRL_VS_GARDIQUIMOD_12H_BMDC_UP	GSE17721_CTRL_VS_GARDIQUIMOD_12H_BMDC_UP		180	-0.364742	-1.51721	0.0212766	0.301458	0.995	4042	tags=31%, list=22%, signal=40%
GSE14308_TH17_VS_INDUCED_TREG_DN	GSE14308_TH17_VS_INDUCED_TREG_DN		172	-0.360548	-1.5171	0.0254958	0.301089	0.995	5145	tags=41%, list=28%, signal=57%
GSE25846_IL10_POS_VS_NEG_CD8_TCELL_DAY7_POST_CORONAVIRUS_BRAIN_DN	GSE25846_IL10_POS_VS_NEG_CD8_TCELL_DAY7_POST_CORONAVIRUS_BRAIN_DN		170	-0.357942	-1.51699	0.0192878	0.300741	0.995	4801	tags=35%, list=26%, signal=47%
GSE5589_LPS_VS_LPS_AND_IL6_STIM_MACROPHAGE_45MIN_DN	GSE5589_LPS_VS_LPS_AND_IL6_STIM_MACROPHAGE_45MIN_DN		175	-0.413935	-1.51698	0.0485437	0.300149	0.995	5753	tags=46%, list=32%, signal=66%
GSE17721_POLYIC_VS_PAM3CSK4_16H_BMDC_DN	GSE17721_POLYIC_VS_PAM3CSK4_16H_BMDC_DN		181	-0.391171	-1.51668	0.0438871	0.300236	0.995	5753	tags=48%, list=32%, signal=69%
REACTOME_REGULATION_OF_MRNA_STABILITY_BY_PROTEINS_THAT_BIND_AU_RICH_ELEMENTS	REACTOME_REGULATION_OF_MRNA_STABILITY_BY_PROTEINS_THAT_BIND_AU_RICH_ELEMENTS		80	-0.496375	-1.51661	0.0817052	0.299781	0.995	4746	tags=49%, list=26%, signal=66%
GSE10856_CTRL_VS_TNFRSF6B_IN_MACROPHAGE_DN	GSE10856_CTRL_VS_TNFRSF6B_IN_MACROPHAGE_DN		152	-0.392777	-1.51599	0.0397059	0.300552	0.995	6731	tags=53%, list=37%, signal=84%
GSE9960_HEALTHY_VS_SEPSIS_PBMC_UP	GSE9960_HEALTHY_VS_SEPSIS_PBMC_UP		170	-0.385982	-1.51554	0.0217096	0.300937	0.995	4555	tags=38%, list=25%, signal=50%
REACTOME_M_G1_TRANSITION	REACTOME_M_G1_TRANSITION		76	-0.552503	-1.51515	0.0961538	0.301182	0.995	6363	tags=72%, list=35%, signal=111%
GSE36891_UNSTIM_VS_PAM_TLR2_STIM_PERITONEAL_MACROPHAGE_UP	GSE36891_UNSTIM_VS_PAM_TLR2_STIM_PERITONEAL_MACROPHAGE_UP		180	-0.381052	-1.51514	0.0261941	0.300617	0.995	4757	tags=41%, list=26%, signal=54%
REACTOME_P53_INDEPENDENT_G1_S_DNA_DAMAGE_CHECKPOINT	REACTOME_P53_INDEPENDENT_G1_S_DNA_DAMAGE_CHECKPOINT		47	-0.567595	-1.51497	0.0996564	0.300386	0.995	6363	tags=74%, list=35%, signal=114%
KEGG_PENTOSE_PHOSPHATE_PATHWAY	KEGG_PENTOSE_PHOSPHATE_PATHWAY		22	-0.554115	-1.51444	0.0826162	0.301098	0.995	5119	tags=77%, list=28%, signal=107%
GSE3982_MEMORY_CD4_TCELL_VS_TH2_DN	GSE3982_MEMORY_CD4_TCELL_VS_TH2_DN		182	-0.461069	-1.51402	0.0918367	0.301464	0.995	3952	tags=40%, list=22%, signal=51%
GSE360_CTRL_VS_B_MALAYI_LOW_DOSE_MAC_DN	GSE360_CTRL_VS_B_MALAYI_LOW_DOSE_MAC_DN		179	-0.346474	-1.51375	0.0162003	0.301504	0.995	5100	tags=38%, list=28%, signal=52%
GSE41176_UNSTIM_VS_ANTI_IGM_STIM_BCELL_24H_DN	GSE41176_UNSTIM_VS_ANTI_IGM_STIM_BCELL_24H_DN		188	-0.363851	-1.51349	0.0209268	0.301542	0.995	6918	tags=47%, list=38%, signal=75%
GSE8621_UNSTIM_VS_LPS_PRIMED_UNSTIM_MACROPHAGE_DN	GSE8621_UNSTIM_VS_LPS_PRIMED_UNSTIM_MACROPHAGE_DN		176	-0.361539	-1.5133	0.0190058	0.301298	0.995	4105	tags=32%, list=23%, signal=41%
GSE12366_PLASMA_CELL_VS_NAIVE_BCELL_UP	GSE12366_PLASMA_CELL_VS_NAIVE_BCELL_UP		163	-0.382728	-1.51307	0.025788	0.301239	0.995	4871	tags=37%, list=27%, signal=50%
GSE28726_ACT_CD4_TCELL_VS_ACT_NKTCELL_UP	GSE28726_ACT_CD4_TCELL_VS_ACT_NKTCELL_UP		193	-0.409276	-1.51272	0.0769231	0.301456	0.995	4988	tags=43%, list=27%, signal=59%
GSE17721_4_VS_24H_CPG_BMDC_UP	GSE17721_4_VS_24H_CPG_BMDC_UP		162	-0.369922	-1.51209	0.011396	0.302205	0.995	4932	tags=37%, list=27%, signal=50%
GSE17974_2.5H_VS_72H_IL4_AND_ANTI_IL12_ACT_CD4_TCELL_DN	GSE17974_2.5H_VS_72H_IL4_AND_ANTI_IL12_ACT_CD4_TCELL_DN		177	-0.405539	-1.51174	0.0379147	0.302339	0.995	5482	tags=44%, list=30%, signal=63%
GSE17721_CTRL_VS_LPS_8H_BMDC_UP	GSE17721_CTRL_VS_LPS_8H_BMDC_UP		180	-0.37387	-1.51076	0.03177	0.303948	0.995	4589	tags=37%, list=25%, signal=49%
GSE40274_CTRL_VS_FOXP3_AND_EOS_TRANSDUCED_ACTIVATED_CD4_TCELL_DN	GSE40274_CTRL_VS_FOXP3_AND_EOS_TRANSDUCED_ACTIVATED_CD4_TCELL_DN		139	-0.405192	-1.51073	0.030349	0.303406	0.995	5147	tags=40%, list=28%, signal=56%
GSE27786_LIN_NEG_VS_CD8_TCELL_UP	GSE27786_LIN_NEG_VS_CD8_TCELL_UP		185	-0.37971	-1.51059	0.0398089	0.303164	0.996	4887	tags=41%, list=27%, signal=56%
GSE17721_PAM3CSK4_VS_CPG_12H_BMDC_UP	GSE17721_PAM3CSK4_VS_CPG_12H_BMDC_UP		175	-0.43277	-1.51008	0.046549	0.303675	0.996	5053	tags=43%, list=28%, signal=59%
GSE16451_IMMATURE_VS_MATURE_NEURON_CELL_LINE_WEST_EQUINE_ENC_VIRUS_DN	GSE16451_IMMATURE_VS_MATURE_NEURON_CELL_LINE_WEST_EQUINE_ENC_VIRUS_DN		188	-0.420932	-1.5099	0.0759076	0.303423	0.996	6515	tags=55%, list=36%, signal=85%
GSE37605_C57BL6_VS_NOD_FOXP3_FUSION_GFP_TCONV_UP	GSE37605_C57BL6_VS_NOD_FOXP3_FUSION_GFP_TCONV_UP		150	-0.387872	-1.50977	0.0226244	0.303124	0.996	3507	tags=31%, list=19%, signal=39%
GSE29164_CD8_TCELL_VS_CD8_TCELL_AND_IL12_TREATED_MELANOMA_DAY7_DN	GSE29164_CD8_TCELL_VS_CD8_TCELL_AND_IL12_TREATED_MELANOMA_DAY7_DN		153	-0.403928	-1.50952	0.0509745	0.303094	0.996	6175	tags=49%, list=34%, signal=74%
GSE14308_TH1_VS_INDUCED_TREG_DN	GSE14308_TH1_VS_INDUCED_TREG_DN		172	-0.367962	-1.50948	0.0322086	0.302627	0.996	6476	tags=49%, list=36%, signal=76%
GSE36826_WT_VS_IL1R_KO_SKIN_STAPH_AUREUS_INF_UP	GSE36826_WT_VS_IL1R_KO_SKIN_STAPH_AUREUS_INF_UP		190	-0.43939	-1.50948	0.0743134	0.302047	0.996	6292	tags=55%, list=35%, signal=83%
GSE15330_HSC_VS_PRO_BCELL_UP	GSE15330_HSC_VS_PRO_BCELL_UP		182	-0.372278	-1.50928	0.0242057	0.30185	0.996	4517	tags=37%, list=25%, signal=49%
GSE37533_PPARG1_FOXP3_VS_PPARG2_FOXP3_TRANSDUCED_CD4_TCELL_UP	GSE37533_PPARG1_FOXP3_VS_PPARG2_FOXP3_TRANSDUCED_CD4_TCELL_UP		157	-0.368231	-1.50907	0.0277325	0.30171	0.996	4501	tags=34%, list=25%, signal=45%
KEGG_PROTEASOME	KEGG_PROTEASOME		41	-0.597477	-1.5088	0.0915371	0.30171	0.996	4152	tags=59%, list=23%, signal=76%
GSE14000_TRANSLATED_RNA_VS_MRNA_4H_LPS_DC_DN	GSE14000_TRANSLATED_RNA_VS_MRNA_4H_LPS_DC_DN		152	-0.452904	-1.50826	0.06875	0.302375	0.996	5359	tags=51%, list=30%, signal=71%
GSE37319_WT_VS_RC3H1_KO_CD44LOW_CD8_TCELL_UP	GSE37319_WT_VS_RC3H1_KO_CD44LOW_CD8_TCELL_UP		113	-0.359014	-1.50802	0.0105402	0.30227	0.996	5328	tags=42%, list=29%, signal=60%
GSE37301_LYMPHOID_PRIMED_MPP_VS_PRO_BCELL_UP	GSE37301_LYMPHOID_PRIMED_MPP_VS_PRO_BCELL_UP		179	-0.363498	-1.50782	0.0118519	0.302136	0.996	6135	tags=43%, list=34%, signal=64%
GSE2770_IL12_AND_TGFB_ACT_VS_ACT_CD4_TCELL_48H_DN	GSE2770_IL12_AND_TGFB_ACT_VS_ACT_CD4_TCELL_48H_DN		184	-0.4195	-1.50757	0.0623917	0.302112	0.996	4295	tags=40%, list=24%, signal=51%
GSE17721_PAM3CSK4_VS_GADIQUIMOD_1H_BMDC_DN	GSE17721_PAM3CSK4_VS_GADIQUIMOD_1H_BMDC_DN		186	-0.389839	-1.50744	0.0498339	0.301837	0.996	5625	tags=44%, list=31%, signal=63%
GSE41867_NAIVE_VS_EFFECTOR_CD8_TCELL_DN	GSE41867_NAIVE_VS_EFFECTOR_CD8_TCELL_DN		185	-0.437881	-1.50687	0.0679117	0.302433	0.996	5297	tags=46%, list=29%, signal=64%
GSE9601_NFKB_INHIBITOR_VS_PI3K_INHIBITOR_TREATED_HCMV_INF_MONOCYTE_UP	GSE9601_NFKB_INHIBITOR_VS_PI3K_INHIBITOR_TREATED_HCMV_INF_MONOCYTE_UP		189	-0.372725	-1.50643	0.0270701	0.302828	0.996	5522	tags=42%, list=30%, signal=60%
GSE17721_POLYIC_VS_PAM3CSK4_4H_BMDC_UP	GSE17721_POLYIC_VS_PAM3CSK4_4H_BMDC_UP		184	-0.365757	-1.50595	0.0239437	0.303317	0.996	5550	tags=40%, list=31%, signal=57%
GSE20500_CTRL_VS_RETINOIC_ACID_TREATED_CD4_TCELL_UP	GSE20500_CTRL_VS_RETINOIC_ACID_TREATED_CD4_TCELL_UP		185	-0.39877	-1.50593	0.0547504	0.302797	0.996	4269	tags=39%, list=24%, signal=51%
GSE18791_UNSTIM_VS_NEWCATSLE_VIRUS_DC_6H_UP	GSE18791_UNSTIM_VS_NEWCATSLE_VIRUS_DC_6H_UP		179	-0.376467	-1.50534	0.0342577	0.303584	0.996	4731	tags=37%, list=26%, signal=49%
GSE12845_IGD_NEG_BLOOD_VS_DARKZONE_GC_TONSIL_BCELL_DN	GSE12845_IGD_NEG_BLOOD_VS_DARKZONE_GC_TONSIL_BCELL_DN		186	-0.385531	-1.50487	0.0367279	0.304116	0.996	6044	tags=46%, list=33%, signal=69%
GSE1460_INTRATHYMIC_T_PROGENITOR_VS_NAIVE_CD4_TCELL_CORD_BLOOD_UP	GSE1460_INTRATHYMIC_T_PROGENITOR_VS_NAIVE_CD4_TCELL_CORD_BLOOD_UP		188	-0.436598	-1.50392	0.0878735	0.305681	0.996	4805	tags=46%, list=26%, signal=62%
GSE13493_DP_VS_CD4INTCD8POS_THYMOCYTE_DN	GSE13493_DP_VS_CD4INTCD8POS_THYMOCYTE_DN		176	-0.379477	-1.50256	0.0313901	0.308173	0.996	5856	tags=45%, list=32%, signal=66%
GSE21927_SPLENIC_C26GM_TUMOROUS_VS_BONE_MARROW_MONOCYTES_DN	GSE21927_SPLENIC_C26GM_TUMOROUS_VS_BONE_MARROW_MONOCYTES_DN		163	-0.368621	-1.50232	0.0225225	0.308165	0.996	5475	tags=40%, list=30%, signal=57%
GSE21063_WT_VS_NFATC1_KO_BCELL_DN	GSE21063_WT_VS_NFATC1_KO_BCELL_DN		190	-0.414299	-1.50226	0.0572917	0.307721	0.996	4487	tags=40%, list=25%, signal=53%
KEGG_CELL_CYCLE	KEGG_CELL_CYCLE		122	-0.45876	-1.50181	0.0817391	0.308235	0.997	5060	tags=47%, list=28%, signal=64%
GSE21546_UNSTIM_VS_ANTI_CD3_STIM_DP_THYMOCYTES_DN	GSE21546_UNSTIM_VS_ANTI_CD3_STIM_DP_THYMOCYTES_DN		174	-0.454719	-1.50107	0.0990991	0.309377	0.997	4821	tags=44%, list=27%, signal=60%
GSE4984_GALECTIN1_VS_LPS_STIM_DC_DN	GSE4984_GALECTIN1_VS_LPS_STIM_DC_DN		154	-0.357494	-1.50007	0.0209497	0.311071	0.997	5053	tags=38%, list=28%, signal=53%
GSE19923_E2A_KO_VS_E2A_AND_HEB_KO_DP_THYMOCYTE_UP	GSE19923_E2A_KO_VS_E2A_AND_HEB_KO_DP_THYMOCYTE_UP		184	-0.359646	-1.49969	0.0223547	0.31128	0.997	4291	tags=34%, list=24%, signal=44%
GSE26030_TH1_VS_TH17_RESTIMULATED_DAY5_POST_POLARIZATION_UP	GSE26030_TH1_VS_TH17_RESTIMULATED_DAY5_POST_POLARIZATION_UP		183	-0.454061	-1.49929	0.0673813	0.311595	0.997	4455	tags=43%, list=25%, signal=57%
GSE9601_UNTREATED_VS_PI3K_INHIBITOR_TREATED_HCMV_INF_MONOCYTE_DN	GSE9601_UNTREATED_VS_PI3K_INHIBITOR_TREATED_HCMV_INF_MONOCYTE_DN		128	-0.382285	-1.49891	0.0273141	0.31184	0.997	5445	tags=42%, list=30%, signal=60%
GSE17721_LPS_VS_POLYIC_8H_BMDC_UP	GSE17721_LPS_VS_POLYIC_8H_BMDC_UP		182	-0.37735	-1.49864	0.0551302	0.311857	0.997	4678	tags=40%, list=26%, signal=53%
GSE46025_WT_VS_FOXO1_KO_KLRG1_LOW_CD8_EFFECTOR_TCELL_DN	GSE46025_WT_VS_FOXO1_KO_KLRG1_LOW_CD8_EFFECTOR_TCELL_DN		154	-0.401904	-1.49794	0.0558292	0.312855	0.997	5331	tags=41%, list=29%, signal=57%
GSE2706_UNSTIM_VS_2H_LPS_AND_R848_DC_UP	GSE2706_UNSTIM_VS_2H_LPS_AND_R848_DC_UP		166	-0.395077	-1.49762	0.0450607	0.313004	0.997	6039	tags=48%, list=33%, signal=71%
GSE21546_ELK1_KO_VS_SAP1A_KO_AND_ELK1_KO_ANTI_CD3_STIM_DP_THYMOCYTES_DN	GSE21546_ELK1_KO_VS_SAP1A_KO_AND_ELK1_KO_ANTI_CD3_STIM_DP_THYMOCYTES_DN		174	-0.356846	-1.49731	0.0339943	0.313143	0.997	4214	tags=34%, list=23%, signal=44%
GSE21670_STAT3_KO_VS_WT_CD4_TCELL_TGFB_IL6_TREATED_UP	GSE21670_STAT3_KO_VS_WT_CD4_TCELL_TGFB_IL6_TREATED_UP		177	-0.377547	-1.49727	0.0467572	0.312673	0.997	4845	tags=37%, list=27%, signal=50%
GSE17721_POLYIC_VS_PAM3CSK4_6H_BMDC_DN	GSE17721_POLYIC_VS_PAM3CSK4_6H_BMDC_DN		186	-0.379408	-1.49705	0.0512821	0.312563	0.997	4742	tags=37%, list=26%, signal=50%
GSE7852_THYMUS_VS_FAT_TREG_UP	GSE7852_THYMUS_VS_FAT_TREG_UP		187	-0.40751	-1.49633	0.0564516	0.313655	0.997	5286	tags=44%, list=29%, signal=61%
GSE40274_XBP1_VS_FOXP3_AND_XBP1_TRANSDUCED_ACTIVATED_CD4_TCELL_DN	GSE40274_XBP1_VS_FOXP3_AND_XBP1_TRANSDUCED_ACTIVATED_CD4_TCELL_DN		184	-0.364351	-1.49606	0.0398773	0.313682	0.997	5631	tags=39%, list=31%, signal=56%
REACTOME_DNA_REPLICATION	REACTOME_DNA_REPLICATION		178	-0.513279	-1.49606	0.116451	0.313135	0.997	4883	tags=53%, list=27%, signal=72%
GSE24634_IL4_VS_CTRL_TREATED_NAIVE_CD4_TCELL_DAY7_UP	GSE24634_IL4_VS_CTRL_TREATED_NAIVE_CD4_TCELL_DAY7_UP		187	-0.406766	-1.49605	0.0876369	0.31258	0.997	5215	tags=43%, list=29%, signal=59%
GSE37301_MULTIPOTENT_PROGENITOR_VS_COMMON_LYMPHOID_PROGENITOR_DN	GSE37301_MULTIPOTENT_PROGENITOR_VS_COMMON_LYMPHOID_PROGENITOR_DN		185	-0.374779	-1.49603	0.0295031	0.312069	0.997	6166	tags=48%, list=34%, signal=72%
REACTOME_MRNA_CAPPING	REACTOME_MRNA_CAPPING		27	-0.536701	-1.49592	0.066087	0.311739	0.997	3826	tags=48%, list=21%, signal=61%
REACTOME_RESPIRATORY_ELECTRON_TRANSPORT_ATP_SYNTHESIS_BY_CHEMIOSMOTIC_COUPLING_AND_HEAT_PRODUCTION_BY_UNCOUPLING_PROTEINS_	REACTOME_RESPIRATORY_ELECTRON_TRANSPORT_ATP_SYNTHESIS_BY_CHEMIOSMOTIC_COUPLING_AND_HEAT_PRODUCTION_BY_UNCOUPLING_PROTEINS_		79	-0.620221	-1.4959	0.106713	0.31123	0.997	5041	tags=73%, list=28%, signal=101%
GSE17721_LPS_VS_GARDIQUIMOD_4H_BMDC_DN	GSE17721_LPS_VS_GARDIQUIMOD_4H_BMDC_DN		178	-0.373332	-1.49578	0.0374415	0.31094	0.997	4678	tags=37%, list=26%, signal=49%
GSE5542_IFNG_VS_IFNA_TREATED_EPITHELIAL_CELLS_6H_UP	GSE5542_IFNG_VS_IFNA_TREATED_EPITHELIAL_CELLS_6H_UP		181	-0.40648	-1.49571	0.0521886	0.310531	0.997	4788	tags=40%, list=26%, signal=54%
GSE14769_20MIN_VS_360MIN_LPS_BMDM_UP	GSE14769_20MIN_VS_360MIN_LPS_BMDM_UP		185	-0.378147	-1.49552	0.0376176	0.310319	0.997	6936	tags=50%, list=38%, signal=80%
GSE20152_SPHK1_KO_VS_WT_HTNFA_OVERXPRESS_ANKLE_DN	GSE20152_SPHK1_KO_VS_WT_HTNFA_OVERXPRESS_ANKLE_DN		184	-0.379608	-1.49537	0.038526	0.310168	0.997	6471	tags=47%, list=36%, signal=73%
GSE17721_POLYIC_VS_CPG_1H_BMDC_UP	GSE17721_POLYIC_VS_CPG_1H_BMDC_UP		177	-0.371644	-1.49514	0.0301109	0.31014	0.997	6055	tags=47%, list=33%, signal=70%
GSE17721_LPS_VS_CPG_6H_BMDC_DN	GSE17721_LPS_VS_CPG_6H_BMDC_DN		178	-0.370127	-1.49509	0.0357675	0.309691	0.997	3326	tags=31%, list=18%, signal=38%
GSE2770_UNTREATED_VS_TGFB_AND_IL12_TREATED_ACT_CD4_TCELL_6H_UP	GSE2770_UNTREATED_VS_TGFB_AND_IL12_TREATED_ACT_CD4_TCELL_6H_UP		182	-0.372385	-1.49442	0.0266458	0.310634	0.997	6957	tags=49%, list=38%, signal=79%
GSE27786_LIN_NEG_VS_ERYTHROBLAST_DN	GSE27786_LIN_NEG_VS_ERYTHROBLAST_DN		155	-0.346439	-1.49425	0.0116732	0.310434	0.997	4019	tags=30%, list=22%, signal=38%
GSE10273_LOW_IL7_VS_HIGH_IL7_AND_IRF4_IN_IRF4_8_NULL_PRE_BCELL_UP	GSE10273_LOW_IL7_VS_HIGH_IL7_AND_IRF4_IN_IRF4_8_NULL_PRE_BCELL_UP		171	-0.367267	-1.49416	0.041791	0.310124	0.997	6063	tags=47%, list=33%, signal=70%
GSE32164_RESTING_DIFFERENTIATED_VS_ALTERNATIVELY_ACT_M2_MACROPHAGE_UP	GSE32164_RESTING_DIFFERENTIATED_VS_ALTERNATIVELY_ACT_M2_MACROPHAGE_UP		176	-0.406993	-1.49396	0.0680062	0.310053	0.997	5224	tags=43%, list=29%, signal=59%
GSE411_UNSTIM_VS_400MIN_IL6_STIM_MACROPHAGE_DN	GSE411_UNSTIM_VS_400MIN_IL6_STIM_MACROPHAGE_DN		184	-0.401005	-1.49396	0.0530547	0.309509	0.997	4487	tags=39%, list=25%, signal=51%
GSE17721_0.5H_VS_4H_GARDIQUIMOD_BMDC_UP	GSE17721_0.5H_VS_4H_GARDIQUIMOD_BMDC_UP		177	-0.372136	-1.4938	0.0434783	0.309255	0.997	5689	tags=42%, list=31%, signal=61%
GSE15324_NAIVE_VS_ACTIVATED_CD8_TCELL_DN	GSE15324_NAIVE_VS_ACTIVATED_CD8_TCELL_DN		182	-0.350923	-1.49337	0.00987306	0.309639	0.997	5200	tags=35%, list=29%, signal=49%
GSE17974_0.5H_VS_72H_IL4_AND_ANTI_IL12_ACT_CD4_TCELL_DN	GSE17974_0.5H_VS_72H_IL4_AND_ANTI_IL12_ACT_CD4_TCELL_DN		173	-0.403878	-1.49325	0.0621019	0.309366	0.997	5899	tags=45%, list=32%, signal=65%
GSE14308_TH1_VS_NATURAL_TREG_UP	GSE14308_TH1_VS_NATURAL_TREG_UP		174	-0.381763	-1.49319	0.0310651	0.308941	0.997	6456	tags=51%, list=36%, signal=79%
GSE20198_IL12_VS_IFNA_TREATED_ACT_CD4_TCELL_UP	GSE20198_IL12_VS_IFNA_TREATED_ACT_CD4_TCELL_UP		187	-0.397473	-1.49281	0.0571895	0.309261	0.997	4683	tags=40%, list=26%, signal=53%
GSE22919_RESTING_VS_IL2_IL12_IL15_STIM_NK_CELL_UP	GSE22919_RESTING_VS_IL2_IL12_IL15_STIM_NK_CELL_UP		185	-0.420728	-1.49216	0.0634648	0.310201	0.997	5726	tags=45%, list=32%, signal=66%
GSE25085_FETAL_LIVER_VS_FETAL_BM_SP4_THYMIC_IMPLANT_UP	GSE25085_FETAL_LIVER_VS_FETAL_BM_SP4_THYMIC_IMPLANT_UP		177	-0.383901	-1.49157	0.05625	0.310982	0.997	5408	tags=44%, list=30%, signal=61%
GSE3982_BASOPHIL_VS_TH2_DN	GSE3982_BASOPHIL_VS_TH2_DN		180	-0.40324	-1.4915	0.0709677	0.31056	0.997	5598	tags=46%, list=31%, signal=66%
GSE3691_CONVENTIONAL_VS_PLASMACYTOID_DC_SPLEEN_DN	GSE3691_CONVENTIONAL_VS_PLASMACYTOID_DC_SPLEEN_DN		164	-0.342967	-1.4913	0.0199005	0.310468	0.997	5124	tags=40%, list=28%, signal=55%
GSE14699_DELETIONAL_TOLERANCE_VS_ACTIVATED_CD8_TCELL_DN	GSE14699_DELETIONAL_TOLERANCE_VS_ACTIVATED_CD8_TCELL_DN		163	-0.444529	-1.49108	0.0703125	0.310421	0.997	5423	tags=51%, list=30%, signal=72%
GSE24634_TEFF_VS_TCONV_DAY7_IN_CULTURE_UP	GSE24634_TEFF_VS_TCONV_DAY7_IN_CULTURE_UP		190	-0.442973	-1.49102	0.0973154	0.31003	0.997	3397	tags=35%, list=19%, signal=43%
GSE21670_UNTREATED_VS_TGFB_IL6_TREATED_STAT3_KO_CD4_TCELL_UP	GSE21670_UNTREATED_VS_TGFB_IL6_TREATED_STAT3_KO_CD4_TCELL_UP		190	-0.373886	-1.49075	0.0497667	0.310072	0.997	5697	tags=43%, list=31%, signal=61%
GSE3982_EOSINOPHIL_VS_DC_DN	GSE3982_EOSINOPHIL_VS_DC_DN		188	-0.37839	-1.49062	0.0343214	0.309798	0.997	4442	tags=36%, list=24%, signal=47%
GSE24634_NAIVE_CD4_TCELL_VS_DAY5_IL4_CONV_TREG_DN	GSE24634_NAIVE_CD4_TCELL_VS_DAY5_IL4_CONV_TREG_DN		197	-0.45154	-1.48966	0.0802048	0.311413	0.997	5182	tags=49%, list=29%, signal=68%
GSE3982_NKCELL_VS_TH2_DN	GSE3982_NKCELL_VS_TH2_DN		191	-0.443478	-1.48946	0.105622	0.311296	0.997	5962	tags=51%, list=33%, signal=75%
GSE3982_MAC_VS_NEUTROPHIL_UP	GSE3982_MAC_VS_NEUTROPHIL_UP		178	-0.383511	-1.48901	0.0401284	0.311781	0.997	6063	tags=44%, list=33%, signal=66%
REACTOME_SIGNALING_BY_INSULIN_RECEPTOR	REACTOME_SIGNALING_BY_INSULIN_RECEPTOR		91	-0.385361	-1.48892	0.0343284	0.311434	0.997	5906	tags=44%, list=33%, signal=65%
GSE21927_SPLEEN_VS_4T1_TUMOR_MONOCYTE_BALBC_DN	GSE21927_SPLEEN_VS_4T1_TUMOR_MONOCYTE_BALBC_DN		162	-0.374481	-1.48887	0.0424528	0.311022	0.997	4738	tags=37%, list=26%, signal=50%
REACTOME_CDT1_ASSOCIATION_WITH_THE_CDC6_ORC_ORIGIN_COMPLEX	REACTOME_CDT1_ASSOCIATION_WITH_THE_CDC6_ORC_ORIGIN_COMPLEX		53	-0.566535	-1.48843	0.106195	0.31153	0.997	4152	tags=57%, list=23%, signal=73%
GSE3982_MAST_CELL_VS_BASOPHIL_UP	GSE3982_MAST_CELL_VS_BASOPHIL_UP		166	-0.383103	-1.48836	0.0478395	0.311164	0.997	5823	tags=43%, list=32%, signal=63%
GSE5542_IFNA_VS_IFNA_AND_IFNG_TREATED_EPITHELIAL_CELLS_24H_DN	GSE5542_IFNA_VS_IFNA_AND_IFNG_TREATED_EPITHELIAL_CELLS_24H_DN		163	-0.365476	-1.48836	0.0323529	0.310639	0.997	4272	tags=33%, list=24%, signal=43%
GSE12507_PDC_CELL_LINE_VS_IMMATUE_T_CELL_LINE_UP	GSE12507_PDC_CELL_LINE_VS_IMMATUE_T_CELL_LINE_UP		134	-0.399237	-1.48796	0.0486322	0.311004	0.997	5172	tags=43%, list=28%, signal=60%
GSE7509_UNSTIM_VS_FCGRIIB_STIM_MONOCYTE_UP	GSE7509_UNSTIM_VS_FCGRIIB_STIM_MONOCYTE_UP		157	-0.451172	-1.48793	0.0830619	0.31055	0.997	6458	tags=57%, list=36%, signal=88%
GSE17721_CTRL_VS_GARDIQUIMOD_24H_BMDC_DN	GSE17721_CTRL_VS_GARDIQUIMOD_24H_BMDC_DN		179	-0.380518	-1.48761	0.0603175	0.310707	0.997	5807	tags=45%, list=32%, signal=65%
GSE15750_DAY6_VS_DAY10_EFF_CD8_TCELL_UP	GSE15750_DAY6_VS_DAY10_EFF_CD8_TCELL_UP		185	-0.496954	-1.48755	0.132379	0.31033	0.997	5618	tags=57%, list=31%, signal=82%
REACTOME_ASPARAGINE_N_LINKED_GLYCOSYLATION	REACTOME_ASPARAGINE_N_LINKED_GLYCOSYLATION		79	-0.448391	-1.48707	0.0791246	0.310763	0.997	3842	tags=34%, list=21%, signal=43%
GSE3982_NEUTROPHIL_VS_CENT_MEMORY_CD4_TCELL_DN	GSE3982_NEUTROPHIL_VS_CENT_MEMORY_CD4_TCELL_DN		183	-0.364469	-1.4868	0.0255183	0.310868	0.997	4295	tags=34%, list=24%, signal=45%
GSE14000_4H_VS_16H_LPS_DC_TRANSLATED_RNA_DN	GSE14000_4H_VS_16H_LPS_DC_TRANSLATED_RNA_DN		182	-0.354547	-1.48642	0.0292758	0.311206	0.997	4250	tags=32%, list=23%, signal=41%
REACTOME_ENERGY_DEPENDENT_REGULATION_OF_MTOR_BY_LKB1_AMPK	REACTOME_ENERGY_DEPENDENT_REGULATION_OF_MTOR_BY_LKB1_AMPK		16	-0.519079	-1.48605	0.0552585	0.311524	0.997	5625	tags=63%, list=31%, signal=90%
GSE22601_CD4_SINGLE_POSITIVE_VS_CD8_SINGLE_POSITIVE_THYMOCYTE_UP	GSE22601_CD4_SINGLE_POSITIVE_VS_CD8_SINGLE_POSITIVE_THYMOCYTE_UP		186	-0.395652	-1.48565	0.0638298	0.311849	0.997	4824	tags=40%, list=27%, signal=54%
GSE7460_CTRL_VS_FOXP3_OVEREXPR_TCONV_1_UP	GSE7460_CTRL_VS_FOXP3_OVEREXPR_TCONV_1_UP		162	-0.352174	-1.48563	0.0341997	0.3114	0.997	5661	tags=43%, list=31%, signal=62%
GSE17721_LPS_VS_CPG_8H_BMDC_DN	GSE17721_LPS_VS_CPG_8H_BMDC_DN		184	-0.394766	-1.4856	0.0504732	0.310949	0.997	4658	tags=38%, list=26%, signal=50%
GSE35543_IN_VITRO_ITREG_VS_CONVERTED_EX_ITREG_UP	GSE35543_IN_VITRO_ITREG_VS_CONVERTED_EX_ITREG_UP		172	-0.443348	-1.48493	0.0891938	0.311919	0.997	5231	tags=47%, list=29%, signal=66%
REACTOME_VIF_MEDIATED_DEGRADATION_OF_APOBEC3G	REACTOME_VIF_MEDIATED_DEGRADATION_OF_APOBEC3G		46	-0.57358	-1.48469	0.110727	0.311936	0.997	4152	tags=57%, list=23%, signal=73%
GSE37532_TREG_VS_TCONV_PPARG_KO_CD4_TCELL_FROM_LN_UP	GSE37532_TREG_VS_TCONV_PPARG_KO_CD4_TCELL_FROM_LN_UP		186	-0.394194	-1.48382	0.0535117	0.313377	0.997	6864	tags=53%, list=38%, signal=84%
RB_DN.V1_UP	RB_DN.V1_UP		127	-0.384682	-1.48366	0.0537125	0.31324	0.997	5289	tags=42%, list=29%, signal=58%
GSE26669_CD4_VS_CD8_TCELL_IN_MLR_UP	GSE26669_CD4_VS_CD8_TCELL_IN_MLR_UP		185	-0.355172	-1.48357	0.0242511	0.31296	0.997	5425	tags=40%, list=30%, signal=56%
GSE25123_CTRL_VS_IL4_STIM_PPARG_KO_MACROPHAGE_UP	GSE25123_CTRL_VS_IL4_STIM_PPARG_KO_MACROPHAGE_UP		169	-0.35599	-1.48274	0.0238429	0.314185	0.997	6625	tags=45%, list=36%, signal=70%
KEGG_UBIQUITIN_MEDIATED_PROTEOLYSIS	KEGG_UBIQUITIN_MEDIATED_PROTEOLYSIS		129	-0.393719	-1.48273	0.0517241	0.313698	0.997	4594	tags=38%, list=25%, signal=50%
GSE39820_TGFBETA1_VS_TGFBETA3_IN_IL6_TREATED_CD4_TCELL_DN	GSE39820_TGFBETA1_VS_TGFBETA3_IN_IL6_TREATED_CD4_TCELL_DN		162	-0.407293	-1.48237	0.0644172	0.313963	0.997	3716	tags=35%, list=20%, signal=43%
GSE14415_TCONV_VS_FOXP3_KO_INDUCED_TREG_UP	GSE14415_TCONV_VS_FOXP3_KO_INDUCED_TREG_UP		155	-0.414276	-1.48233	0.0867347	0.313547	0.997	4752	tags=39%, list=26%, signal=53%
GSE13306_LAMINA_PROPRIA_VS_SPLEEN_TREG_DN	GSE13306_LAMINA_PROPRIA_VS_SPLEEN_TREG_DN		164	-0.357694	-1.48198	0.025974	0.313733	0.997	4923	tags=34%, list=27%, signal=46%
GSE41176_UNSTIM_VS_ANTI_IGM_STIM_TAK1_KO_BCELL_6H_UP	GSE41176_UNSTIM_VS_ANTI_IGM_STIM_TAK1_KO_BCELL_6H_UP		173	-0.34021	-1.48121	0.0175676	0.314949	0.997	2702	tags=24%, list=15%, signal=28%
GSE17721_LPS_VS_GARDIQUIMOD_2H_BMDC_DN	GSE17721_LPS_VS_GARDIQUIMOD_2H_BMDC_DN		174	-0.374315	-1.48112	0.0519685	0.31464	0.997	5623	tags=44%, list=31%, signal=63%
GSE17721_LPS_VS_POLYIC_4H_BMDC_DN	GSE17721_LPS_VS_POLYIC_4H_BMDC_DN		183	-0.370881	-1.481	0.0474074	0.314353	0.997	5588	tags=45%, list=31%, signal=65%
KEGG_CARDIAC_MUSCLE_CONTRACTION	KEGG_CARDIAC_MUSCLE_CONTRACTION		56	-0.452242	-1.48088	0.0906389	0.314111	0.997	5041	tags=43%, list=28%, signal=59%
GSE29614_CTRL_VS_DAY7_TIV_FLU_VACCINE_PBMC_DN	GSE29614_CTRL_VS_DAY7_TIV_FLU_VACCINE_PBMC_DN		172	-0.423266	-1.48083	0.0802568	0.313739	0.997	6050	tags=50%, list=33%, signal=74%
GSE21927_SPLEEN_VS_C26GM_TUMOR_MONOCYTE_BALBC_DN	GSE21927_SPLEEN_VS_C26GM_TUMOR_MONOCYTE_BALBC_DN		156	-0.371991	-1.47989	0.0438066	0.315238	0.997	5522	tags=43%, list=30%, signal=61%
GSE8685_IL2_ACT_IL2_STARVED_VS_IL15_ACT_IL2_STARVED_CD4_TCELL_DN	GSE8685_IL2_ACT_IL2_STARVED_VS_IL15_ACT_IL2_STARVED_CD4_TCELL_DN		186	-0.37155	-1.47969	0.0535168	0.315127	0.997	5252	tags=37%, list=29%, signal=51%
REACTOME_P53_DEPENDENT_G1_DNA_DAMAGE_RESPONSE	REACTOME_P53_DEPENDENT_G1_DNA_DAMAGE_RESPONSE		52	-0.537091	-1.47961	0.117547	0.314797	0.997	4746	tags=56%, list=26%, signal=75%
REACTOME_RNA_POL_III_TRANSCRIPTION_TERMINATION	REACTOME_RNA_POL_III_TRANSCRIPTION_TERMINATION		18	-0.536126	-1.47953	0.0571924	0.314492	0.997	4351	tags=39%, list=24%, signal=51%
REACTOME_SCFSKP2_MEDIATED_DEGRADATION_OF_P27_P21	REACTOME_SCFSKP2_MEDIATED_DEGRADATION_OF_P27_P21		53	-0.556684	-1.47952	0.113597	0.314024	0.997	4152	tags=55%, list=23%, signal=71%
GSE3982_EOSINOPHIL_VS_MAST_CELL_DN	GSE3982_EOSINOPHIL_VS_MAST_CELL_DN		179	-0.400471	-1.47935	0.0630182	0.313908	0.997	6319	tags=52%, list=35%, signal=79%
GSE18791_CTRL_VS_NEWCASTLE_VIRUS_DC_4H_UP	GSE18791_CTRL_VS_NEWCASTLE_VIRUS_DC_4H_UP		172	-0.41273	-1.47931	0.0690266	0.313487	0.997	4821	tags=39%, list=27%, signal=53%
GSE17974_2H_VS_72H_UNTREATED_IN_VITRO_CD4_TCELL_DN	GSE17974_2H_VS_72H_UNTREATED_IN_VITRO_CD4_TCELL_DN		180	-0.406864	-1.47911	0.0749601	0.313431	0.997	6634	tags=53%, list=37%, signal=82%
GSE8685_IL2_STARVED_VS_IL15_ACT_IL2_STARVED_CD4_TCELL_UP	GSE8685_IL2_STARVED_VS_IL15_ACT_IL2_STARVED_CD4_TCELL_UP		174	-0.362455	-1.47897	0.0291121	0.313238	0.997	6141	tags=41%, list=34%, signal=61%
GSE39820_TGFBETA1_IL6_VS_TGFBETA1_IL6_IL23A_TREATED_CD4_TCELL_DN	GSE39820_TGFBETA1_IL6_VS_TGFBETA1_IL6_IL23A_TREATED_CD4_TCELL_DN		177	-0.430736	-1.47896	0.0737327	0.312743	0.997	4958	tags=48%, list=27%, signal=65%
GSE4142_PLASMA_CELL_VS_MEMORY_BCELL_DN	GSE4142_PLASMA_CELL_VS_MEMORY_BCELL_DN		172	-0.376939	-1.47879	0.0517241	0.312626	0.997	4974	tags=39%, list=27%, signal=53%
GSE39152_BRAIN_VS_SPLEEN_CD103_NEG_MEMORY_CD8_TCELL_DN	GSE39152_BRAIN_VS_SPLEEN_CD103_NEG_MEMORY_CD8_TCELL_DN		185	-0.395329	-1.47833	0.0641221	0.313075	0.997	4423	tags=39%, list=24%, signal=52%
GSE14308_NAIVE_CD4_TCELL_VS_INDUCED_TREG_DN	GSE14308_NAIVE_CD4_TCELL_VS_INDUCED_TREG_DN		187	-0.356882	-1.47773	0.0427729	0.313902	0.997	4440	tags=34%, list=24%, signal=45%
GSE40184_HEALTHY_VS_HCV_INFECTED_DONOR_PBMC_UP	GSE40184_HEALTHY_VS_HCV_INFECTED_DONOR_PBMC_UP		170	-0.334962	-1.47768	0.00900901	0.313519	0.997	3912	tags=28%, list=22%, signal=36%
GSE19923_WT_VS_HEB_KO_DP_THYMOCYTE_DN	GSE19923_WT_VS_HEB_KO_DP_THYMOCYTE_DN		185	-0.393065	-1.47752	0.0667702	0.313402	0.997	6187	tags=49%, list=34%, signal=73%
GSE25088_WT_VS_STAT6_KO_MACROPHAGE_ROSIGLITAZONE_AND_IL4_STIM_UP	GSE25088_WT_VS_STAT6_KO_MACROPHAGE_ROSIGLITAZONE_AND_IL4_STIM_UP		179	-0.369192	-1.47729	0.0436187	0.313429	0.997	6404	tags=46%, list=35%, signal=71%
GSE5455_EX_VIVO_VS_POST_24H_INCUBATION_MONOCYTES_FROM_TUMOR_BEARING_MOUSE_UP	GSE5455_EX_VIVO_VS_POST_24H_INCUBATION_MONOCYTES_FROM_TUMOR_BEARING_MOUSE_UP		174	-0.402353	-1.47727	0.0455927	0.312986	0.997	5425	tags=42%, list=30%, signal=59%
GSE10500_ARTHRITIC_SYNOVIAL_FLUID_VS_HEALTHY_MACROPHAGE_UP	GSE10500_ARTHRITIC_SYNOVIAL_FLUID_VS_HEALTHY_MACROPHAGE_UP		128	-0.411185	-1.47712	0.0660377	0.31286	0.997	3968	tags=38%, list=22%, signal=48%
GSE3982_EOSINOPHIL_VS_NEUTROPHIL_UP	GSE3982_EOSINOPHIL_VS_NEUTROPHIL_UP		180	-0.360465	-1.47702	0.03177	0.312583	0.997	4412	tags=38%, list=24%, signal=49%
GSE17721_0.5H_VS_24H_POLYIC_BMDC_UP	GSE17721_0.5H_VS_24H_POLYIC_BMDC_UP		172	-0.378103	-1.47674	0.0558912	0.312702	0.997	7419	tags=58%, list=41%, signal=97%
GSE15930_NAIVE_VS_72H_IN_VITRO_STIM_CD8_TCELL_DN	GSE15930_NAIVE_VS_72H_IN_VITRO_STIM_CD8_TCELL_DN		186	-0.414083	-1.47665	0.091653	0.312419	0.997	4451	tags=40%, list=25%, signal=52%
GSE17974_2.5H_VS_72H_IL4_AND_ANTI_IL12_ACT_CD4_TCELL_UP	GSE17974_2.5H_VS_72H_IL4_AND_ANTI_IL12_ACT_CD4_TCELL_UP		182	-0.363339	-1.47646	0.0494418	0.312277	0.997	4020	tags=30%, list=22%, signal=38%
GSE2405_0H_VS_9H_A_PHAGOCYTOPHILUM_STIM_NEUTROPHIL_DN	GSE2405_0H_VS_9H_A_PHAGOCYTOPHILUM_STIM_NEUTROPHIL_DN		189	-0.524081	-1.4764	0.110727	0.31195	0.997	5095	tags=50%, list=28%, signal=69%
GSE12845_IGD_POS_BLOOD_VS_DARKZONE_GC_TONSIL_BCELL_DN	GSE12845_IGD_POS_BLOOD_VS_DARKZONE_GC_TONSIL_BCELL_DN		183	-0.390225	-1.47625	0.0680628	0.311773	0.997	5354	tags=42%, list=29%, signal=58%
GSE1460_CD4_THYMOCYTE_VS_NAIVE_CD4_TCELL_CORD_BLOOD_UP	GSE1460_CD4_THYMOCYTE_VS_NAIVE_CD4_TCELL_CORD_BLOOD_UP		189	-0.394491	-1.47601	0.0705882	0.311778	0.997	5176	tags=39%, list=28%, signal=54%
GSE5589_UNSTIM_VS_45MIN_LPS_AND_IL6_STIM_MACROPHAGE_DN	GSE5589_UNSTIM_VS_45MIN_LPS_AND_IL6_STIM_MACROPHAGE_DN		178	-0.387073	-1.47589	0.0522979	0.31158	0.997	6684	tags=51%, list=37%, signal=79%
GSE12845_IGD_POS_BLOOD_VS_PRE_GC_TONSIL_BCELL_DN	GSE12845_IGD_POS_BLOOD_VS_PRE_GC_TONSIL_BCELL_DN		191	-0.409406	-1.47576	0.0958904	0.311365	0.997	5970	tags=48%, list=33%, signal=70%
GSE12845_IGD_NEG_BLOOD_VS_NAIVE_TONSIL_BCELL_UP	GSE12845_IGD_NEG_BLOOD_VS_NAIVE_TONSIL_BCELL_UP		184	-0.417995	-1.47547	0.0855263	0.3115	0.997	3224	tags=33%, list=18%, signal=40%
MYC_UP.V1_UP	MYC_UP.V1_UP		154	-0.416445	-1.47537	0.0836013	0.311209	0.997	6492	tags=53%, list=36%, signal=82%
GSE36476_CTRL_VS_TSST_ACT_72H_MEMORY_CD4_TCELL_OLD_DN	GSE36476_CTRL_VS_TSST_ACT_72H_MEMORY_CD4_TCELL_OLD_DN		192	-0.466918	-1.47458	0.129893	0.312554	0.997	4526	tags=44%, list=25%, signal=58%
GSE17721_0.5H_VS_8H_LPS_BMDC_UP	GSE17721_0.5H_VS_8H_LPS_BMDC_UP		183	-0.371081	-1.47413	0.0443131	0.313027	0.997	4561	tags=37%, list=25%, signal=49%
GSE14308_TH2_VS_NAIVE_CD4_TCELL_UP	GSE14308_TH2_VS_NAIVE_CD4_TCELL_UP		180	-0.373926	-1.47408	0.0613772	0.312643	0.997	7105	tags=56%, list=39%, signal=91%
GSE25085_FETAL_LIVER_VS_ADULT_BM_SP4_THYMIC_IMPLANT_DN	GSE25085_FETAL_LIVER_VS_ADULT_BM_SP4_THYMIC_IMPLANT_DN		182	-0.427915	-1.474	0.0779661	0.312344	0.997	5222	tags=48%, list=29%, signal=67%
GSE4984_UNTREATED_VS_VEHICLE_CTRL_TREATED_DC_DN	GSE4984_UNTREATED_VS_VEHICLE_CTRL_TREATED_DC_DN		156	-0.383412	-1.47396	0.0558003	0.311957	0.997	4612	tags=40%, list=25%, signal=53%
REACTOME_PYRIMIDINE_METABOLISM	REACTOME_PYRIMIDINE_METABOLISM		18	-0.529915	-1.47387	0.0651466	0.311732	0.997	3507	tags=39%, list=19%, signal=48%
GSE9650_NAIVE_VS_EXHAUSTED_CD8_TCELL_UP	GSE9650_NAIVE_VS_EXHAUSTED_CD8_TCELL_UP		187	-0.364667	-1.47313	0.0455975	0.312904	0.997	3466	tags=31%, list=19%, signal=38%
GSE27786_LSK_VS_LIN_NEG_CELL_DN	GSE27786_LSK_VS_LIN_NEG_CELL_DN		170	-0.371757	-1.47295	0.0415385	0.312766	0.997	5029	tags=41%, list=28%, signal=56%
GSE33162_UNTREATED_VS_4H_LPS_STIM_HDAC3_KO_MACROPHAGE_DN	GSE33162_UNTREATED_VS_4H_LPS_STIM_HDAC3_KO_MACROPHAGE_DN		186	-0.426376	-1.47278	0.0924092	0.312597	0.997	5943	tags=50%, list=33%, signal=74%
GSE29618_PRE_VS_DAY7_FLU_VACCINE_BCELL_DN	GSE29618_PRE_VS_DAY7_FLU_VACCINE_BCELL_DN		173	-0.349832	-1.4726	0.0329835	0.312483	0.997	5974	tags=43%, list=33%, signal=64%
GSE37301_HEMATOPOIETIC_STEM_CELL_VS_LYMPHOID_PRIMED_MPP_DN	GSE37301_HEMATOPOIETIC_STEM_CELL_VS_LYMPHOID_PRIMED_MPP_DN		149	-0.382522	-1.47249	0.0414201	0.312272	0.997	5242	tags=43%, list=29%, signal=60%
GSE6259_DEC205_POS_DC_VS_CD4_TCELL_DN	GSE6259_DEC205_POS_DC_VS_CD4_TCELL_DN		177	-0.347872	-1.472	0.0230415	0.312889	0.997	6088	tags=41%, list=34%, signal=61%
GSE22229_RENAL_TRANSPLANT_IMMUNOSUPP_THERAPY_VS_HEALTHY_PBMC_UP	GSE22229_RENAL_TRANSPLANT_IMMUNOSUPP_THERAPY_VS_HEALTHY_PBMC_UP		184	-0.372635	-1.4719	0.0398818	0.312618	0.997	4846	tags=37%, list=27%, signal=50%
GSE14769_UNSTIM_VS_80MIN_LPS_BMDM_UP	GSE14769_UNSTIM_VS_80MIN_LPS_BMDM_UP		181	-0.361221	-1.47172	0.0405844	0.312517	0.997	6732	tags=50%, list=37%, signal=78%
GSE27291_6H_VS_7D_STIM_GAMMADELTA_TCELL_UP	GSE27291_6H_VS_7D_STIM_GAMMADELTA_TCELL_UP		164	-0.380111	-1.47172	0.060472	0.312057	0.997	3963	tags=33%, list=22%, signal=42%
GSE13887_HEALTHY_VS_LUPUS_RESTING_CD4_TCELL_DN	GSE13887_HEALTHY_VS_LUPUS_RESTING_CD4_TCELL_DN		99	-0.377856	-1.47137	0.0342772	0.312311	0.997	5512	tags=45%, list=30%, signal=65%
GSE11961_FOLLICULAR_BCELL_VS_MEMORY_BCELL_DAY7_DN	GSE11961_FOLLICULAR_BCELL_VS_MEMORY_BCELL_DAY7_DN		175	-0.386503	-1.47086	0.0460526	0.312943	0.997	4899	tags=39%, list=27%, signal=53%
GSE1925_CTRL_VS_24H_IFNG_STIM_IFNG_PRIMED_MACROPHAGE_UP	GSE1925_CTRL_VS_24H_IFNG_STIM_IFNG_PRIMED_MACROPHAGE_UP		180	-0.352731	-1.47079	0.0133333	0.312611	0.997	6962	tags=52%, list=38%, signal=84%
GSE17721_LPS_VS_PAM3CSK4_8H_BMDC_DN	GSE17721_LPS_VS_PAM3CSK4_8H_BMDC_DN		187	-0.377001	-1.47069	0.0496894	0.312341	0.997	5985	tags=45%, list=33%, signal=66%
GSE17721_CTRL_VS_GARDIQUIMOD_8H_BMDC_UP	GSE17721_CTRL_VS_GARDIQUIMOD_8H_BMDC_UP		188	-0.373874	-1.47065	0.0481366	0.311961	0.997	4507	tags=35%, list=25%, signal=46%
REACTOME_ASSEMBLY_OF_THE_PRE_REPLICATIVE_COMPLEX	REACTOME_ASSEMBLY_OF_THE_PRE_REPLICATIVE_COMPLEX		62	-0.544579	-1.47059	0.113475	0.311621	0.997	6363	tags=71%, list=35%, signal=109%
GSE22432_MULTIPOTENT_VS_COMMON_DC_PROGENITOR_UNTREATED_UP	GSE22432_MULTIPOTENT_VS_COMMON_DC_PROGENITOR_UNTREATED_UP		189	-0.452742	-1.47048	0.0984456	0.311414	0.997	5391	tags=47%, list=30%, signal=66%
GSE18791_CTRL_VS_NEWCASTLE_VIRUS_DC_16H_UP	GSE18791_CTRL_VS_NEWCASTLE_VIRUS_DC_16H_UP		184	-0.383344	-1.47038	0.0511073	0.311157	0.997	4256	tags=34%, list=23%, signal=44%
GSE6674_UNSTIM_VS_ANTI_IGM_AND_CPG_STIM_BCELL_UP	GSE6674_UNSTIM_VS_ANTI_IGM_AND_CPG_STIM_BCELL_UP		186	-0.359051	-1.47035	0.039039	0.310752	0.997	5897	tags=41%, list=32%, signal=61%
GSE339_EX_VIVO_VS_IN_CULTURE_CD8POS_DC_UP	GSE339_EX_VIVO_VS_IN_CULTURE_CD8POS_DC_UP		187	-0.355517	-1.47032	0.0395738	0.310337	0.997	4967	tags=37%, list=27%, signal=51%
GSE17721_CTRL_VS_GARDIQUIMOD_2H_BMDC_UP	GSE17721_CTRL_VS_GARDIQUIMOD_2H_BMDC_UP		175	-0.347033	-1.46929	0.0309423	0.312011	0.997	5195	tags=35%, list=29%, signal=48%
GSE34205_HEALTHY_VS_RSV_INF_INFANT_PBMC_DN	GSE34205_HEALTHY_VS_RSV_INF_INFANT_PBMC_DN		157	-0.37492	-1.46899	0.0587413	0.312192	0.997	5119	tags=40%, list=28%, signal=55%
GSE21380_NON_TFH_VS_GERMINAL_CENTER_TFH_CD4_TCELL_DN	GSE21380_NON_TFH_VS_GERMINAL_CENTER_TFH_CD4_TCELL_DN		188	-0.387748	-1.46862	0.0627063	0.312585	0.997	3525	tags=30%, list=19%, signal=37%
GSE46606_IRF4HIGH_VS_IRF4MID_CD40L_IL2_IL5_DAY3_STIMULATED_BCELL_UP	GSE46606_IRF4HIGH_VS_IRF4MID_CD40L_IL2_IL5_DAY3_STIMULATED_BCELL_UP		188	-0.39417	-1.46839	0.0595813	0.312595	0.997	5990	tags=46%, list=33%, signal=68%
GSE46468_LUNG_INNATE_LYMPHOID_CELL_VS_SPLEEN_CD4_TCELL_DN	GSE46468_LUNG_INNATE_LYMPHOID_CELL_VS_SPLEEN_CD4_TCELL_DN		183	-0.418852	-1.46803	0.0820513	0.31288	0.997	5694	tags=43%, list=31%, signal=62%
GSE14769_UNSTIM_VS_240MIN_LPS_BMDM_UP	GSE14769_UNSTIM_VS_240MIN_LPS_BMDM_UP		193	-0.388299	-1.46768	0.0596774	0.313178	0.997	5024	tags=44%, list=28%, signal=60%
REACTOME_PROCESSING_OF_CAPPED_INTRON_CONTAINING_PRE_MRNA	REACTOME_PROCESSING_OF_CAPPED_INTRON_CONTAINING_PRE_MRNA		131	-0.47541	-1.46717	0.118959	0.313815	0.997	3952	tags=44%, list=22%, signal=56%
GSE7768_OVA_WITH_LPS_VS_OVA_WITH_MPL_IMMUNIZED_MOUSE_WHOLE_SPLEEN_6H_UP	GSE7768_OVA_WITH_LPS_VS_OVA_WITH_MPL_IMMUNIZED_MOUSE_WHOLE_SPLEEN_6H_UP		160	-0.343103	-1.46656	0.0401855	0.314676	0.997	4012	tags=29%, list=22%, signal=37%
GSE17974_CTRL_VS_ACT_IL4_AND_ANTI_IL12_6H_CD4_TCELL_DN	GSE17974_CTRL_VS_ACT_IL4_AND_ANTI_IL12_6H_CD4_TCELL_DN		172	-0.35877	-1.46653	0.0407303	0.314275	0.997	7062	tags=52%, list=39%, signal=84%
GSE21063_CTRL_VS_ANTI_IGM_STIM_BCELL_3H_DN	GSE21063_CTRL_VS_ANTI_IGM_STIM_BCELL_3H_DN		150	-0.373722	-1.46615	0.0361635	0.314627	0.997	4774	tags=38%, list=26%, signal=51%
GSE15330_WT_VS_IKAROS_KO_GRANULOCYTE_MONOCYTE_PROGENITOR_UP	GSE15330_WT_VS_IKAROS_KO_GRANULOCYTE_MONOCYTE_PROGENITOR_UP		189	-0.360123	-1.46594	0.0319635	0.314592	0.997	5402	tags=41%, list=30%, signal=58%
REACTOME_CYCLIN_E_ASSOCIATED_EVENTS_DURING_G1_S_TRANSITION_	REACTOME_CYCLIN_E_ASSOCIATED_EVENTS_DURING_G1_S_TRANSITION_		62	-0.543142	-1.4659	0.113074	0.314241	0.997	6363	tags=68%, list=35%, signal=104%
GSE10240_CTRL_VS_IL22_STIM_PRIMARY_BRONCHIAL_EPITHELIAL_CELLS_DN	GSE10240_CTRL_VS_IL22_STIM_PRIMARY_BRONCHIAL_EPITHELIAL_CELLS_DN		178	-0.344658	-1.46584	0.0327613	0.313928	0.997	4074	tags=33%, list=22%, signal=42%
GSE45365_NK_CELL_VS_CD11B_DC_MCMV_INFECTION_UP	GSE45365_NK_CELL_VS_CD11B_DC_MCMV_INFECTION_UP		172	-0.350852	-1.46583	0.036061	0.313499	0.997	6044	tags=42%, list=33%, signal=62%
GSE30962_PRIMARY_VS_SECONDARY_CHRONIC_LCMV_INF_CD8_TCELL_UP	GSE30962_PRIMARY_VS_SECONDARY_CHRONIC_LCMV_INF_CD8_TCELL_UP		184	-0.391738	-1.4652	0.0722311	0.31446	0.997	5291	tags=45%, list=29%, signal=62%
GSE17721_CTRL_VS_PAM3CSK4_24H_BMDC_DN	GSE17721_CTRL_VS_PAM3CSK4_24H_BMDC_DN		177	-0.389049	-1.46482	0.0608828	0.314703	0.997	6230	tags=48%, list=34%, signal=72%
GSE10240_IL22_VS_IL17_STIM_PRIMARY_BRONCHIAL_EPITHELIAL_CELLS_DN	GSE10240_IL22_VS_IL17_STIM_PRIMARY_BRONCHIAL_EPITHELIAL_CELLS_DN		182	-0.365467	-1.46466	0.0417288	0.314562	0.997	5046	tags=38%, list=28%, signal=53%
GSE26351_UNSTIM_VS_BMP_PATHWAY_STIM_HEMATOPOIETIC_PROGENITORS_UP	GSE26351_UNSTIM_VS_BMP_PATHWAY_STIM_HEMATOPOIETIC_PROGENITORS_UP		180	-0.400201	-1.46438	0.0706605	0.314658	0.997	4280	tags=38%, list=24%, signal=50%
GSE19401_PAM2CSK4_VS_RETINOIC_ACID_AND_PAM2CSK4_STIM_FOLLICULAR_DC_UP	GSE19401_PAM2CSK4_VS_RETINOIC_ACID_AND_PAM2CSK4_STIM_FOLLICULAR_DC_UP		165	-0.327815	-1.46435	0.0232877	0.314254	0.997	5481	tags=34%, list=30%, signal=48%
GSE17721_CTRL_VS_CPG_6H_BMDC_UP	GSE17721_CTRL_VS_CPG_6H_BMDC_UP		188	-0.346418	-1.46425	0.0236337	0.314015	0.997	5065	tags=38%, list=28%, signal=53%
GSE17721_LPS_VS_POLYIC_0.5H_BMDC_DN	GSE17721_LPS_VS_POLYIC_0.5H_BMDC_DN		166	-0.335269	-1.4641	0.0150188	0.313867	0.997	5910	tags=40%, list=33%, signal=59%
GSE17721_LPS_VS_GARDIQUIMOD_12H_BMDC_DN	GSE17721_LPS_VS_GARDIQUIMOD_12H_BMDC_DN		177	-0.376025	-1.46405	0.0383481	0.313509	0.997	4647	tags=34%, list=26%, signal=45%
GSE16386_IL4_VS_IL4_AND_ROSIGLITAZONE_STIM_MACROPHAGE_6H_DN	GSE16386_IL4_VS_IL4_AND_ROSIGLITAZONE_STIM_MACROPHAGE_6H_DN		141	-0.340856	-1.46399	0.00981595	0.313171	0.997	4877	tags=36%, list=27%, signal=49%
GSE3039_NKT_CELL_VS_B1_BCELL_DN	GSE3039_NKT_CELL_VS_B1_BCELL_DN		185	-0.361258	-1.4639	0.0465839	0.312901	0.997	5672	tags=44%, list=31%, signal=64%
GSE18203_CTRL_VS_INTRATUMORAL_CPG_INJ_MC38_TUMOR_DN	GSE18203_CTRL_VS_INTRATUMORAL_CPG_INJ_MC38_TUMOR_DN		182	-0.401051	-1.46387	0.0795107	0.312526	0.997	5284	tags=43%, list=29%, signal=60%
GSE45365_NK_CELL_VS_CD8_TCELL_UP	GSE45365_NK_CELL_VS_CD8_TCELL_UP		139	-0.351776	-1.46382	0.0322108	0.312209	0.997	4943	tags=37%, list=27%, signal=51%
GSE45365_WT_VS_IFNAR_KO_BCELL_DN	GSE45365_WT_VS_IFNAR_KO_BCELL_DN		142	-0.394252	-1.46368	0.0830816	0.312039	0.997	4122	tags=37%, list=23%, signal=48%
GSE2770_IL12_VS_IL4_TREATED_ACT_CD4_TCELL_6H_DN	GSE2770_IL12_VS_IL4_TREATED_ACT_CD4_TCELL_6H_DN		187	-0.352781	-1.46355	0.0395137	0.311869	0.997	5790	tags=45%, list=32%, signal=65%
GSE39820_CTRL_VS_TGFBETA1_IL6_CD4_TCELL_UP	GSE39820_CTRL_VS_TGFBETA1_IL6_CD4_TCELL_UP		188	-0.373641	-1.46353	0.0488166	0.31147	0.997	5480	tags=41%, list=30%, signal=58%
REACTOME_TRANSCRIPTION_COUPLED_NER_TC_NER	REACTOME_TRANSCRIPTION_COUPLED_NER_TC_NER		42	-0.506421	-1.46332	0.0877797	0.311438	0.997	3948	tags=43%, list=22%, signal=55%
GSE23114_WT_VS_SLE2C1_MOUSE_SPLEEN_B1A_BCELL_UP	GSE23114_WT_VS_SLE2C1_MOUSE_SPLEEN_B1A_BCELL_UP		192	-0.394918	-1.4632	0.0786517	0.311209	0.997	5277	tags=43%, list=29%, signal=60%
GSE17721_CPG_VS_GARDIQUIMOD_0.5H_BMDC_UP	GSE17721_CPG_VS_GARDIQUIMOD_0.5H_BMDC_UP		167	-0.37525	-1.463	0.056213	0.311187	0.997	6484	tags=48%, list=36%, signal=74%
GSE1460_DP_THYMOCYTE_VS_NAIVE_CD4_TCELL_ADULT_BLOOD_UP	GSE1460_DP_THYMOCYTE_VS_NAIVE_CD4_TCELL_ADULT_BLOOD_UP		189	-0.389071	-1.46296	0.0723684	0.310819	0.997	5607	tags=43%, list=31%, signal=62%
GSE5503_MLN_DC_VS_SPLEEN_DC_ACTIVATED_ALLOGENIC_TCELL_DN	GSE5503_MLN_DC_VS_SPLEEN_DC_ACTIVATED_ALLOGENIC_TCELL_DN		184	-0.378523	-1.46294	0.057508	0.310436	0.997	6442	tags=47%, list=35%, signal=72%
GSE18281_CORTEX_VS_MEDULLA_THYMUS_UP	GSE18281_CORTEX_VS_MEDULLA_THYMUS_UP		155	-0.337617	-1.46287	0.0357143	0.310138	0.997	5962	tags=41%, list=33%, signal=61%
GSE21380_TFH_VS_GERMINAL_CENTER_TFH_CD4_TCELL_DN	GSE21380_TFH_VS_GERMINAL_CENTER_TFH_CD4_TCELL_DN		172	-0.380777	-1.46278	0.0668693	0.309892	0.997	4823	tags=34%, list=27%, signal=46%
GSE28726_NAIVE_VS_ACTIVATED_CD4_TCELL_DN	GSE28726_NAIVE_VS_ACTIVATED_CD4_TCELL_DN		187	-0.431519	-1.46273	0.107261	0.309566	0.997	5060	tags=43%, list=28%, signal=59%
GSE3982_MAC_VS_TH1_DN	GSE3982_MAC_VS_TH1_DN		183	-0.368329	-1.4625	0.042618	0.309563	0.997	3719	tags=31%, list=20%, signal=39%
REACTOME_LATE_PHASE_OF_HIV_LIFE_CYCLE	REACTOME_LATE_PHASE_OF_HIV_LIFE_CYCLE		91	-0.459156	-1.4622	0.109712	0.309759	0.997	3985	tags=43%, list=22%, signal=55%
GSE2770_IL4_ACT_VS_ACT_CD4_TCELL_2H_UP	GSE2770_IL4_ACT_VS_ACT_CD4_TCELL_2H_UP		188	-0.391627	-1.46186	0.0871632	0.310087	0.997	4874	tags=39%, list=27%, signal=53%
REACTOME_CELL_CYCLE_MITOTIC	REACTOME_CELL_CYCLE_MITOTIC		297	-0.452448	-1.46185	0.125	0.309673	0.997	5060	tags=47%, list=28%, signal=64%
GSE36476_CTRL_VS_TSST_ACT_72H_MEMORY_CD4_TCELL_YOUNG_DN	GSE36476_CTRL_VS_TSST_ACT_72H_MEMORY_CD4_TCELL_YOUNG_DN		189	-0.473471	-1.46162	0.131673	0.30971	0.997	6210	tags=57%, list=34%, signal=86%
TBK1.DN.48HRS_DN	TBK1.DN.48HRS_DN		49	-0.43311	-1.46122	0.0713202	0.310092	0.997	6923	tags=53%, list=38%, signal=86%
HOXA9_DN.V1_DN	HOXA9_DN.V1_DN		177	-0.375662	-1.46108	0.0528701	0.309989	0.997	5414	tags=42%, list=30%, signal=59%
GSE36888_UNTREATED_VS_IL2_TREATED_TCELL_6H_DN	GSE36888_UNTREATED_VS_IL2_TREATED_TCELL_6H_DN		183	-0.395235	-1.46101	0.0680713	0.309677	0.997	5688	tags=45%, list=31%, signal=65%
GSE18281_SUBCAPSULAR_VS_PERIMEDULLARY_CORTICAL_REGION_OF_THYMUS_DN	GSE18281_SUBCAPSULAR_VS_PERIMEDULLARY_CORTICAL_REGION_OF_THYMUS_DN		170	-0.416604	-1.46059	0.0578635	0.310086	0.997	4126	tags=38%, list=23%, signal=48%
GSE39820_CTRL_VS_TGFBETA3_IL6_CD4_TCELL_UP	GSE39820_CTRL_VS_TGFBETA3_IL6_CD4_TCELL_UP		189	-0.378446	-1.46056	0.0724409	0.309743	0.997	5564	tags=41%, list=31%, signal=59%
GSE7831_CPG_VS_INFLUENZA_STIM_PDC_4H_DN	GSE7831_CPG_VS_INFLUENZA_STIM_PDC_4H_DN		155	-0.376548	-1.46047	0.0396601	0.309536	0.997	4970	tags=39%, list=27%, signal=53%
GSE17721_CTRL_VS_CPG_4H_BMDC_UP	GSE17721_CTRL_VS_CPG_4H_BMDC_UP		185	-0.356587	-1.46043	0.0448223	0.309199	0.997	6082	tags=42%, list=33%, signal=62%
GSE20715_0H_VS_48H_OZONE_LUNG_DN	GSE20715_0H_VS_48H_OZONE_LUNG_DN		187	-0.391431	-1.46028	0.076324	0.309092	0.997	6210	tags=50%, list=34%, signal=75%
GSE14415_TCONV_VS_FOXP3_KO_INDUCED_TREG_DN	GSE14415_TCONV_VS_FOXP3_KO_INDUCED_TREG_DN		169	-0.46586	-1.46024	0.12522	0.308749	0.997	4442	tags=44%, list=24%, signal=57%
GSE37301_RAG2_KO_VS_RAG2_AND_ETS1_KO_NK_CELL_DN	GSE37301_RAG2_KO_VS_RAG2_AND_ETS1_KO_NK_CELL_DN		171	-0.368361	-1.46019	0.0401855	0.30845	0.997	6230	tags=44%, list=34%, signal=66%
BIOCARTA_CHEMICAL_PATHWAY	BIOCARTA_CHEMICAL_PATHWAY		22	-0.485252	-1.45983	0.0585284	0.308806	0.997	5420	tags=59%, list=30%, signal=84%
GSE7764_IL15_TREATED_VS_CTRL_NK_CELL_24H_UP	GSE7764_IL15_TREATED_VS_CTRL_NK_CELL_24H_UP		182	-0.466582	-1.45957	0.103825	0.308921	0.997	5369	tags=49%, list=30%, signal=69%
GSE43863_TFH_VS_LY6C_INT_CXCR5POS_EFFECTOR_CD4_TCELL_UP	GSE43863_TFH_VS_LY6C_INT_CXCR5POS_EFFECTOR_CD4_TCELL_UP		185	-0.36725	-1.4595	0.0496988	0.308631	0.997	6009	tags=44%, list=33%, signal=65%
GSE11924_TH1_VS_TH2_CD4_TCELL_UP	GSE11924_TH1_VS_TH2_CD4_TCELL_UP		177	-0.334203	-1.45949	0.0142045	0.308225	0.997	5541	tags=37%, list=31%, signal=53%
GSE5099_MONOCYTE_VS_CLASSICAL_M1_MACROPHAGE_DN	GSE5099_MONOCYTE_VS_CLASSICAL_M1_MACROPHAGE_DN		180	-0.359107	-1.45949	0.042618	0.307808	0.997	5186	tags=39%, list=29%, signal=54%
GSE22886_IGG_IGA_MEMORY_BCELL_VS_BLOOD_PLASMA_CELL_DN	GSE22886_IGG_IGA_MEMORY_BCELL_VS_BLOOD_PLASMA_CELL_DN		184	-0.38571	-1.45934	0.0538827	0.30772	0.997	4869	tags=40%, list=27%, signal=54%
MTOR_UP.N4.V1_UP	MTOR_UP.N4.V1_UP		182	-0.381857	-1.45924	0.0649351	0.307516	0.997	4940	tags=38%, list=27%, signal=52%
GSE3039_ALPHABETA_CD8_TCELL_VS_B2_BCELL_DN	GSE3039_ALPHABETA_CD8_TCELL_VS_B2_BCELL_DN		186	-0.369516	-1.45917	0.0451128	0.307233	0.997	5099	tags=39%, list=28%, signal=53%
GSE6092_UNSTIM_VS_IFNG_STIM_AND_B_BURGDORFERI_INF_ENDOTHELIAL_CELL_UP	GSE6092_UNSTIM_VS_IFNG_STIM_AND_B_BURGDORFERI_INF_ENDOTHELIAL_CELL_UP		167	-0.339598	-1.45885	0.0125874	0.307477	0.997	5095	tags=34%, list=28%, signal=46%
REACTOME_AUTODEGRADATION_OF_THE_E3_UBIQUITIN_LIGASE_COP1	REACTOME_AUTODEGRADATION_OF_THE_E3_UBIQUITIN_LIGASE_COP1		46	-0.554056	-1.45864	0.121528	0.3075	0.997	6363	tags=72%, list=35%, signal=110%
REACTOME_DIABETES_PATHWAYS	REACTOME_DIABETES_PATHWAYS		113	-0.384006	-1.45858	0.0598425	0.307182	0.997	3392	tags=29%, list=19%, signal=36%
GSE27786_LIN_NEG_VS_CD4_TCELL_UP	GSE27786_LIN_NEG_VS_CD4_TCELL_UP		175	-0.389253	-1.45807	0.0796748	0.307857	0.997	4980	tags=42%, list=27%, signal=57%
GSE14000_TRANSLATED_RNA_VS_MRNA_16H_LPS_DC_DN	GSE14000_TRANSLATED_RNA_VS_MRNA_16H_LPS_DC_DN		155	-0.444506	-1.45793	0.0830619	0.307752	0.997	5095	tags=48%, list=28%, signal=66%
GSE36527_CD62L_HIGH_CD69_NEG_VS_CD62L_LOW_CD69_POS_TREG_KLRG1_NEG_UP	GSE36527_CD62L_HIGH_CD69_NEG_VS_CD62L_LOW_CD69_POS_TREG_KLRG1_NEG_UP		173	-0.34435	-1.45792	0.0273973	0.307354	0.997	6467	tags=47%, list=36%, signal=73%
GSE1925_CTRL_VS_IFNG_PRIMED_MACROPHAGE_24H_IFNG_STIM_DN	GSE1925_CTRL_VS_IFNG_PRIMED_MACROPHAGE_24H_IFNG_STIM_DN		185	-0.367311	-1.45789	0.0565476	0.306998	0.997	4262	tags=34%, list=23%, signal=44%
GSE15330_HSC_VS_LYMPHOID_PRIMED_MULTIPOTENT_PROGENITOR_IKAROS_KO_DN	GSE15330_HSC_VS_LYMPHOID_PRIMED_MULTIPOTENT_PROGENITOR_IKAROS_KO_DN		179	-0.359213	-1.45783	0.0414747	0.306691	0.997	4607	tags=35%, list=25%, signal=46%
ST_P38_MAPK_PATHWAY	ST_P38_MAPK_PATHWAY		37	-0.444488	-1.45776	0.0747029	0.306436	0.997	2835	tags=27%, list=16%, signal=32%
GCNP_SHH_UP_EARLY.V1_UP	GCNP_SHH_UP_EARLY.V1_UP		148	-0.396272	-1.45764	0.0700855	0.306245	0.997	6656	tags=51%, list=37%, signal=79%
GSE24671_BAKIMULC_VS_SENDAI_VIRUS_INFECTED_MOUSE_SPLENOCYTES_UP	GSE24671_BAKIMULC_VS_SENDAI_VIRUS_INFECTED_MOUSE_SPLENOCYTES_UP		181	-0.409088	-1.45704	0.0705128	0.307043	0.998	5239	tags=44%, list=29%, signal=61%
EIF4E_UP	EIF4E_UP		87	-0.44297	-1.45698	0.0747218	0.306748	0.998	6285	tags=53%, list=35%, signal=80%
GSE5542_IFNG_VS_IFNA_TREATED_EPITHELIAL_CELLS_24H_UP	GSE5542_IFNG_VS_IFNA_TREATED_EPITHELIAL_CELLS_24H_UP		174	-0.397183	-1.45662	0.0658363	0.307063	0.998	5791	tags=44%, list=32%, signal=64%
GSE45365_WT_VS_IFNAR_KO_CD8A_DC_UP	GSE45365_WT_VS_IFNAR_KO_CD8A_DC_UP		184	-0.354258	-1.45656	0.0570108	0.306781	0.998	4317	tags=32%, list=24%, signal=41%
GSE15930_NAIVE_VS_72H_IN_VITRO_STIM_IFNAB_CD8_TCELL_DN	GSE15930_NAIVE_VS_72H_IN_VITRO_STIM_IFNAB_CD8_TCELL_DN		189	-0.425263	-1.4565	0.0977702	0.306489	0.998	4487	tags=40%, list=25%, signal=53%
GSE15330_LYMPHOID_MULTIPOTENT_VS_MEGAKARYOCYTE_ERYTHROID_PROGENITOR_UP	GSE15330_LYMPHOID_MULTIPOTENT_VS_MEGAKARYOCYTE_ERYTHROID_PROGENITOR_UP		183	-0.352731	-1.45589	0.0452418	0.307281	0.998	6625	tags=49%, list=36%, signal=77%
GSE360_T_GONDII_VS_B_MALAYI_LOW_DOSE_MAC_UP	GSE360_T_GONDII_VS_B_MALAYI_LOW_DOSE_MAC_UP		181	-0.334803	-1.45542	0.0326241	0.307814	0.998	5058	tags=34%, list=28%, signal=46%
GSE27786_NKCELL_VS_ERYTHROBLAST_UP	GSE27786_NKCELL_VS_ERYTHROBLAST_UP		180	-0.343373	-1.45519	0.0266458	0.307854	0.998	6456	tags=46%, list=36%, signal=70%
GSE17721_CTRL_VS_POLYIC_6H_BMDC_UP	GSE17721_CTRL_VS_POLYIC_6H_BMDC_UP		181	-0.362237	-1.45518	0.0572289	0.307457	0.998	4804	tags=40%, list=26%, signal=54%
GSE9006_TYPE_1_DIABETES_AT_DX_VS_4MONTH_POST_DX_PBMC_DN	GSE9006_TYPE_1_DIABETES_AT_DX_VS_4MONTH_POST_DX_PBMC_DN		161	-0.39569	-1.45516	0.0721649	0.307119	0.998	6122	tags=50%, list=34%, signal=75%
REACTOME_ER_PHAGOSOME_PATHWAY	REACTOME_ER_PHAGOSOME_PATHWAY		58	-0.536192	-1.45492	0.120748	0.307175	0.998	4152	tags=47%, list=23%, signal=60%
GSE13306_TREG_RA_VS_TCONV_RA_UP	GSE13306_TREG_RA_VS_TCONV_RA_UP		163	-0.342365	-1.45487	0.02391	0.306879	0.998	6402	tags=44%, list=35%, signal=67%
GSE26290_WT_VS_PDK1_KO_ANTI_CD3_AND_IL2_STIM_CD8_TCELL_DN	GSE26290_WT_VS_PDK1_KO_ANTI_CD3_AND_IL2_STIM_CD8_TCELL_DN		180	-0.341984	-1.45438	0.0389805	0.307417	0.998	5921	tags=41%, list=33%, signal=60%
GSE4748_CTRL_VS_CYANOBACTERIUM_LPSLIKE_STIM_DC_3H_DN	GSE4748_CTRL_VS_CYANOBACTERIUM_LPSLIKE_STIM_DC_3H_DN		191	-0.397558	-1.45428	0.0846154	0.307215	0.998	4570	tags=40%, list=25%, signal=53%
REACTOME_CROSS_PRESENTATION_OF_SOLUBLE_EXOGENOUS_ANTIGENS_ENDOSOMES	REACTOME_CROSS_PRESENTATION_OF_SOLUBLE_EXOGENOUS_ANTIGENS_ENDOSOMES		46	-0.540784	-1.45382	0.127551	0.307777	0.998	4152	tags=54%, list=23%, signal=70%
GSE43863_NAIVE_VS_LY6C_INT_CXCR5POS_CD4_EFF_TCELL_D6_LCMV_UP	GSE43863_NAIVE_VS_LY6C_INT_CXCR5POS_CD4_EFF_TCELL_D6_LCMV_UP		165	-0.379091	-1.45366	0.0508744	0.307695	0.998	6302	tags=47%, list=35%, signal=72%
REACTOME_ORC1_REMOVAL_FROM_CHROMATIN	REACTOME_ORC1_REMOVAL_FROM_CHROMATIN		64	-0.531648	-1.45355	0.129433	0.30751	0.998	6363	tags=67%, list=35%, signal=103%
GSE27786_BCELL_VS_ERYTHROBLAST_UP	GSE27786_BCELL_VS_ERYTHROBLAST_UP		181	-0.352464	-1.45226	0.0485584	0.309762	0.998	6496	tags=45%, list=36%, signal=70%
GSE42088_2H_VS_24H_LEISHMANIA_INF_DC_DN	GSE42088_2H_VS_24H_LEISHMANIA_INF_DC_DN		166	-0.337751	-1.45189	0.0309556	0.310125	0.998	5720	tags=40%, list=31%, signal=58%
GSE2405_0H_VS_12H_A_PHAGOCYTOPHILUM_STIM_NEUTROPHIL_DN	GSE2405_0H_VS_12H_A_PHAGOCYTOPHILUM_STIM_NEUTROPHIL_DN		178	-0.376921	-1.45172	0.0581222	0.310073	0.998	3557	tags=29%, list=20%, signal=36%
RPS14_DN.V1_DN	RPS14_DN.V1_DN		171	-0.398061	-1.45165	0.0773026	0.309798	0.998	3337	tags=30%, list=18%, signal=37%
REACTOME_TRANSCRIPTION	REACTOME_TRANSCRIPTION		160	-0.440137	-1.4515	0.0904348	0.309701	0.998	3985	tags=37%, list=22%, signal=47%
GSE37301_MULTIPOTENT_PROGENITOR_VS_RAG2_KO_NK_CELL_UP	GSE37301_MULTIPOTENT_PROGENITOR_VS_RAG2_KO_NK_CELL_UP		181	-0.341573	-1.45064	0.0372578	0.311032	0.998	6170	tags=42%, list=34%, signal=63%
GSE1460_DP_THYMOCYTE_VS_NAIVE_CD4_TCELL_CORD_BLOOD_UP	GSE1460_DP_THYMOCYTE_VS_NAIVE_CD4_TCELL_CORD_BLOOD_UP		178	-0.385355	-1.45009	0.055	0.311745	0.998	7004	tags=57%, list=39%, signal=91%
GSE13306_TREG_VS_TCONV_DN	GSE13306_TREG_VS_TCONV_DN		173	-0.3414	-1.45003	0.0240453	0.31146	0.998	5440	tags=39%, list=30%, signal=56%
GSE2405_HEAT_KILLED_VS_LIVE_A_PHAGOCYTOPHILUM_STIM_NEUTROPHIL_9H_UP	GSE2405_HEAT_KILLED_VS_LIVE_A_PHAGOCYTOPHILUM_STIM_NEUTROPHIL_9H_UP		183	-0.40069	-1.44957	0.0742496	0.312033	0.998	4969	tags=42%, list=27%, signal=57%
GSE27786_NKCELL_VS_NEUTROPHIL_UP	GSE27786_NKCELL_VS_NEUTROPHIL_UP		188	-0.348429	-1.44931	0.0393082	0.3122	0.998	3681	tags=30%, list=20%, signal=38%
GSE22886_NAIVE_CD8_TCELL_VS_NEUTROPHIL_UP	GSE22886_NAIVE_CD8_TCELL_VS_NEUTROPHIL_UP		184	-0.360006	-1.44907	0.0615142	0.312287	0.998	4698	tags=37%, list=26%, signal=49%
GSE3982_NEUTROPHIL_VS_NKCELL_DN	GSE3982_NEUTROPHIL_VS_NKCELL_DN		178	-0.350926	-1.44887	0.049459	0.312329	0.998	6466	tags=47%, list=36%, signal=72%
GSE22886_IGM_MEMORY_BCELL_VS_BM_PLASMA_CELL_DN	GSE22886_IGM_MEMORY_BCELL_VS_BM_PLASMA_CELL_DN		183	-0.413897	-1.44875	0.078905	0.312142	0.998	5114	tags=43%, list=28%, signal=59%
REACTOME_G1_S_TRANSITION	REACTOME_G1_S_TRANSITION		105	-0.51136	-1.44835	0.12724	0.312603	0.998	6363	tags=62%, list=35%, signal=95%
GSE2770_TGFB_AND_IL4_VS_IL12_TREATED_ACT_CD4_TCELL_2H_UP	GSE2770_TGFB_AND_IL4_VS_IL12_TREATED_ACT_CD4_TCELL_2H_UP		157	-0.372619	-1.44772	0.0570988	0.313465	0.998	5943	tags=43%, list=33%, signal=63%
PID_MTOR_4PATHWAY	PID_MTOR_4PATHWAY		69	-0.414579	-1.44744	0.0735043	0.313642	0.998	5203	tags=46%, list=29%, signal=65%
GSE20366_EX_VIVO_VS_HOMEOSTATIC_CONVERSION_NAIVE_CD4_TCELL_DN	GSE20366_EX_VIVO_VS_HOMEOSTATIC_CONVERSION_NAIVE_CD4_TCELL_DN		167	-0.349065	-1.44724	0.0170828	0.313664	0.998	4383	tags=36%, list=24%, signal=47%
GSE29614_CTRL_VS_TIV_FLU_VACCINE_PBMC_2007_DN	GSE29614_CTRL_VS_TIV_FLU_VACCINE_PBMC_2007_DN		135	-0.373286	-1.44718	0.0672515	0.313395	0.998	6786	tags=53%, list=37%, signal=85%
GSE2770_TGFB_AND_IL4_VS_TGFB_AND_IL12_TREATED_ACT_CD4_TCELL_6H_UP	GSE2770_TGFB_AND_IL4_VS_TGFB_AND_IL12_TREATED_ACT_CD4_TCELL_6H_UP		157	-0.351455	-1.44692	0.0430686	0.313498	0.998	3592	tags=28%, list=20%, signal=35%
GSE12845_NAIVE_VS_PRE_GC_TONSIL_BCELL_DN	GSE12845_NAIVE_VS_PRE_GC_TONSIL_BCELL_DN		194	-0.40991	-1.44668	0.109402	0.313589	0.998	5932	tags=46%, list=33%, signal=67%
GSE37605_FOXP3_FUSION_GFP_VS_IRES_GFP_TREG_NOD_UP	GSE37605_FOXP3_FUSION_GFP_VS_IRES_GFP_TREG_NOD_UP		185	-0.405119	-1.44613	0.0841121	0.314299	0.998	4560	tags=41%, list=25%, signal=54%
KEGG_PURINE_METABOLISM	KEGG_PURINE_METABOLISM		144	-0.369598	-1.44602	0.0540541	0.314118	0.998	4797	tags=38%, list=26%, signal=51%
GSE17721_CTRL_VS_LPS_2H_BMDC_UP	GSE17721_CTRL_VS_LPS_2H_BMDC_UP		179	-0.358895	-1.44548	0.04414	0.314941	0.998	5527	tags=40%, list=30%, signal=57%
GSE20152_SPHK1_KO_VS_HTNFA_OVEREXPRESS_ANKLE_DN	GSE20152_SPHK1_KO_VS_HTNFA_OVEREXPRESS_ANKLE_DN		173	-0.370266	-1.44536	0.0574324	0.314791	0.998	5042	tags=36%, list=28%, signal=50%
GSE19772_CTRL_VS_HCMV_INF_MONOCYTES_AND_PI3K_INHIBITION_UP	GSE19772_CTRL_VS_HCMV_INF_MONOCYTES_AND_PI3K_INHIBITION_UP		153	-0.351202	-1.44524	0.0438066	0.314641	0.998	5720	tags=41%, list=31%, signal=60%
GSE21927_BALBC_VS_C57BL6_MONOCYTE_SPLEEN_UP	GSE21927_BALBC_VS_C57BL6_MONOCYTE_SPLEEN_UP		152	-0.350114	-1.44477	0.0289855	0.315167	0.998	6030	tags=40%, list=33%, signal=60%
GSE43956_WT_VS_SGK1_KO_TH17_DIFFERENTIATED_CD4_TCELL_UP	GSE43956_WT_VS_SGK1_KO_TH17_DIFFERENTIATED_CD4_TCELL_UP		167	-0.332523	-1.44449	0.0243902	0.315337	0.998	6294	tags=43%, list=35%, signal=65%
GSE43955_1H_VS_10H_ACT_CD4_TCELL_DN	GSE43955_1H_VS_10H_ACT_CD4_TCELL_DN		170	-0.3375	-1.44433	0.02267	0.315267	0.998	3763	tags=31%, list=21%, signal=39%
GSE11973_MIR223_KOVS_WT_BONE_MARROW_NEUTROPHIL_DN	GSE11973_MIR223_KOVS_WT_BONE_MARROW_NEUTROPHIL_DN		162	-0.379387	-1.4442	0.064	0.31512	0.998	6185	tags=51%, list=34%, signal=76%
GSE9037_CTRL_VS_LPS_1H_STIM_IRAK4_KO_BMDM_UP	GSE9037_CTRL_VS_LPS_1H_STIM_IRAK4_KO_BMDM_UP		181	-0.325794	-1.44418	0.0225989	0.314754	0.998	6757	tags=45%, list=37%, signal=71%
REACTOME_PROLONGED_ERK_ACTIVATION_EVENTS	REACTOME_PROLONGED_ERK_ACTIVATION_EVENTS		18	-0.518587	-1.444	0.057041	0.314748	0.998	5995	tags=67%, list=33%, signal=99%
GSE14000_4H_VS_16H_LPS_DC_DN	GSE14000_4H_VS_16H_LPS_DC_DN		180	-0.354216	-1.44345	0.0678514	0.315555	0.998	5641	tags=43%, list=31%, signal=61%
GSE27786_CD8_TCELL_VS_NEUTROPHIL_UP	GSE27786_CD8_TCELL_VS_NEUTROPHIL_UP		185	-0.372992	-1.44298	0.0682927	0.316179	0.998	3676	tags=34%, list=20%, signal=42%
GSE37301_GRANULOCYTE_MONOCYTE_PROGENITOR_VS_RAG2_KO_NK_CELL_DN	GSE37301_GRANULOCYTE_MONOCYTE_PROGENITOR_VS_RAG2_KO_NK_CELL_DN		185	-0.361377	-1.44294	0.0534591	0.315845	0.998	4835	tags=38%, list=27%, signal=52%
GSE16385_IFNG_TNF_VS_UNSTIM_MACROPHAGE_ROSIGLITAZONE_TREATED_UP	GSE16385_IFNG_TNF_VS_UNSTIM_MACROPHAGE_ROSIGLITAZONE_TREATED_UP		151	-0.351295	-1.44291	0.0319889	0.315538	0.998	5472	tags=39%, list=30%, signal=55%
GSE5542_IFNG_VS_IFNA_AND_IFNG_TREATED_EPITHELIAL_CELLS_6H_DN	GSE5542_IFNG_VS_IFNA_AND_IFNG_TREATED_EPITHELIAL_CELLS_6H_DN		184	-0.337047	-1.44276	0.0392442	0.315473	0.998	4971	tags=34%, list=27%, signal=47%
GSE21033_CTRL_VS_POLYIC_STIM_DC_3H_DN	GSE21033_CTRL_VS_POLYIC_STIM_DC_3H_DN		185	-0.359001	-1.44275	0.0420168	0.315088	0.998	5792	tags=43%, list=32%, signal=63%
GSE21033_CTRL_VS_POLYIC_STIM_DC_3H_UP	GSE21033_CTRL_VS_POLYIC_STIM_DC_3H_UP		179	-0.363332	-1.44255	0.0439932	0.315098	0.998	5553	tags=37%, list=31%, signal=53%
GSE17974_CTRL_VS_ACT_IL4_AND_ANTI_IL12_72H_CD4_TCELL_DN	GSE17974_CTRL_VS_ACT_IL4_AND_ANTI_IL12_72H_CD4_TCELL_DN		180	-0.377551	-1.44252	0.0724409	0.31475	0.998	5830	tags=45%, list=32%, signal=66%
GSE34156_UNTREATED_VS_6H_NOD2_LIGAND_TREATED_MONOCYTE_UP	GSE34156_UNTREATED_VS_6H_NOD2_LIGAND_TREATED_MONOCYTE_UP		151	-0.35971	-1.44211	0.0570175	0.315181	0.998	4805	tags=37%, list=26%, signal=50%
GSE5589_WT_VS_IL6_KO_LPS_AND_IL10_STIM_MACROPHAGE_180MIN_DN	GSE5589_WT_VS_IL6_KO_LPS_AND_IL10_STIM_MACROPHAGE_180MIN_DN		126	-0.351261	-1.44173	0.0423601	0.315605	0.998	5636	tags=40%, list=31%, signal=58%
GSE19401_PLN_VS_PEYERS_PATCH_FOLLICULAR_DC_DN	GSE19401_PLN_VS_PEYERS_PATCH_FOLLICULAR_DC_DN		188	-0.384191	-1.44169	0.0799373	0.315298	0.998	6363	tags=51%, list=35%, signal=77%
GSE3920_IFNB_VS_IFNG_TREATED_ENDOTHELIAL_CELL_UP	GSE3920_IFNB_VS_IFNG_TREATED_ENDOTHELIAL_CELL_UP		150	-0.344309	-1.44151	0.0376569	0.315272	0.998	6015	tags=43%, list=33%, signal=64%
GSE22886_NEUTROPHIL_VS_MONOCYTE_DN	GSE22886_NEUTROPHIL_VS_MONOCYTE_DN		193	-0.4143	-1.44148	0.112583	0.314916	0.998	4635	tags=42%, list=26%, signal=56%
GSE46606_IRF4HIGH_VS_IRF4MID_CD40L_IL2_IL5_DAY1_STIMULATED_BCELL_UP	GSE46606_IRF4HIGH_VS_IRF4MID_CD40L_IL2_IL5_DAY1_STIMULATED_BCELL_UP		188	-0.33138	-1.44131	0.03003	0.314873	0.998	4134	tags=30%, list=23%, signal=39%
REACTOME_MITOTIC_PROMETAPHASE	REACTOME_MITOTIC_PROMETAPHASE		78	-0.497242	-1.44073	0.136531	0.315683	0.998	4857	tags=50%, list=27%, signal=68%
GSE32164_ALTERNATIVELY_ACT_M2_VS_CMYC_INHIBITED_MACROPHAGE_DN	GSE32164_ALTERNATIVELY_ACT_M2_VS_CMYC_INHIBITED_MACROPHAGE_DN		179	-0.404239	-1.44057	0.103503	0.315617	0.998	5706	tags=47%, list=31%, signal=68%
REACTOME_POST_TRANSLATIONAL_PROTEIN_MODIFICATION	REACTOME_POST_TRANSLATIONAL_PROTEIN_MODIFICATION		165	-0.387579	-1.44045	0.0885093	0.315487	0.998	4532	tags=36%, list=25%, signal=48%
GSE34156_NOD2_LIGAND_VS_TLR1_TLR2_LIGAND_24H_TREATED_MONOCYTE_DN	GSE34156_NOD2_LIGAND_VS_TLR1_TLR2_LIGAND_24H_TREATED_MONOCYTE_DN		168	-0.384512	-1.44037	0.0740132	0.315302	0.998	5256	tags=39%, list=29%, signal=55%
GSE36078_UNTREATED_VS_AD5_T425A_HEXON_INF_MOUSE_LUNG_DC_DN	GSE36078_UNTREATED_VS_AD5_T425A_HEXON_INF_MOUSE_LUNG_DC_DN		177	-0.344487	-1.4403	0.0468966	0.315059	0.998	4556	tags=32%, list=25%, signal=43%
GSE9650_EFFECTOR_VS_MEMORY_CD8_TCELL_UP	GSE9650_EFFECTOR_VS_MEMORY_CD8_TCELL_UP		186	-0.390474	-1.4403	0.0848765	0.314674	0.998	5985	tags=48%, list=33%, signal=71%
GSE45365_HEALTHY_VS_MCMV_INFECTION_CD11B_DC_IFNAR_KO_DN	GSE45365_HEALTHY_VS_MCMV_INFECTION_CD11B_DC_IFNAR_KO_DN		151	-0.369055	-1.44017	0.0693215	0.31455	0.998	3851	tags=32%, list=21%, signal=40%
GSE40274_GATA1_VS_FOXP3_AND_GATA1_TRANSDUCED_ACTIVATED_CD4_TCELL_DN	GSE40274_GATA1_VS_FOXP3_AND_GATA1_TRANSDUCED_ACTIVATED_CD4_TCELL_DN		185	-0.342794	-1.44002	0.0396476	0.314425	0.998	5326	tags=35%, list=29%, signal=49%
REACTOME_MRNA_PROCESSING	REACTOME_MRNA_PROCESSING		148	-0.458296	-1.43911	0.126866	0.315951	0.998	3952	tags=42%, list=22%, signal=53%
GSE7460_FOXP3_MUT_VS_HET_ACT_TCONV_DN	GSE7460_FOXP3_MUT_VS_HET_ACT_TCONV_DN		160	-0.342808	-1.43901	0.0315934	0.315764	0.998	4436	tags=28%, list=24%, signal=36%
GSE14413_UNSTIM_VS_IFNB_STIM_NIH3T3_CELLS_DN	GSE14413_UNSTIM_VS_IFNB_STIM_NIH3T3_CELLS_DN		127	-0.37687	-1.43897	0.0743134	0.315452	0.998	6756	tags=53%, list=37%, signal=83%
GSE17721_CTRL_VS_GARDIQUIMOD_6H_BMDC_UP	GSE17721_CTRL_VS_GARDIQUIMOD_6H_BMDC_UP		187	-0.333097	-1.43896	0.0334302	0.315097	0.998	5382	tags=41%, list=30%, signal=58%
GSE28237_FOLLICULAR_VS_EARLY_GC_BCELL_DN	GSE28237_FOLLICULAR_VS_EARLY_GC_BCELL_DN		183	-0.388646	-1.43834	0.0982287	0.315998	0.998	3666	tags=33%, list=20%, signal=41%
GSE13547_2H_VS_12_H_ANTI_IGM_STIM_ZFX_KO_BCELL_DN	GSE13547_2H_VS_12_H_ANTI_IGM_STIM_ZFX_KO_BCELL_DN		156	-0.418962	-1.43811	0.129241	0.31609	0.998	6302	tags=51%, list=35%, signal=78%
GSE37301_MULTIPOTENT_PROGENITOR_VS_RAG2_KO_NK_CELL_DN	GSE37301_MULTIPOTENT_PROGENITOR_VS_RAG2_KO_NK_CELL_DN		186	-0.361462	-1.43772	0.0637636	0.316544	0.998	5091	tags=38%, list=28%, signal=52%
GSE22935_UNSTIM_VS_12H_MBOVIS_BCG_STIM_MACROPHAGE_DN	GSE22935_UNSTIM_VS_12H_MBOVIS_BCG_STIM_MACROPHAGE_DN		188	-0.354114	-1.43771	0.0545171	0.316187	0.998	5862	tags=41%, list=32%, signal=60%
GSE43863_TH1_VS_LY6C_INT_CXCR5POS_MEMORY_CD4_TCELL_UP	GSE43863_TH1_VS_LY6C_INT_CXCR5POS_MEMORY_CD4_TCELL_UP		183	-0.406772	-1.43752	0.090136	0.316163	0.998	5512	tags=47%, list=30%, signal=67%
GSE45365_CD8A_DC_VS_CD11B_DC_DN	GSE45365_CD8A_DC_VS_CD11B_DC_DN		178	-0.384287	-1.43751	0.0832049	0.315802	0.998	5252	tags=43%, list=29%, signal=59%
GSE14026_TH1_VS_TH17_DN	GSE14026_TH1_VS_TH17_DN		163	-0.350703	-1.43705	0.0386266	0.316314	0.998	4699	tags=34%, list=26%, signal=45%
GSE27859_DC_VS_CD11C_INT_F480_HI_MACROPHAGE_DN	GSE27859_DC_VS_CD11C_INT_F480_HI_MACROPHAGE_DN		143	-0.370463	-1.43694	0.0516432	0.316127	0.998	5582	tags=36%, list=31%, signal=52%
GSE17721_CTRL_VS_LPS_4H_BMDC_UP	GSE17721_CTRL_VS_LPS_4H_BMDC_UP		187	-0.356563	-1.43659	0.0503937	0.316448	0.998	4958	tags=39%, list=27%, signal=52%
GSE14000_TRANSLATED_RNA_VS_MRNA_DC_DN	GSE14000_TRANSLATED_RNA_VS_MRNA_DC_DN		156	-0.467642	-1.43648	0.12459	0.316334	0.998	5351	tags=51%, list=29%, signal=72%
GSE7460_WT_VS_FOXP3_HET_ACT_TCONV_DN	GSE7460_WT_VS_FOXP3_HET_ACT_TCONV_DN		180	-0.372128	-1.43625	0.0564024	0.316379	0.998	6223	tags=46%, list=34%, signal=69%
GSE37533_PPARG2_FOXP3_VS_FOXP3_TRANSDUCED_CD4_TCELL_UP	GSE37533_PPARG2_FOXP3_VS_FOXP3_TRANSDUCED_CD4_TCELL_UP		176	-0.360963	-1.43604	0.0546022	0.316405	0.998	5277	tags=40%, list=29%, signal=56%
GSE17721_LPS_VS_CPG_0.5H_BMDC_UP	GSE17721_LPS_VS_CPG_0.5H_BMDC_UP		172	-0.339658	-1.43577	0.0374813	0.316546	0.998	4821	tags=37%, list=27%, signal=50%
GSE22886_DAY1_VS_DAY7_MONOCYTE_IN_CULTURE_DN	GSE22886_DAY1_VS_DAY7_MONOCYTE_IN_CULTURE_DN		190	-0.425162	-1.43489	0.124172	0.317918	0.998	5412	tags=45%, list=30%, signal=64%
GOLDRATH_EFF_VS_MEMORY_CD8_TCELL_UP	GOLDRATH_EFF_VS_MEMORY_CD8_TCELL_UP		193	-0.428176	-1.4343	0.133005	0.318698	0.998	5331	tags=47%, list=29%, signal=66%
GSE18281_SUBCAPSULAR_CORTICAL_REGION_VS_WHOLE_MEDULLA_THYMUS_DN	GSE18281_SUBCAPSULAR_CORTICAL_REGION_VS_WHOLE_MEDULLA_THYMUS_DN		138	-0.369565	-1.4334	0.0572988	0.320246	0.998	6980	tags=48%, list=38%, signal=77%
GSE42021_CD24LO_TREG_VS_CD24LO_TCONV_THYMUS_DN	GSE42021_CD24LO_TREG_VS_CD24LO_TCONV_THYMUS_DN		182	-0.378645	-1.43301	0.0551053	0.320635	0.998	4828	tags=42%, list=27%, signal=57%
GSE37532_VISCERAL_ADIPOSE_TISSUE_VS_LN_DERIVED_PPARG_KO_TREG_CD4_TCELL_UP	GSE37532_VISCERAL_ADIPOSE_TISSUE_VS_LN_DERIVED_PPARG_KO_TREG_CD4_TCELL_UP		163	-0.366517	-1.43298	0.0783333	0.320323	0.998	6118	tags=44%, list=34%, signal=66%
GSE33292_WT_VS_TCF1_KO_DN3_THYMOCYTE_DN	GSE33292_WT_VS_TCF1_KO_DN3_THYMOCYTE_DN		196	-0.4405	-1.43292	0.135506	0.320055	0.998	6159	tags=54%, list=34%, signal=81%
GSE8685_IL2_STARVED_VS_IL21_ACT_IL2_STARVED_CD4_TCELL_UP	GSE8685_IL2_STARVED_VS_IL21_ACT_IL2_STARVED_CD4_TCELL_UP		186	-0.348411	-1.43288	0.0546875	0.319759	0.998	5706	tags=40%, list=31%, signal=58%
GSE17721_CTRL_VS_PAM3CSK4_2H_BMDC_UP	GSE17721_CTRL_VS_PAM3CSK4_2H_BMDC_UP		176	-0.344533	-1.43287	0.0390625	0.319405	0.998	4202	tags=31%, list=23%, signal=40%
GSE20151_CTRL_VS_FUSOBACT_NUCLEATUM_NEUTROPHIL_DN	GSE20151_CTRL_VS_FUSOBACT_NUCLEATUM_NEUTROPHIL_DN		180	-0.361982	-1.43265	0.0569231	0.319482	0.998	5029	tags=41%, list=28%, signal=56%
GSE24634_NAIVE_CD4_TCELL_VS_DAY3_IL4_CONV_TREG_DN	GSE24634_NAIVE_CD4_TCELL_VS_DAY3_IL4_CONV_TREG_DN		188	-0.40214	-1.43232	0.101498	0.31977	0.998	6235	tags=51%, list=34%, signal=76%
GSE41867_NAIVE_VS_EFFECTOR_CD8_TCELL_UP	GSE41867_NAIVE_VS_EFFECTOR_CD8_TCELL_UP		183	-0.401417	-1.43209	0.081803	0.319862	0.998	5628	tags=44%, list=31%, signal=63%
GSE19825_CD24LOW_VS_IL2RA_HIGH_DAY3_EFF_CD8_TCELL_DN	GSE19825_CD24LOW_VS_IL2RA_HIGH_DAY3_EFF_CD8_TCELL_DN		184	-0.411972	-1.43173	0.112054	0.320247	0.999	5618	tags=46%, list=31%, signal=66%
GSE3720_VD1_VS_VD2_GAMMADELTA_TCELL_DN	GSE3720_VD1_VS_VD2_GAMMADELTA_TCELL_DN		183	-0.352134	-1.43109	0.045961	0.321257	0.999	5459	tags=42%, list=30%, signal=60%
GSE24634_NAIVE_CD4_TCELL_VS_DAY7_IL4_CONV_TREG_DN	GSE24634_NAIVE_CD4_TCELL_VS_DAY7_IL4_CONV_TREG_DN		191	-0.408684	-1.43099	0.104478	0.321087	0.999	4924	tags=43%, list=27%, signal=59%
CSR_EARLY_UP.V1_UP	CSR_EARLY_UP.V1_UP		149	-0.39243	-1.43008	0.0808581	0.322563	0.999	6885	tags=54%, list=38%, signal=87%
GSE17721_CTRL_VS_GARDIQUIMOD_12H_BMDC_DN	GSE17721_CTRL_VS_GARDIQUIMOD_12H_BMDC_DN		175	-0.346591	-1.43002	0.0554745	0.322302	0.999	5277	tags=36%, list=29%, signal=50%
GSE6674_UNSTIM_VS_PL2_3_STIM_BCELL_UP	GSE6674_UNSTIM_VS_PL2_3_STIM_BCELL_UP		120	-0.349212	-1.4299	0.04	0.32218	0.999	6021	tags=42%, list=33%, signal=62%
GSE9509_10MIN_VS_30MIN_LPS_AND_IL10_STIM_IL10_KO_MACROPHAGE_UP	GSE9509_10MIN_VS_30MIN_LPS_AND_IL10_STIM_IL10_KO_MACROPHAGE_UP		160	-0.368383	-1.42978	0.0623003	0.322046	0.999	6570	tags=49%, list=36%, signal=76%
GSE557_WT_VS_I_AB_KO_DC_DN	GSE557_WT_VS_I_AB_KO_DC_DN		179	-0.368427	-1.42973	0.0722311	0.321773	0.999	4627	tags=37%, list=25%, signal=50%
GSE37301_LYMPHOID_PRIMED_MPP_VS_RAG2_KO_NK_CELL_UP	GSE37301_LYMPHOID_PRIMED_MPP_VS_RAG2_KO_NK_CELL_UP		186	-0.37182	-1.42968	0.0890625	0.321497	0.999	4412	tags=32%, list=24%, signal=41%
PDGF_UP.V1_UP	PDGF_UP.V1_UP		133	-0.360699	-1.42968	0.0629921	0.321129	0.999	5145	tags=37%, list=28%, signal=51%
GSE29618_PRE_VS_DAY7_POST_TIV_FLU_VACCINE_BCELL_DN	GSE29618_PRE_VS_DAY7_POST_TIV_FLU_VACCINE_BCELL_DN		177	-0.357681	-1.42966	0.0666667	0.320782	0.999	4836	tags=38%, list=27%, signal=52%
REACTOME_RESPIRATORY_ELECTRON_TRANSPORT	REACTOME_RESPIRATORY_ELECTRON_TRANSPORT		64	-0.605237	-1.42944	0.150943	0.320857	0.999	5041	tags=72%, list=28%, signal=99%
GSE22443_IL2_VS_IL12_TREATED_ACT_CD8_TCELL_DN	GSE22443_IL2_VS_IL12_TREATED_ACT_CD8_TCELL_DN		190	-0.366169	-1.42936	0.0725309	0.320661	0.999	4202	tags=33%, list=23%, signal=43%
GSE33162_HDAC3_KO_VS_HDAC3_KO_MACROPHAGE_DN	GSE33162_HDAC3_KO_VS_HDAC3_KO_MACROPHAGE_DN		186	-0.385098	-1.42926	0.0773994	0.320461	0.999	5569	tags=45%, list=31%, signal=64%
GSE17721_LPS_VS_POLYIC_12H_BMDC_UP	GSE17721_LPS_VS_POLYIC_12H_BMDC_UP		189	-0.359233	-1.42892	0.0741325	0.320802	0.999	4297	tags=34%, list=24%, signal=44%
GSE21670_IL6_VS_TGFB_AND_IL6_TREATED_STAT3_KO_CD4_TCELL_UP	GSE21670_IL6_VS_TGFB_AND_IL6_TREATED_STAT3_KO_CD4_TCELL_UP		189	-0.366271	-1.4278	0.0748408	0.322713	0.999	5252	tags=39%, list=29%, signal=55%
GSE16450_CTRL_VS_IFNA_12H_STIM_IMMATURE_NEURON_CELL_LINE_DN	GSE16450_CTRL_VS_IFNA_12H_STIM_IMMATURE_NEURON_CELL_LINE_DN		137	-0.353266	-1.42755	0.0560345	0.322847	0.999	5860	tags=40%, list=32%, signal=59%
GSE40666_NAIVE_VS_EFFECTOR_CD8_TCELL_WITH_IFNA_STIM_90MIN_DN	GSE40666_NAIVE_VS_EFFECTOR_CD8_TCELL_WITH_IFNA_STIM_90MIN_DN		177	-0.325617	-1.42728	0.0388489	0.323012	0.999	5027	tags=33%, list=28%, signal=46%
GSE29164_UNTREATED_VS_CD8_TCELL_TREATED_MELANOMA_DAY3_UP	GSE29164_UNTREATED_VS_CD8_TCELL_TREATED_MELANOMA_DAY3_UP		189	-0.36497	-1.42719	0.0655738	0.322822	0.999	6166	tags=48%, list=34%, signal=72%
GSE411_WT_VS_SOCS3_KO_MACROPHAGE_IL6_STIM_400MIN_DN	GSE411_WT_VS_SOCS3_KO_MACROPHAGE_IL6_STIM_400MIN_DN		182	-0.3363	-1.42607	0.0545455	0.324765	0.999	5021	tags=36%, list=28%, signal=49%
GSE2826_WT_VS_BTK_KO_BCELL_UP	GSE2826_WT_VS_BTK_KO_BCELL_UP		177	-0.342832	-1.42583	0.0600293	0.324892	0.999	5116	tags=37%, list=28%, signal=51%
GSE9650_NAIVE_VS_MEMORY_CD8_TCELL_UP	GSE9650_NAIVE_VS_MEMORY_CD8_TCELL_UP		179	-0.336548	-1.4258	0.0281899	0.324568	0.999	6262	tags=43%, list=34%, signal=65%
GSE2706_UNSTIM_VS_2H_LPS_DC_UP	GSE2706_UNSTIM_VS_2H_LPS_DC_UP		152	-0.371605	-1.42545	0.0743134	0.324933	0.999	6087	tags=44%, list=34%, signal=66%
GSE411_UNSTIM_VS_400MIN_IL6_STIM_SOCS3_KO_MACROPHAGE_DN	GSE411_UNSTIM_VS_400MIN_IL6_STIM_SOCS3_KO_MACROPHAGE_DN		184	-0.342323	-1.42535	0.064759	0.324787	0.999	5929	tags=41%, list=33%, signal=61%
REACTOME_DESTABILIZATION_OF_MRNA_BY_TRISTETRAPROLIN_TTP	REACTOME_DESTABILIZATION_OF_MRNA_BY_TRISTETRAPROLIN_TTP		17	-0.531495	-1.42523	0.0829016	0.324688	0.999	964	tags=24%, list=5%, signal=25%
KEGG_PORPHYRIN_AND_CHLOROPHYLL_METABOLISM	KEGG_PORPHYRIN_AND_CHLOROPHYLL_METABOLISM		28	-0.510637	-1.42514	0.105437	0.324466	0.999	2167	tags=36%, list=12%, signal=40%
GSE8621_LPS_PRIMED_UNSTIM_VS_LPS_PRIMED_AND_LPS_STIM_MACROPHAGE_DN	GSE8621_LPS_PRIMED_UNSTIM_VS_LPS_PRIMED_AND_LPS_STIM_MACROPHAGE_DN		185	-0.357594	-1.42511	0.0877193	0.324157	0.999	6432	tags=46%, list=35%, signal=70%
GSE6674_CPG_VS_CPG_AND_ANTI_IGM_STIM_BCELL_UP	GSE6674_CPG_VS_CPG_AND_ANTI_IGM_STIM_BCELL_UP		187	-0.368503	-1.42494	0.0757576	0.324131	0.999	5674	tags=40%, list=31%, signal=58%
REACTOME_ACTIVATION_OF_ATR_IN_RESPONSE_TO_REPLICATION_STRESS	REACTOME_ACTIVATION_OF_ATR_IN_RESPONSE_TO_REPLICATION_STRESS		34	-0.579975	-1.4243	0.129326	0.32513	0.999	3295	tags=47%, list=18%, signal=57%
GSE45365_HEALTHY_VS_MCMV_INFECTION_BCELL_IFNAR_KO_DN	GSE45365_HEALTHY_VS_MCMV_INFECTION_BCELL_IFNAR_KO_DN		173	-0.358632	-1.42391	0.0611028	0.325619	0.999	5380	tags=39%, list=30%, signal=55%
GSE41087_WT_VS_FOXP3_MUT_ANTI_CD3_CD28_STIM_CD4_TCELL_DN	GSE41087_WT_VS_FOXP3_MUT_ANTI_CD3_CD28_STIM_CD4_TCELL_DN		191	-0.364164	-1.42377	0.0741325	0.325504	0.999	5180	tags=38%, list=29%, signal=52%
GSE3982_BASOPHIL_VS_CENT_MEMORY_CD4_TCELL_DN	GSE3982_BASOPHIL_VS_CENT_MEMORY_CD4_TCELL_DN		180	-0.315425	-1.42335	0.0209424	0.326033	0.999	4622	tags=31%, list=25%, signal=41%
GSE25087_TREG_VS_TCONV_FETUS_DN	GSE25087_TREG_VS_TCONV_FETUS_DN		163	-0.32685	-1.42315	0.0376569	0.326065	0.999	6734	tags=45%, list=37%, signal=71%
GSE2826_WT_VS_XID_BCELL_UP	GSE2826_WT_VS_XID_BCELL_UP		182	-0.339171	-1.42294	0.0462185	0.326142	0.999	6097	tags=44%, list=34%, signal=66%
GSE3982_NEUTROPHIL_VS_BASOPHIL_DN	GSE3982_NEUTROPHIL_VS_BASOPHIL_DN		184	-0.378773	-1.42261	0.0876033	0.326451	0.999	4441	tags=36%, list=24%, signal=47%
GSE26669_CTRL_VS_COSTIM_BLOCK_MLR_CD8_TCELL_UP	GSE26669_CTRL_VS_COSTIM_BLOCK_MLR_CD8_TCELL_UP		191	-0.404069	-1.42229	0.0964778	0.326685	0.999	6285	tags=51%, list=35%, signal=77%
GSE22601_DOUBLE_POSITIVE_VS_CD4_SINGLE_POSITIVE_THYMOCYTE_DN	GSE22601_DOUBLE_POSITIVE_VS_CD4_SINGLE_POSITIVE_THYMOCYTE_DN		185	-0.420635	-1.42228	0.119508	0.326333	0.999	5014	tags=42%, list=28%, signal=58%
GSE36392_TYPE_2_MYELOID_VS_NEUTROPHIL_IL25_TREATED_LUNG_DN	GSE36392_TYPE_2_MYELOID_VS_NEUTROPHIL_IL25_TREATED_LUNG_DN		181	-0.350631	-1.42223	0.0584708	0.326074	0.999	6690	tags=47%, list=37%, signal=74%
GSE17301_CTRL_VS_48H_ACD3_ACD28_IFNA5_STIM_CD8_TCELL_DN	GSE17301_CTRL_VS_48H_ACD3_ACD28_IFNA5_STIM_CD8_TCELL_DN		193	-0.340215	-1.42216	0.0621212	0.325854	0.999	4877	tags=32%, list=27%, signal=43%
RB_P107_DN.V1_DN	RB_P107_DN.V1_DN		122	-0.397126	-1.4221	0.0713154	0.325597	0.999	3942	tags=31%, list=22%, signal=40%
KEGG_PROGESTERONE_MEDIATED_OOCYTE_MATURATION	KEGG_PROGESTERONE_MEDIATED_OOCYTE_MATURATION		82	-0.382829	-1.42159	0.0584708	0.326317	0.999	4000	tags=33%, list=22%, signal=42%
E2F1_UP.V1_UP	E2F1_UP.V1_UP		172	-0.378539	-1.42118	0.089527	0.326804	0.999	6660	tags=48%, list=37%, signal=75%
GSE17721_LPS_VS_GARDIQUIMOD_24H_BMDC_DN	GSE17721_LPS_VS_GARDIQUIMOD_24H_BMDC_DN		177	-0.358073	-1.4209	0.0610119	0.327	0.999	5091	tags=37%, list=28%, signal=51%
KEGG_PYRIMIDINE_METABOLISM	KEGG_PYRIMIDINE_METABOLISM		90	-0.426501	-1.42066	0.101498	0.327141	0.999	4702	tags=42%, list=26%, signal=57%
GSE19401_PAM2CSK4_VS_RETINOIC_ACID_STIM_FOLLICULAR_DC_UP	GSE19401_PAM2CSK4_VS_RETINOIC_ACID_STIM_FOLLICULAR_DC_UP		179	-0.332255	-1.42018	0.0495627	0.327805	0.999	4630	tags=34%, list=25%, signal=45%
GSE17721_PAM3CSK4_VS_CPG_0.5H_BMDC_DN	GSE17721_PAM3CSK4_VS_CPG_0.5H_BMDC_DN		168	-0.365463	-1.42002	0.0645161	0.327772	0.999	4635	tags=37%, list=26%, signal=49%
GSE24726_WT_VS_E2_2_KO_PDC_DAY6_POST_DELETION_UP	GSE24726_WT_VS_E2_2_KO_PDC_DAY6_POST_DELETION_UP		183	-0.348168	-1.41989	0.0610329	0.327675	0.999	5869	tags=41%, list=32%, signal=60%
GSE11864_CSF1_VS_CSF1_IFNG_IN_MAC_DN	GSE11864_CSF1_VS_CSF1_IFNG_IN_MAC_DN		166	-0.361565	-1.41969	0.0806202	0.327726	0.999	6513	tags=52%, list=36%, signal=80%
GSE17721_LPS_VS_PAM3CSK4_1H_BMDC_UP	GSE17721_LPS_VS_PAM3CSK4_1H_BMDC_UP		176	-0.383101	-1.4196	0.0838608	0.327561	0.999	5876	tags=44%, list=32%, signal=65%
GSE16450_CTRL_VS_IFNA_12H_STIM_MATURE_NEURON_CELL_LINE_DN	GSE16450_CTRL_VS_IFNA_12H_STIM_MATURE_NEURON_CELL_LINE_DN		182	-0.353249	-1.41944	0.0635659	0.327543	0.999	5053	tags=39%, list=28%, signal=54%
REACTOME_SYNTHESIS_OF_DNA	REACTOME_SYNTHESIS_OF_DNA		89	-0.511893	-1.41898	0.143885	0.328185	0.999	5231	tags=56%, list=29%, signal=79%
REACTOME_G2_M_CHECKPOINTS	REACTOME_G2_M_CHECKPOINTS		40	-0.569976	-1.4189	0.130755	0.327972	0.999	3295	tags=48%, list=18%, signal=58%
GSE27786_LIN_NEG_VS_NKCELL_UP	GSE27786_LIN_NEG_VS_NKCELL_UP		174	-0.37108	-1.41868	0.0660225	0.328038	0.999	5799	tags=45%, list=32%, signal=65%
PID_MYC_ACTIV_PATHWAY	PID_MYC_ACTIV_PATHWAY		77	-0.440962	-1.41855	0.129693	0.327931	0.999	5297	tags=42%, list=29%, signal=58%
GSE15330_LYMPHOID_MULTIPOTENT_VS_GRANULOCYTE_MONOCYTE_PROGENITOR_DN	GSE15330_LYMPHOID_MULTIPOTENT_VS_GRANULOCYTE_MONOCYTE_PROGENITOR_DN		177	-0.358453	-1.41854	0.0552995	0.327586	0.999	5035	tags=38%, list=28%, signal=53%
GSE17721_LPS_VS_POLYIC_2H_BMDC_DN	GSE17721_LPS_VS_POLYIC_2H_BMDC_DN		188	-0.345741	-1.41844	0.0579937	0.327436	0.999	3588	tags=30%, list=20%, signal=37%
GSE5589_LPS_VS_LPS_AND_IL10_STIM_IL6_KO_MACROPHAGE_180MIN_DN	GSE5589_LPS_VS_LPS_AND_IL10_STIM_IL6_KO_MACROPHAGE_180MIN_DN		181	-0.370568	-1.41828	0.0870229	0.327387	0.999	4175	tags=36%, list=23%, signal=46%
GSE21927_SPLENIC_C26GM_TUMOROUS_VS_4T1_TUMOR_MONOCYTES_DN	GSE21927_SPLENIC_C26GM_TUMOROUS_VS_4T1_TUMOR_MONOCYTES_DN		164	-0.352008	-1.41824	0.0569231	0.327099	0.999	5634	tags=40%, list=31%, signal=58%
GSE6092_UNSTIM_VS_IFNG_STIM_ENDOTHELIAL_CELL_UP	GSE6092_UNSTIM_VS_IFNG_STIM_ENDOTHELIAL_CELL_UP		188	-0.364542	-1.41717	0.073132	0.328957	0.999	6106	tags=47%, list=34%, signal=70%
GSE6681_DELETED_FOXP3_VS_WT_TREG_DN	GSE6681_DELETED_FOXP3_VS_WT_TREG_DN		182	-0.336918	-1.41673	0.0375375	0.329498	0.999	5639	tags=41%, list=31%, signal=59%
GSE17721_LPS_VS_CPG_24H_BMDC_UP	GSE17721_LPS_VS_CPG_24H_BMDC_UP		164	-0.34943	-1.4167	0.0595745	0.329208	0.999	4536	tags=34%, list=25%, signal=45%
GSE25890_CTRL_VS_IL33_IL7_TREATED_NUOCYTES_DN	GSE25890_CTRL_VS_IL33_IL7_TREATED_NUOCYTES_DN		190	-0.348972	-1.41635	0.0708535	0.329533	0.999	5371	tags=38%, list=30%, signal=53%
GSE12366_GC_BCELL_VS_PLASMA_CELL_UP	GSE12366_GC_BCELL_VS_PLASMA_CELL_UP		182	-0.359752	-1.4162	0.0813954	0.32949	0.999	5426	tags=38%, list=30%, signal=54%
GSE5503_LIVER_DC_VS_PLN_DC_ACTIVATED_ALLOGENIC_TCELL_DN	GSE5503_LIVER_DC_VS_PLN_DC_ACTIVATED_ALLOGENIC_TCELL_DN		191	-0.36673	-1.41616	0.087395	0.329198	0.999	3431	tags=32%, list=19%, signal=39%
KEGG_BASAL_TRANSCRIPTION_FACTORS	KEGG_BASAL_TRANSCRIPTION_FACTORS		31	-0.49355	-1.41599	0.11413	0.329165	0.999	3985	tags=39%, list=22%, signal=50%
GSE17974_CTRL_VS_ACT_IL4_AND_ANTI_IL12_4H_CD4_TCELL_DN	GSE17974_CTRL_VS_ACT_IL4_AND_ANTI_IL12_4H_CD4_TCELL_DN		176	-0.375918	-1.41537	0.0977564	0.330242	0.999	7081	tags=55%, list=39%, signal=89%
GSE23695_CD57_POS_VS_NEG_NK_CELL_DN	GSE23695_CD57_POS_VS_NEG_NK_CELL_DN		183	-0.333828	-1.41519	0.0494012	0.330254	0.999	6292	tags=39%, list=35%, signal=60%
GSE28737_FOLLICULAR_VS_MARGINAL_ZONE_BCELL_UP	GSE28737_FOLLICULAR_VS_MARGINAL_ZONE_BCELL_UP		183	-0.336399	-1.41496	0.0393939	0.330366	0.999	5596	tags=42%, list=31%, signal=59%
GSE37532_WT_VS_PPARG_KO_VISCERAL_ADIPOSE_TISSUE_TCONV_DN	GSE37532_WT_VS_PPARG_KO_VISCERAL_ADIPOSE_TISSUE_TCONV_DN		185	-0.382422	-1.41493	0.0918544	0.330051	0.999	4104	tags=33%, list=23%, signal=42%
GSE27786_BCELL_VS_NKCELL_UP	GSE27786_BCELL_VS_NKCELL_UP		177	-0.360315	-1.41464	0.044335	0.330369	0.999	3960	tags=32%, list=22%, signal=41%
GSE25147_UNSTIM_VS_HELIOBACTER_PYLORI_LPS_STIM_MKN45_CELL_UP	GSE25147_UNSTIM_VS_HELIOBACTER_PYLORI_LPS_STIM_MKN45_CELL_UP		144	-0.378122	-1.4144	0.0812102	0.330522	0.999	5696	tags=44%, list=31%, signal=63%
REACTOME_ACTIVATION_OF_GENES_BY_ATF4	REACTOME_ACTIVATION_OF_GENES_BY_ATF4		22	-0.511219	-1.4144	0.105351	0.330161	0.999	2949	tags=36%, list=16%, signal=43%
GSE32901_TH1_VS_TH17_ENRICHED_CD4_TCELL_DN	GSE32901_TH1_VS_TH17_ENRICHED_CD4_TCELL_DN		136	-0.376926	-1.41349	0.0661539	0.331657	0.999	5724	tags=43%, list=32%, signal=63%
GSE24574_BCL6_LOW_TFH_VS_TCONV_CD4_TCELL_DN	GSE24574_BCL6_LOW_TFH_VS_TCONV_CD4_TCELL_DN		192	-0.433039	-1.41349	0.151877	0.331297	0.999	6515	tags=59%, list=36%, signal=92%
GSE1740_MCSF_VS_MCSF_AND_IFNG_DAY2_DERIVED_MACROPHAGE_WITH_IFNA_STIM_UP	GSE1740_MCSF_VS_MCSF_AND_IFNG_DAY2_DERIVED_MACROPHAGE_WITH_IFNA_STIM_UP		188	-0.364912	-1.41305	0.0819672	0.331848	0.999	4710	tags=38%, list=26%, signal=51%
GSE8515_CTRL_VS_IL1_4H_STIM_MAC_UP	GSE8515_CTRL_VS_IL1_4H_STIM_MAC_UP		166	-0.33691	-1.41281	0.0508721	0.331986	0.999	5672	tags=40%, list=31%, signal=57%
GSE29618_PRE_VS_DAY7_POST_LAIV_FLU_VACCINE_BCELL_DN	GSE29618_PRE_VS_DAY7_POST_LAIV_FLU_VACCINE_BCELL_DN		160	-0.318637	-1.41278	0.0323383	0.331688	0.999	6328	tags=42%, list=35%, signal=64%
GSE17721_CTRL_VS_POLYIC_12H_BMDC_DN	GSE17721_CTRL_VS_POLYIC_12H_BMDC_DN		170	-0.350167	-1.41263	0.0530086	0.331645	0.999	4805	tags=34%, list=26%, signal=46%
GSE11961_MARGINAL_ZONE_BCELL_VS_GERMINAL_CENTER_BCELL_DAY40_UP	GSE11961_MARGINAL_ZONE_BCELL_VS_GERMINAL_CENTER_BCELL_DAY40_UP		178	-0.336106	-1.41232	0.0651852	0.331888	0.999	4243	tags=31%, list=23%, signal=40%
REACTOME_RNA_POL_I_TRANSCRIPTION_INITIATION	REACTOME_RNA_POL_I_TRANSCRIPTION_INITIATION		23	-0.5093	-1.4117	0.106195	0.332817	0.999	1629	tags=26%, list=9%, signal=29%
GSE24814_STAT5_KO_VS_WT_PRE_BCELL_DN	GSE24814_STAT5_KO_VS_WT_PRE_BCELL_DN		194	-0.346757	-1.41131	0.0638629	0.333269	0.999	3765	tags=29%, list=21%, signal=36%
GSE5463_CTRL_VS_DEXAMETHASONE_TREATED_THYMOCYTE_UP	GSE5463_CTRL_VS_DEXAMETHASONE_TREATED_THYMOCYTE_UP		192	-0.342844	-1.4112	0.0608309	0.333134	0.999	4848	tags=37%, list=27%, signal=50%
PID_ATR_PATHWAY	PID_ATR_PATHWAY		38	-0.511458	-1.4112	0.149446	0.332776	0.999	3576	tags=39%, list=20%, signal=49%
REACTOME_MEMBRANE_TRAFFICKING	REACTOME_MEMBRANE_TRAFFICKING		119	-0.385842	-1.41115	0.0873288	0.332515	0.999	7547	tags=56%, list=42%, signal=96%
GSE2405_S_AUREUS_VS_UNTREATED_NEUTROPHIL_DN	GSE2405_S_AUREUS_VS_UNTREATED_NEUTROPHIL_DN		183	-0.392039	-1.41075	0.113269	0.333041	0.999	3054	tags=27%, list=17%, signal=33%
GSE43863_TH1_VS_LY6C_LOW_CXCR5NEG_EFFECTOR_CD4_TCELL_DN	GSE43863_TH1_VS_LY6C_LOW_CXCR5NEG_EFFECTOR_CD4_TCELL_DN		191	-0.328106	-1.41074	0.037594	0.3327	0.999	4011	tags=32%, list=22%, signal=41%
GSE16266_CTRL_VS_HEATSHOCK_AND_LPS_STIM_MEF_UP	GSE16266_CTRL_VS_HEATSHOCK_AND_LPS_STIM_MEF_UP		183	-0.421687	-1.41067	0.120401	0.332478	0.999	5761	tags=49%, list=32%, signal=71%
GSE21927_UNTREATED_VS_GMCSF_IL6_TREATED_BONE_MARROW_UP	GSE21927_UNTREATED_VS_GMCSF_IL6_TREATED_BONE_MARROW_UP		150	-0.32327	-1.41064	0.0295359	0.332159	0.999	3382	tags=26%, list=19%, signal=32%
GSE5589_UNSTIM_VS_45MIN_LPS_AND_IL10_STIM_MACROPHAGE_DN	GSE5589_UNSTIM_VS_45MIN_LPS_AND_IL10_STIM_MACROPHAGE_DN		170	-0.358658	-1.41031	0.0724638	0.332443	0.999	5041	tags=39%, list=28%, signal=53%
GSE17721_LPS_VS_POLYIC_6H_BMDC_UP	GSE17721_LPS_VS_POLYIC_6H_BMDC_UP		178	-0.345509	-1.41029	0.061674	0.332123	0.999	4304	tags=33%, list=24%, signal=43%
REACTOME_DESTABILIZATION_OF_MRNA_BY_BRF1	REACTOME_DESTABILIZATION_OF_MRNA_BY_BRF1		17	-0.514045	-1.40978	0.104274	0.332849	0.999	964	tags=24%, list=5%, signal=25%
GSE9006_HEALTHY_VS_TYPE_2_DIABETES_PBMC_AT_DX_UP	GSE9006_HEALTHY_VS_TYPE_2_DIABETES_PBMC_AT_DX_UP		186	-0.391613	-1.40975	0.139896	0.332558	0.999	5123	tags=40%, list=28%, signal=56%
GSE32423_MEMORY_VS_NAIVE_CD8_TCELL_DN	GSE32423_MEMORY_VS_NAIVE_CD8_TCELL_DN		187	-0.353972	-1.40945	0.0755906	0.332834	0.999	5715	tags=41%, list=31%, signal=59%
GSE13547_WT_VS_ZFX_KO_BCELL_ANTI_IGM_STIM_2H_DN	GSE13547_WT_VS_ZFX_KO_BCELL_ANTI_IGM_STIM_2H_DN		148	-0.354815	-1.40917	0.0508221	0.333083	0.999	4104	tags=34%, list=23%, signal=44%
GSE37301_COMMON_LYMPHOID_PROGENITOR_VS_GRAN_MONO_PROGENITOR_UP	GSE37301_COMMON_LYMPHOID_PROGENITOR_VS_GRAN_MONO_PROGENITOR_UP		174	-0.348871	-1.40913	0.078635	0.332808	0.999	4872	tags=35%, list=27%, signal=47%
GSE7509_UNSTIM_VS_FCGRIIB_STIM_DC_UP	GSE7509_UNSTIM_VS_FCGRIIB_STIM_DC_UP		158	-0.346142	-1.40889	0.0555556	0.332961	0.999	5596	tags=35%, list=31%, signal=51%
GSE42088_UNINF_VS_LEISHMANIA_INF_DC_24H_DN	GSE42088_UNINF_VS_LEISHMANIA_INF_DC_24H_DN		185	-0.379352	-1.40888	0.0878274	0.332628	0.999	5020	tags=38%, list=28%, signal=52%
GSE3982_MAST_CELL_VS_TH2_DN	GSE3982_MAST_CELL_VS_TH2_DN		184	-0.365421	-1.40873	0.0704225	0.332568	0.999	5224	tags=42%, list=29%, signal=59%
GSE13522_WT_VS_IFNAR_KO_SKING_T_CRUZI_Y_STRAIN_INF_DN	GSE13522_WT_VS_IFNAR_KO_SKING_T_CRUZI_Y_STRAIN_INF_DN		152	-0.331275	-1.40854	0.0232274	0.332618	0.999	3535	tags=26%, list=19%, signal=32%
GSE1791_CTRL_VS_NEUROMEDINU_IN_T_CELL_LINE_12H_UP	GSE1791_CTRL_VS_NEUROMEDINU_IN_T_CELL_LINE_12H_UP		178	-0.334199	-1.40776	0.0619048	0.333926	0.999	5421	tags=42%, list=30%, signal=59%
REACTOME_HIV_INFECTION	REACTOME_HIV_INFECTION		184	-0.410129	-1.40747	0.133913	0.334202	0.999	4746	tags=42%, list=26%, signal=56%
GSE3982_NEUTROPHIL_VS_EFF_MEMORY_CD4_TCELL_DN	GSE3982_NEUTROPHIL_VS_EFF_MEMORY_CD4_TCELL_DN		176	-0.364268	-1.40747	0.0740158	0.333853	0.999	3826	tags=31%, list=21%, signal=38%
GSE360_CTRL_VS_L_MAJOR_MAC_DN	GSE360_CTRL_VS_L_MAJOR_MAC_DN		170	-0.31839	-1.40743	0.0333778	0.333577	0.999	6421	tags=40%, list=35%, signal=61%
GSE15930_NAIVE_VS_72H_IN_VITRO_STIM_IL12_CD8_TCELL_DN	GSE15930_NAIVE_VS_72H_IN_VITRO_STIM_IL12_CD8_TCELL_DN		191	-0.391316	-1.40736	0.0976744	0.333355	0.999	6057	tags=49%, list=33%, signal=73%
GSE42724_B1_BCELL_VS_PLASMABLAST_UP	GSE42724_B1_BCELL_VS_PLASMABLAST_UP		174	-0.332567	-1.40689	0.0508475	0.333953	0.999	4929	tags=37%, list=27%, signal=50%
GSE33424_CD161_INT_VS_NEG_CD8_TCELL_DN	GSE33424_CD161_INT_VS_NEG_CD8_TCELL_DN		183	-0.328059	-1.40685	0.0469697	0.333692	0.999	4439	tags=33%, list=24%, signal=43%
GSE43863_NAIVE_VS_MEMORY_TFH_CD4_TCELL_D150_LCMV_DN	GSE43863_NAIVE_VS_MEMORY_TFH_CD4_TCELL_D150_LCMV_DN		182	-0.379625	-1.40615	0.0962145	0.334826	0.999	5704	tags=45%, list=31%, signal=64%
GSE42021_TCONV_PLN_VS_CD24INT_TCONV_THYMUS_DN	GSE42021_TCONV_PLN_VS_CD24INT_TCONV_THYMUS_DN		174	-0.335952	-1.40613	0.0493992	0.334529	0.999	6256	tags=45%, list=34%, signal=68%
GSE19941_IL10_KO_VS_IL10_KO_AND_NFKBP50_KO_LPS_STIM_MACROPHAGE_UP	GSE19941_IL10_KO_VS_IL10_KO_AND_NFKBP50_KO_LPS_STIM_MACROPHAGE_UP		172	-0.355702	-1.40579	0.0616438	0.334844	1	6401	tags=49%, list=35%, signal=75%
GSE17721_PAM3CSK4_VS_GADIQUIMOD_8H_BMDC_DN	GSE17721_PAM3CSK4_VS_GADIQUIMOD_8H_BMDC_DN		178	-0.342411	-1.40576	0.0682171	0.334554	1	5338	tags=38%, list=29%, signal=54%
GSE5503_LIVER_DC_VS_SPLEEN_DC_ACTIVATED_ALLOGENIC_TCELL_DN	GSE5503_LIVER_DC_VS_SPLEEN_DC_ACTIVATED_ALLOGENIC_TCELL_DN		179	-0.331913	-1.40535	0.0397644	0.335016	1	4194	tags=31%, list=23%, signal=40%
GSE27786_LSK_VS_NKCELL_UP	GSE27786_LSK_VS_NKCELL_UP		175	-0.361676	-1.40517	0.0699523	0.335028	1	6733	tags=48%, list=37%, signal=76%
GSE1791_CTRL_VS_NEUROMEDINU_IN_T_CELL_LINE_3H_DN	GSE1791_CTRL_VS_NEUROMEDINU_IN_T_CELL_LINE_3H_DN		161	-0.339042	-1.40494	0.0670554	0.335199	1	6485	tags=47%, list=36%, signal=72%
GSE36476_CTRL_VS_TSST_ACT_40H_MEMORY_CD4_TCELL_YOUNG_DN	GSE36476_CTRL_VS_TSST_ACT_40H_MEMORY_CD4_TCELL_YOUNG_DN		192	-0.431094	-1.40482	0.15331	0.335097	1	5792	tags=45%, list=32%, signal=65%
KAECH_NAIVE_VS_MEMORY_CD8_TCELL_UP	KAECH_NAIVE_VS_MEMORY_CD8_TCELL_UP		180	-0.323419	-1.40477	0.0380673	0.334856	1	6262	tags=42%, list=34%, signal=64%
GSE13484_12H_VS_3H_YF17D_VACCINE_STIM_PBMC_UP	GSE13484_12H_VS_3H_YF17D_VACCINE_STIM_PBMC_UP		180	-0.336434	-1.40476	0.0513219	0.334541	1	4535	tags=35%, list=25%, signal=46%
GSE12839_CTRL_VS_IL12_TREATED_PBMC_UP	GSE12839_CTRL_VS_IL12_TREATED_PBMC_UP		135	-0.368711	-1.40417	0.0909091	0.335455	1	4567	tags=39%, list=25%, signal=51%
REACTOME_CHOLESTEROL_BIOSYNTHESIS	REACTOME_CHOLESTEROL_BIOSYNTHESIS		20	-0.596128	-1.40414	0.136824	0.335161	1	2565	tags=40%, list=14%, signal=47%
GSE20715_0H_VS_48H_OZONE_TLR4_KO_LUNG_DN	GSE20715_0H_VS_48H_OZONE_TLR4_KO_LUNG_DN		196	-0.384867	-1.40335	0.12093	0.336459	1	3639	tags=33%, list=20%, signal=40%
REACTOME_METABOLISM_OF_PROTEINS	REACTOME_METABOLISM_OF_PROTEINS		407	-0.414651	-1.4031	0.169106	0.336586	1	6210	tags=50%, list=34%, signal=74%
GSE17721_0.5H_VS_4H_POLYIC_BMDC_UP	GSE17721_0.5H_VS_4H_POLYIC_BMDC_UP		179	-0.340677	-1.40293	0.0430416	0.336621	1	3690	tags=30%, list=20%, signal=37%
GSE17721_PAM3CSK4_VS_CPG_1H_BMDC_UP	GSE17721_PAM3CSK4_VS_CPG_1H_BMDC_UP		174	-0.323318	-1.40291	0.045134	0.336303	1	6139	tags=41%, list=34%, signal=61%
REACTOME_CELL_CYCLE	REACTOME_CELL_CYCLE		359	-0.423604	-1.40263	0.147368	0.33654	1	6447	tags=53%, list=35%, signal=80%
GSE11924_TFH_VS_TH17_CD4_TCELL_DN	GSE11924_TFH_VS_TH17_CD4_TCELL_DN		172	-0.381699	-1.40228	0.0953846	0.336924	1	5619	tags=43%, list=31%, signal=62%
REACTOME_S_PHASE	REACTOME_S_PHASE		105	-0.497329	-1.4022	0.151079	0.336743	1	5231	tags=54%, list=29%, signal=76%
GSE17721_PAM3CSK4_VS_CPG_6H_BMDC_UP	GSE17721_PAM3CSK4_VS_CPG_6H_BMDC_UP		186	-0.340719	-1.40196	0.0613497	0.33687	1	4075	tags=33%, list=22%, signal=42%
GSE22886_NAIVE_BCELL_VS_BM_PLASMA_CELL_DN	GSE22886_NAIVE_BCELL_VS_BM_PLASMA_CELL_DN		184	-0.388744	-1.40192	0.107595	0.33661	1	4796	tags=37%, list=26%, signal=50%
GSE7831_CPG_VS_INFLUENZA_STIM_PDC_1H_UP	GSE7831_CPG_VS_INFLUENZA_STIM_PDC_1H_UP		189	-0.327456	-1.40151	0.0608696	0.337107	1	4678	tags=33%, list=26%, signal=44%
GSE7460_WT_VS_FOXP3_HET_ACT_WITH_TGFB_TCONV_DN	GSE7460_WT_VS_FOXP3_HET_ACT_WITH_TGFB_TCONV_DN		176	-0.324001	-1.40135	0.029909	0.337079	1	5328	tags=35%, list=29%, signal=49%
REACTOME_APC_C_CDC20_MEDIATED_DEGRADATION_OF_CYCLIN_B	REACTOME_APC_C_CDC20_MEDIATED_DEGRADATION_OF_CYCLIN_B		19	-0.56462	-1.40102	0.114286	0.337414	1	3809	tags=53%, list=21%, signal=67%
GSE360_HIGH_DOSE_B_MALAYI_VS_M_TUBERCULOSIS_DC_UP	GSE360_HIGH_DOSE_B_MALAYI_VS_M_TUBERCULOSIS_DC_UP		192	-0.329764	-1.40079	0.0553064	0.337554	1	5804	tags=41%, list=32%, signal=60%
GSE17721_LPS_VS_GARDIQUIMOD_0.5H_BMDC_UP	GSE17721_LPS_VS_GARDIQUIMOD_0.5H_BMDC_UP		175	-0.331318	-1.4006	0.0413223	0.337607	1	4084	tags=32%, list=22%, signal=41%
GSE27786_LSK_VS_NEUTROPHIL_UP	GSE27786_LSK_VS_NEUTROPHIL_UP		181	-0.361365	-1.40059	0.0734824	0.337281	1	5132	tags=38%, list=28%, signal=53%
GSE24210_TCONV_VS_TREG_DN	GSE24210_TCONV_VS_TREG_DN		173	-0.333855	-1.40055	0.0549777	0.337002	1	6302	tags=43%, list=35%, signal=65%
REACTOME_CLEAVAGE_OF_GROWING_TRANSCRIPT_IN_THE_TERMINATION_REGION_	REACTOME_CLEAVAGE_OF_GROWING_TRANSCRIPT_IN_THE_TERMINATION_REGION_		42	-0.494735	-1.40023	0.12616	0.33735	1	3744	tags=48%, list=21%, signal=60%
GSE3982_CTRL_VS_IGE_STIM_MAST_CELL_DN	GSE3982_CTRL_VS_IGE_STIM_MAST_CELL_DN		168	-0.339079	-1.39985	0.0575758	0.337823	1	5139	tags=39%, list=28%, signal=53%
GSE19401_RETINOIC_ACID_VS_RETINOIC_ACID_AND_PAM2CSK4_STIM_FOLLICULAR_DC_DN	GSE19401_RETINOIC_ACID_VS_RETINOIC_ACID_AND_PAM2CSK4_STIM_FOLLICULAR_DC_DN		181	-0.333991	-1.39957	0.0469897	0.338097	1	5678	tags=38%, list=31%, signal=55%
GSE16385_UNTREATED_VS_12H_ROSIGLITAZONE_IFNG_TNF_TREATED_MACROPHAGE_DN	GSE16385_UNTREATED_VS_12H_ROSIGLITAZONE_IFNG_TNF_TREATED_MACROPHAGE_DN		159	-0.332964	-1.39956	0.0402597	0.337769	1	7160	tags=51%, list=39%, signal=83%
GSE24726_WT_VS_E2_2_KO_PDC_UP	GSE24726_WT_VS_E2_2_KO_PDC_UP		187	-0.340205	-1.39944	0.0670732	0.337674	1	7605	tags=55%, list=42%, signal=93%
GSE14350_TREG_VS_TEFF_IN_IL2RB_KO_DN	GSE14350_TREG_VS_TEFF_IN_IL2RB_KO_DN		158	-0.347601	-1.39923	0.0655271	0.337746	1	5062	tags=38%, list=28%, signal=52%
GSE15930_STIM_VS_STIM_AND_IFNAB_24H_CD8_T_CELL_DN	GSE15930_STIM_VS_STIM_AND_IFNAB_24H_CD8_T_CELL_DN		168	-0.323748	-1.39889	0.0295699	0.338111	1	4168	tags=27%, list=23%, signal=35%
KEGG_LONG_TERM_POTENTIATION	KEGG_LONG_TERM_POTENTIATION		61	-0.395342	-1.39847	0.0691177	0.338607	1	5015	tags=43%, list=28%, signal=59%
GSE17721_LPS_VS_GARDIQUIMOD_16H_BMDC_DN	GSE17721_LPS_VS_GARDIQUIMOD_16H_BMDC_DN		183	-0.347473	-1.3984	0.0853835	0.338397	1	6623	tags=46%, list=36%, signal=72%
GSE15659_NAIVE_CD4_TCELL_VS_RESTING_TREG_UP	GSE15659_NAIVE_CD4_TCELL_VS_RESTING_TREG_UP		151	-0.318393	-1.39836	0.0183007	0.338163	1	4828	tags=37%, list=27%, signal=50%
E2F3_UP.V1_UP	E2F3_UP.V1_UP		162	-0.378807	-1.39831	0.093617	0.337944	1	5443	tags=41%, list=30%, signal=58%
GSE27786_NEUTROPHIL_VS_MONO_MAC_DN	GSE27786_NEUTROPHIL_VS_MONO_MAC_DN		183	-0.365323	-1.39829	0.0963665	0.337643	1	5524	tags=39%, list=30%, signal=55%
REACTOME_TRIGLYCERIDE_BIOSYNTHESIS	REACTOME_TRIGLYCERIDE_BIOSYNTHESIS		36	-0.419189	-1.39794	0.0769231	0.338038	1	8716	tags=69%, list=48%, signal=133%
GLI1_UP.V1_DN	GLI1_UP.V1_DN		22	-0.451045	-1.39781	0.0791246	0.337913	1	6477	tags=55%, list=36%, signal=85%
GSE17721_PAM3CSK4_VS_GADIQUIMOD_0.5H_BMDC_DN	GSE17721_PAM3CSK4_VS_GADIQUIMOD_0.5H_BMDC_DN		174	-0.33165	-1.39779	0.0515021	0.337606	1	4607	tags=33%, list=25%, signal=44%
GSE17721_CTRL_VS_GARDIQUIMOD_0.5H_BMDC_DN	GSE17721_CTRL_VS_GARDIQUIMOD_0.5H_BMDC_DN		166	-0.341566	-1.39764	0.0617647	0.33762	1	6216	tags=43%, list=34%, signal=65%
GSE17721_LPS_VS_PAM3CSK4_16H_BMDC_DN	GSE17721_LPS_VS_PAM3CSK4_16H_BMDC_DN		179	-0.326364	-1.39748	0.0599144	0.33761	1	5075	tags=35%, list=28%, signal=48%
GSE5503_PLN_DC_VS_SPLEEN_DC_ACTIVATED_ALLOGENIC_TCELL_UP	GSE5503_PLN_DC_VS_SPLEEN_DC_ACTIVATED_ALLOGENIC_TCELL_UP		173	-0.327222	-1.39709	0.0473373	0.338128	1	6548	tags=47%, list=36%, signal=73%
GSE411_100MIN_VS_400MIN_IL6_STIM_SOCS3_KO_MACROPHAGE_UP	GSE411_100MIN_VS_400MIN_IL6_STIM_SOCS3_KO_MACROPHAGE_UP		189	-0.357634	-1.39689	0.0832073	0.338237	1	6197	tags=46%, list=34%, signal=69%
GSE7400_CTRL_VS_CSF3_IN_VIVO_TREATED_PBMC_UP	GSE7400_CTRL_VS_CSF3_IN_VIVO_TREATED_PBMC_UP		185	-0.384927	-1.39601	0.0993151	0.339743	1	5264	tags=41%, list=29%, signal=57%
GSE5960_TH1_VS_ANERGIC_TH1_UP	GSE5960_TH1_VS_ANERGIC_TH1_UP		183	-0.348517	-1.39598	0.0801816	0.339465	1	4856	tags=36%, list=27%, signal=48%
GSE27291_0H_VS_6H_STIM_GAMMADELTA_TCELL_DN	GSE27291_0H_VS_6H_STIM_GAMMADELTA_TCELL_DN		142	-0.357204	-1.39578	0.0864198	0.33954	1	5509	tags=42%, list=30%, signal=60%
GSE13493_CD4INTCD8POS_VS_CD8POS_THYMOCYTE_UP	GSE13493_CD4INTCD8POS_VS_CD8POS_THYMOCYTE_UP		170	-0.344156	-1.39573	0.0534351	0.339306	1	4304	tags=31%, list=24%, signal=40%
GSE17721_POLYIC_VS_CPG_4H_BMDC_UP	GSE17721_POLYIC_VS_CPG_4H_BMDC_UP		183	-0.34125	-1.39573	0.061194	0.338968	1	5264	tags=40%, list=29%, signal=56%
GSE43955_1H_VS_20H_ACT_CD4_TCELL_WITH_TGFB_IL6_UP	GSE43955_1H_VS_20H_ACT_CD4_TCELL_WITH_TGFB_IL6_UP		180	-0.347732	-1.39554	0.078635	0.339001	1	4210	tags=34%, list=23%, signal=44%
GSE21063_3H_VS_16H_ANTI_IGM_STIM_NFATC1_KOBCELL_DN	GSE21063_3H_VS_16H_ANTI_IGM_STIM_NFATC1_KOBCELL_DN		181	-0.373359	-1.3955	0.0834697	0.338757	1	6964	tags=51%, list=38%, signal=82%
GSE3920_IFNB_VS_IFNG_TREATED_ENDOTHELIAL_CELL_DN	GSE3920_IFNB_VS_IFNG_TREATED_ENDOTHELIAL_CELL_DN		169	-0.343544	-1.39497	0.0686106	0.339508	1	4748	tags=35%, list=26%, signal=47%
GSE40274_CTRL_VS_FOXP3_AND_XBP1_TRANSDUCED_ACTIVATED_CD4_TCELL_UP	GSE40274_CTRL_VS_FOXP3_AND_XBP1_TRANSDUCED_ACTIVATED_CD4_TCELL_UP		149	-0.394241	-1.39482	0.0982287	0.339469	1	2967	tags=26%, list=16%, signal=31%
GSE41867_LCMV_ARMSTRONG_VS_CLONE13_DAY6_EFFECTOR_CD8_TCELL_DN	GSE41867_LCMV_ARMSTRONG_VS_CLONE13_DAY6_EFFECTOR_CD8_TCELL_DN		184	-0.386186	-1.39437	0.110184	0.340075	1	5160	tags=42%, list=28%, signal=58%
GSE17721_CTRL_VS_PAM3CSK4_6H_BMDC_DN	GSE17721_CTRL_VS_PAM3CSK4_6H_BMDC_DN		172	-0.360276	-1.39433	0.0922844	0.339844	1	5109	tags=40%, list=28%, signal=55%
GSE25123_CTRL_VS_IL4_AND_ROSIGLITAZONE_STIM_MACROPHAGE_DN	GSE25123_CTRL_VS_IL4_AND_ROSIGLITAZONE_STIM_MACROPHAGE_DN		155	-0.352162	-1.39401	0.0554723	0.340191	1	4494	tags=35%, list=25%, signal=47%
GSE16266_LPS_VS_HEATSHOCK_AND_LPS_STIM_MEF_DN	GSE16266_LPS_VS_HEATSHOCK_AND_LPS_STIM_MEF_DN		178	-0.350351	-1.39394	0.0764618	0.340004	1	4336	tags=29%, list=24%, signal=38%
REACTOME_INCRETIN_SYNTHESIS_SECRETION_AND_INACTIVATION	REACTOME_INCRETIN_SYNTHESIS_SECRETION_AND_INACTIVATION		15	-0.507687	-1.39366	0.0852941	0.34022	1	3392	tags=53%, list=19%, signal=66%
GSE3920_UNTREATED_VS_IFNG_TREATED_ENDOTHELIAL_CELL_DN	GSE3920_UNTREATED_VS_IFNG_TREATED_ENDOTHELIAL_CELL_DN		172	-0.358316	-1.39358	0.0823117	0.340031	1	5618	tags=42%, list=31%, signal=61%
GSE17974_CTRL_VS_ACT_IL4_AND_ANTI_IL12_2H_CD4_TCELL_DN	GSE17974_CTRL_VS_ACT_IL4_AND_ANTI_IL12_2H_CD4_TCELL_DN		180	-0.381881	-1.39346	0.125206	0.339917	1	6514	tags=49%, list=36%, signal=75%
GSE36476_CTRL_VS_TSST_ACT_16H_MEMORY_CD4_TCELL_OLD_DN	GSE36476_CTRL_VS_TSST_ACT_16H_MEMORY_CD4_TCELL_OLD_DN		193	-0.388281	-1.39273	0.121667	0.341101	1	4610	tags=38%, list=25%, signal=50%
GSE1460_INTRATHYMIC_T_PROGENITOR_VS_NAIVE_CD4_TCELL_ADULT_BLOOD_UP	GSE1460_INTRATHYMIC_T_PROGENITOR_VS_NAIVE_CD4_TCELL_ADULT_BLOOD_UP		188	-0.409659	-1.39244	0.130973	0.341355	1	7137	tags=60%, list=39%, signal=98%
REACTOME_SIGNALING_BY_WNT	REACTOME_SIGNALING_BY_WNT		61	-0.489768	-1.39211	0.164021	0.341704	1	3820	tags=44%, list=21%, signal=56%
REACTOME_DNA_REPAIR	REACTOME_DNA_REPAIR		100	-0.434784	-1.39198	0.123894	0.341659	1	5988	tags=53%, list=33%, signal=79%
MTOR_UP.V1_UP	MTOR_UP.V1_UP		146	-0.352247	-1.39168	0.0538674	0.341915	1	4172	tags=32%, list=23%, signal=41%
GSE20366_EX_VIVO_VS_HOMEOSTATIC_CONVERSION_TREG_DN	GSE20366_EX_VIVO_VS_HOMEOSTATIC_CONVERSION_TREG_DN		178	-0.343722	-1.39159	0.09538	0.341756	1	6061	tags=41%, list=33%, signal=61%
GSE31082_DP_VS_CD4_SP_THYMOCYTE_UP	GSE31082_DP_VS_CD4_SP_THYMOCYTE_UP		180	-0.354796	-1.39155	0.0930233	0.341506	1	5943	tags=47%, list=33%, signal=69%
GSE17721_PAM3CSK4_VS_CPG_6H_BMDC_DN	GSE17721_PAM3CSK4_VS_CPG_6H_BMDC_DN		178	-0.322226	-1.39154	0.0326087	0.341183	1	6578	tags=48%, list=36%, signal=75%
GSE6674_CPG_VS_CPG_AND_ANTI_IGM_STIM_BCELL_DN	GSE6674_CPG_VS_CPG_AND_ANTI_IGM_STIM_BCELL_DN		179	-0.358698	-1.39149	0.086233	0.340964	1	6247	tags=45%, list=34%, signal=67%
GSE29164_UNTREATED_VS_CD8_TCELL_AND_IL12_TREATED_MELANOMA_DAY7_UP	GSE29164_UNTREATED_VS_CD8_TCELL_AND_IL12_TREATED_MELANOMA_DAY7_UP		187	-0.34397	-1.39141	0.0759289	0.340773	1	5523	tags=39%, list=30%, signal=55%
GSE1925_CTRL_VS_IFNG_PRIMED_MACROPHAGE_DN	GSE1925_CTRL_VS_IFNG_PRIMED_MACROPHAGE_DN		186	-0.34228	-1.39121	0.0803443	0.340833	1	4118	tags=32%, list=23%, signal=41%
GSE11961_FOLLICULAR_BCELL_VS_GERMINAL_CENTER_BCELL_DAY7_UP	GSE11961_FOLLICULAR_BCELL_VS_GERMINAL_CENTER_BCELL_DAY7_UP		175	-0.339566	-1.39119	0.0705521	0.340555	1	4175	tags=31%, list=23%, signal=40%
GSE39820_TGFBETA1_VS_TGFBETA3_IN_IL6_IL23A_TREATED_CD4_TCELL_UP	GSE39820_TGFBETA1_VS_TGFBETA3_IN_IL6_IL23A_TREATED_CD4_TCELL_UP		169	-0.331592	-1.39088	0.0542083	0.34089	1	5210	tags=37%, list=29%, signal=52%
GSE30971_2H_VS_4H_LPS_STIM_MACROPHAGE_WBP7_HET_UP	GSE30971_2H_VS_4H_LPS_STIM_MACROPHAGE_WBP7_HET_UP		154	-0.367907	-1.39077	0.0880989	0.340771	1	5103	tags=37%, list=28%, signal=51%
GSE5589_IL6_KO_VS_IL10_KO_LPS_AND_IL6_STIM_MACROPHAGE_45MIN_UP	GSE5589_IL6_KO_VS_IL10_KO_LPS_AND_IL6_STIM_MACROPHAGE_45MIN_UP		190	-0.335351	-1.39059	0.0847201	0.340828	1	5060	tags=33%, list=28%, signal=45%
GSE17721_0.5H_VS_12H_LPS_BMDC_UP	GSE17721_0.5H_VS_12H_LPS_BMDC_UP		181	-0.348632	-1.39045	0.0796875	0.340791	1	6368	tags=46%, list=35%, signal=71%
GSE15324_ELF4_KO_VS_WT_ACTIVATED_CD8_TCELL_DN	GSE15324_ELF4_KO_VS_WT_ACTIVATED_CD8_TCELL_DN		173	-0.313492	-1.39045	0.0302234	0.340463	1	5392	tags=35%, list=30%, signal=50%
GSE6875_TCONV_VS_FOXP3_KO_TREG_DN	GSE6875_TCONV_VS_FOXP3_KO_TREG_DN		185	-0.317756	-1.39001	0.048433	0.341012	1	7048	tags=48%, list=39%, signal=77%
GSE3982_EFF_MEMORY_VS_CENT_MEMORY_CD4_TCELL_DN	GSE3982_EFF_MEMORY_VS_CENT_MEMORY_CD4_TCELL_DN		170	-0.320744	-1.38995	0.0292553	0.340805	1	4192	tags=30%, list=23%, signal=39%
GSE3982_EOSINOPHIL_VS_MAC_DN	GSE3982_EOSINOPHIL_VS_MAC_DN		185	-0.355956	-1.38963	0.0878594	0.341121	1	6062	tags=44%, list=33%, signal=65%
GSE1112_OT1_VS_HY_CD8AB_THYMOCYTE_RTOC_CULTURE_DN	GSE1112_OT1_VS_HY_CD8AB_THYMOCYTE_RTOC_CULTURE_DN		179	-0.341982	-1.38946	0.084375	0.341145	1	6456	tags=47%, list=36%, signal=73%
GSE7768_OVA_ALONE_VS_OVA_WITH_LPS_IMMUNIZED_MOUSE_WHOLE_SPLEEN_6H_UP	GSE7768_OVA_ALONE_VS_OVA_WITH_LPS_IMMUNIZED_MOUSE_WHOLE_SPLEEN_6H_UP		152	-0.317155	-1.38944	0.034188	0.340845	1	3087	tags=26%, list=17%, signal=31%
GSE1925_CTRL_VS_24H_IFNG_STIM_IFNG_PRIMED_MACROPHAGE_DN	GSE1925_CTRL_VS_24H_IFNG_STIM_IFNG_PRIMED_MACROPHAGE_DN		190	-0.332943	-1.38916	0.0617647	0.341101	1	3999	tags=29%, list=22%, signal=37%
GSE15330_HSC_VS_GRANULOCYTE_MONOCYTE_PROGENITOR_IKAROS_KO_DN	GSE15330_HSC_VS_GRANULOCYTE_MONOCYTE_PROGENITOR_IKAROS_KO_DN		180	-0.336319	-1.38848	0.0517751	0.342203	1	5717	tags=41%, list=31%, signal=59%
GSE24634_TREG_VS_TCONV_POST_DAY7_IL4_CONVERSION_UP	GSE24634_TREG_VS_TCONV_POST_DAY7_IL4_CONVERSION_UP		181	-0.415382	-1.38848	0.147458	0.34188	1	5780	tags=49%, list=32%, signal=71%
GSE360_L_MAJOR_VS_T_GONDII_MAC_DN	GSE360_L_MAJOR_VS_T_GONDII_MAC_DN		184	-0.347744	-1.38837	0.0793651	0.341776	1	6044	tags=42%, list=33%, signal=62%
GSE25088_CTRL_VS_ROSIGLITAZONE_STIM_STAT6_KO_MACROPHAGE_UP	GSE25088_CTRL_VS_ROSIGLITAZONE_STIM_STAT6_KO_MACROPHAGE_UP		132	-0.363373	-1.38802	0.0782473	0.342145	1	5491	tags=43%, list=30%, signal=61%
GSE17721_0.5H_VS_8H_POLYIC_BMDC_DN	GSE17721_0.5H_VS_8H_POLYIC_BMDC_DN		182	-0.336966	-1.38794	0.0605613	0.341994	1	6098	tags=42%, list=34%, signal=63%
GSE28408_LY6G_POS_VS_NEG_DC_DN	GSE28408_LY6G_POS_VS_NEG_DC_DN		187	-0.369787	-1.38779	0.113497	0.341957	1	4536	tags=36%, list=25%, signal=47%
LTE2_UP.V1_DN	LTE2_UP.V1_DN		186	-0.362042	-1.38772	0.108955	0.341783	1	5013	tags=35%, list=28%, signal=49%
GSE18281_SUBCAPSULAR_CORTICAL_REGION_VS_WHOLE_CORTEX_THYMUS_DN	GSE18281_SUBCAPSULAR_CORTICAL_REGION_VS_WHOLE_CORTEX_THYMUS_DN		159	-0.327417	-1.3876	0.0434227	0.341675	1	6070	tags=41%, list=33%, signal=61%
GSE37301_COMMON_LYMPHOID_PROGENITOR_VS_CD4_TCELL_UP	GSE37301_COMMON_LYMPHOID_PROGENITOR_VS_CD4_TCELL_UP		168	-0.341025	-1.38647	0.0778626	0.343669	1	4850	tags=36%, list=27%, signal=49%
GSE40666_WT_VS_STAT1_KO_CD8_TCELL_WITH_IFNA_STIM_90MIN_UP	GSE40666_WT_VS_STAT1_KO_CD8_TCELL_WITH_IFNA_STIM_90MIN_UP		175	-0.338509	-1.38491	0.068314	0.346633	1	5689	tags=39%, list=31%, signal=57%
GSE5589_WT_VS_IL10_KO_LPS_STIM_MACROPHAGE_45MIN_UP	GSE5589_WT_VS_IL10_KO_LPS_STIM_MACROPHAGE_45MIN_UP		180	-0.340339	-1.38481	0.0919176	0.346503	1	4899	tags=37%, list=27%, signal=50%
GSE17721_LPS_VS_POLYIC_6H_BMDC_DN	GSE17721_LPS_VS_POLYIC_6H_BMDC_DN		186	-0.328541	-1.38467	0.0632184	0.346466	1	4859	tags=36%, list=27%, signal=49%
GSE14308_TH17_VS_NAIVE_CD4_TCELL_UP	GSE14308_TH17_VS_NAIVE_CD4_TCELL_UP		184	-0.344023	-1.38461	0.0743034	0.346279	1	6193	tags=41%, list=34%, signal=62%
GSE18281_MEDULLARY_THYMOCYTE_VS_WHOLE_MEDULLA_THYMUS_DN	GSE18281_MEDULLARY_THYMOCYTE_VS_WHOLE_MEDULLA_THYMUS_DN		161	-0.351774	-1.38444	0.0812883	0.346264	1	4765	tags=37%, list=26%, signal=49%
GSE3982_MAC_VS_TH2_DN	GSE3982_MAC_VS_TH2_DN		182	-0.354898	-1.38434	0.0978593	0.34617	1	5930	tags=42%, list=33%, signal=61%
GSE27786_CD8_TCELL_VS_MONO_MAC_UP	GSE27786_CD8_TCELL_VS_MONO_MAC_UP		191	-0.342576	-1.38432	0.0750408	0.345869	1	3149	tags=28%, list=17%, signal=34%
GSE6259_BCELL_VS_CD4_TCELL_DN	GSE6259_BCELL_VS_CD4_TCELL_DN		165	-0.349921	-1.38413	0.0833333	0.345967	1	5977	tags=41%, list=33%, signal=61%
EGFR_UP.V1_DN	EGFR_UP.V1_DN		180	-0.329394	-1.38413	0.057971	0.345645	1	5014	tags=37%, list=28%, signal=51%
GSE32986_CURDLAN_LOWDOSE_VS_GMCSF_AND_CURDLAN_LOWDOSE_STIM_DC_DN	GSE32986_CURDLAN_LOWDOSE_VS_GMCSF_AND_CURDLAN_LOWDOSE_STIM_DC_DN		185	-0.358511	-1.38336	0.104167	0.346941	1	4948	tags=35%, list=27%, signal=48%
GSE29615_CTRL_VS_DAY3_LAIV_IFLU_VACCINE_PBMC_UP	GSE29615_CTRL_VS_DAY3_LAIV_IFLU_VACCINE_PBMC_UP		161	-0.366198	-1.38336	0.100464	0.346616	1	4967	tags=39%, list=27%, signal=53%
GSE5463_CTRL_VS_DEXAMETHASONE_TREATED_THYMOCYTE_DN	GSE5463_CTRL_VS_DEXAMETHASONE_TREATED_THYMOCYTE_DN		174	-0.347307	-1.38331	0.0648012	0.346394	1	5435	tags=40%, list=30%, signal=57%
GSE13547_CTRL_VS_ANTI_IGM_STIM_BCELL_12H_UP	GSE13547_CTRL_VS_ANTI_IGM_STIM_BCELL_12H_UP		170	-0.44331	-1.38323	0.16548	0.346228	1	6385	tags=55%, list=35%, signal=84%
GSE9960_HEALTHY_VS_GRAM_POS_SEPSIS_PBMC_UP	GSE9960_HEALTHY_VS_GRAM_POS_SEPSIS_PBMC_UP		165	-0.383024	-1.38296	0.11592	0.346479	1	5685	tags=46%, list=31%, signal=66%
GSE14000_TRANSLATED_RNA_VS_MRNA_4H_LPS_DC_UP	GSE14000_TRANSLATED_RNA_VS_MRNA_4H_LPS_DC_UP		180	-0.387622	-1.38293	0.109689	0.346213	1	6265	tags=52%, list=34%, signal=78%
GSE26669_CD4_VS_CD8_TCELL_IN_MLR_COSTIM_BLOCK_UP	GSE26669_CD4_VS_CD8_TCELL_IN_MLR_COSTIM_BLOCK_UP		179	-0.326288	-1.38285	0.0595065	0.346044	1	5088	tags=35%, list=28%, signal=48%
GSE34156_NOD2_LIGAND_VS_NOD2_AND_TLR1_TLR2_LIGAND_6H_TREATED_MONOCYTE_UP	GSE34156_NOD2_LIGAND_VS_NOD2_AND_TLR1_TLR2_LIGAND_6H_TREATED_MONOCYTE_UP		165	-0.379661	-1.38224	0.108911	0.346966	1	6285	tags=47%, list=35%, signal=72%
GSE3982_EOSINOPHIL_VS_BASOPHIL_DN	GSE3982_EOSINOPHIL_VS_BASOPHIL_DN		182	-0.352396	-1.382	0.0828026	0.34717	1	6168	tags=46%, list=34%, signal=68%
GSE17721_CPG_VS_GARDIQUIMOD_8H_BMDC_UP	GSE17721_CPG_VS_GARDIQUIMOD_8H_BMDC_UP		174	-0.336004	-1.38187	0.0703013	0.347083	1	5635	tags=41%, list=31%, signal=59%
GSE11864_CSF1_VS_CSF1_IFNG_PAM3CYS_IN_MAC_DN	GSE11864_CSF1_VS_CSF1_IFNG_PAM3CYS_IN_MAC_DN		164	-0.354343	-1.38155	0.0982143	0.347439	1	4940	tags=36%, list=27%, signal=49%
GSE1448_CTRL_VS_ANTI_VALPHA2_DP_THYMOCYTE_UP	GSE1448_CTRL_VS_ANTI_VALPHA2_DP_THYMOCYTE_UP		175	-0.339986	-1.38153	0.0649351	0.347146	1	2235	tags=22%, list=12%, signal=25%
GSE18281_SUBCAPSULAR_VS_CENTRAL_CORTICAL_REGION_OF_THYMUS_UP	GSE18281_SUBCAPSULAR_VS_CENTRAL_CORTICAL_REGION_OF_THYMUS_UP		164	-0.343679	-1.38147	0.0726172	0.34694	1	5524	tags=40%, list=30%, signal=56%
GSE17974_IL4_AND_ANTI_IL12_VS_UNTREATED_0.5H_ACT_CD4_TCELL_UP	GSE17974_IL4_AND_ANTI_IL12_VS_UNTREATED_0.5H_ACT_CD4_TCELL_UP		140	-0.360503	-1.38137	0.0790274	0.346829	1	6231	tags=44%, list=34%, signal=67%
GSE46606_UNSTIM_VS_CD40L_IL2_IL5_3DAY_STIMULATED_IRF4_KO_BCELL_DN	GSE46606_UNSTIM_VS_CD40L_IL2_IL5_3DAY_STIMULATED_IRF4_KO_BCELL_DN		169	-0.352616	-1.38137	0.101777	0.346504	1	4946	tags=36%, list=27%, signal=48%
GSE28726_NAIVE_CD4_TCELL_VS_NAIVE_VA24NEG_NKTCELL_UP	GSE28726_NAIVE_CD4_TCELL_VS_NAIVE_VA24NEG_NKTCELL_UP		191	-0.412614	-1.38133	0.141653	0.346269	1	4797	tags=43%, list=26%, signal=58%
GSE37416_CTRL_VS_24H_F_TULARENSIS_LVS_NEUTROPHIL_DN	GSE37416_CTRL_VS_24H_F_TULARENSIS_LVS_NEUTROPHIL_DN		187	-0.357546	-1.38129	0.107143	0.346055	1	4859	tags=36%, list=27%, signal=48%
GSE17721_12H_VS_24H_PAM3CSK4_BMDC_DN	GSE17721_12H_VS_24H_PAM3CSK4_BMDC_DN		181	-0.33232	-1.38117	0.0567376	0.345962	1	4734	tags=35%, list=26%, signal=47%
GSE14308_TH2_VS_TH17_UP	GSE14308_TH2_VS_TH17_UP		178	-0.347064	-1.38106	0.112878	0.345889	1	6655	tags=52%, list=37%, signal=81%
GSE15624_CTRL_VS_6H_HALOFUGINONE_TREATED_CD4_TCELL_DN	GSE15624_CTRL_VS_6H_HALOFUGINONE_TREATED_CD4_TCELL_DN		146	-0.384336	-1.3809	0.111481	0.345917	1	5030	tags=36%, list=28%, signal=50%
GSE3982_DC_VS_NEUTROPHIL_LPS_STIM_UP	GSE3982_DC_VS_NEUTROPHIL_LPS_STIM_UP		191	-0.35908	-1.3805	0.108527	0.346409	1	5300	tags=38%, list=29%, signal=53%
GSE14308_NAIVE_CD4_TCELL_VS_NATURAL_TREG_DN	GSE14308_NAIVE_CD4_TCELL_VS_NATURAL_TREG_DN		178	-0.335484	-1.38022	0.0550595	0.346702	1	6422	tags=43%, list=35%, signal=65%
GSE24972_MARGINAL_ZONE_BCELL_VS_FOLLICULAR_BCELL_DN	GSE24972_MARGINAL_ZONE_BCELL_VS_FOLLICULAR_BCELL_DN		163	-0.324892	-1.37977	0.0540541	0.347317	1	4094	tags=29%, list=23%, signal=37%
GSE34205_RSV_VS_FLU_INF_INFANT_PBMC_UP	GSE34205_RSV_VS_FLU_INF_INFANT_PBMC_UP		130	-0.328904	-1.3797	0.0625	0.347142	1	6202	tags=41%, list=34%, signal=61%
GSE13547_CTRL_VS_ANTI_IGM_STIM_BCELL_12H_DN	GSE13547_CTRL_VS_ANTI_IGM_STIM_BCELL_12H_DN		160	-0.378169	-1.37943	0.0996835	0.347347	1	5108	tags=43%, list=28%, signal=59%
GSE24142_EARLY_THYMIC_PROGENITOR_VS_DN3_THYMOCYTE_ADULT_DN	GSE24142_EARLY_THYMIC_PROGENITOR_VS_DN3_THYMOCYTE_ADULT_DN		178	-0.343966	-1.3793	0.0901163	0.347293	1	5592	tags=40%, list=31%, signal=57%
GSE14308_TH2_VS_INDUCED_TREG_DN	GSE14308_TH2_VS_INDUCED_TREG_DN		176	-0.329845	-1.37922	0.0566319	0.347129	1	6476	tags=44%, list=36%, signal=67%
GSE16385_UNTREATED_VS_12H_IFNG_TNF_TREATED_MACROPHAGE_DN	GSE16385_UNTREATED_VS_12H_IFNG_TNF_TREATED_MACROPHAGE_DN		171	-0.351199	-1.37893	0.0754717	0.347433	1	6210	tags=43%, list=34%, signal=65%
GSE19923_WT_VS_E2A_KO_DP_THYMOCYTE_DN	GSE19923_WT_VS_E2A_KO_DP_THYMOCYTE_DN		169	-0.319418	-1.37881	0.0483871	0.34738	1	3797	tags=28%, list=21%, signal=36%
GSE17301_CTRL_VS_48H_ACD3_ACD28_IFNA2_STIM_CD8_TCELL_DN	GSE17301_CTRL_VS_48H_ACD3_ACD28_IFNA2_STIM_CD8_TCELL_DN		174	-0.363603	-1.37879	0.122102	0.347101	1	6172	tags=44%, list=34%, signal=66%
GSE27786_LSK_VS_NKTCELL_UP	GSE27786_LSK_VS_NKTCELL_UP		179	-0.346683	-1.37863	0.0643713	0.347116	1	4858	tags=33%, list=27%, signal=45%
GSE2770_UNTREATED_VS_IL12_TREATED_ACT_CD4_TCELL_2H_DN	GSE2770_UNTREATED_VS_IL12_TREATED_ACT_CD4_TCELL_2H_DN		189	-0.342171	-1.37861	0.0853462	0.346846	1	5566	tags=39%, list=31%, signal=55%
GSE22886_NAIVE_CD4_TCELL_VS_MEMORY_TCELL_DN	GSE22886_NAIVE_CD4_TCELL_VS_MEMORY_TCELL_DN		188	-0.37989	-1.37849	0.137987	0.346764	1	3283	tags=30%, list=18%, signal=36%
GSE22886_NAIVE_CD4_TCELL_VS_NKCELL_UP	GSE22886_NAIVE_CD4_TCELL_VS_NKCELL_UP		175	-0.316663	-1.37825	0.052139	0.346935	1	2252	tags=20%, list=12%, signal=23%
GSE22033_UNTREATED_VS_MRL24_TREATED_MEF_UP	GSE22033_UNTREATED_VS_MRL24_TREATED_MEF_UP		182	-0.343671	-1.37821	0.08	0.346685	1	5163	tags=38%, list=28%, signal=52%
GSE17721_PAM3CSK4_VS_GADIQUIMOD_8H_BMDC_UP	GSE17721_PAM3CSK4_VS_GADIQUIMOD_8H_BMDC_UP		183	-0.341164	-1.37816	0.0894428	0.346465	1	4498	tags=35%, list=25%, signal=46%
GSE25087_FETAL_VS_ADULT_TREG_UP	GSE25087_FETAL_VS_ADULT_TREG_UP		183	-0.354503	-1.37762	0.111801	0.347289	1	4383	tags=33%, list=24%, signal=43%
REACTOME_FATTY_ACYL_COA_BIOSYNTHESIS	REACTOME_FATTY_ACYL_COA_BIOSYNTHESIS		18	-0.507948	-1.37749	0.121311	0.347213	1	7359	tags=67%, list=41%, signal=112%
GSE27786_NKTCELL_VS_MONO_MAC_DN	GSE27786_NKTCELL_VS_MONO_MAC_DN		169	-0.316312	-1.37748	0.0585652	0.346921	1	6210	tags=43%, list=34%, signal=64%
GSE37416_0H_VS_48H_F_TULARENSIS_LVS_NEUTROPHIL_DN	GSE37416_0H_VS_48H_F_TULARENSIS_LVS_NEUTROPHIL_DN		177	-0.337021	-1.37737	0.0762463	0.346831	1	5864	tags=42%, list=32%, signal=61%
GSE15930_STIM_VS_STIM_AND_TRICHOSTATINA_72H_CD8_T_CELL_UP	GSE15930_STIM_VS_STIM_AND_TRICHOSTATINA_72H_CD8_T_CELL_UP		175	-0.318239	-1.37736	0.0603829	0.346521	1	4085	tags=30%, list=22%, signal=38%
GSE21379_TFH_VS_NON_TFH_SAP_KO_CD4_TCELL_UP	GSE21379_TFH_VS_NON_TFH_SAP_KO_CD4_TCELL_UP		179	-0.333593	-1.3772	0.0816024	0.346513	1	7018	tags=50%, list=39%, signal=81%
GSE38697_LIGHT_ZONE_VS_DARK_ZONE_BCELL_UP	GSE38697_LIGHT_ZONE_VS_DARK_ZONE_BCELL_UP		154	-0.351843	-1.37719	0.0800604	0.346211	1	5065	tags=34%, list=28%, signal=47%
GSE11864_CSF1_PAM3CYS_VS_CSF1_IFNG_PAM3CYS_IN_MAC_UP	GSE11864_CSF1_PAM3CYS_VS_CSF1_IFNG_PAM3CYS_IN_MAC_UP		164	-0.341574	-1.3764	0.0796992	0.347541	1	5519	tags=37%, list=30%, signal=53%
GSE17721_CPG_VS_GARDIQUIMOD_6H_BMDC_DN	GSE17721_CPG_VS_GARDIQUIMOD_6H_BMDC_DN		188	-0.325906	-1.37639	0.0671642	0.347245	1	5903	tags=42%, list=32%, signal=62%
GSE2770_IL12_ACT_VS_ACT_CD4_TCELL_48H_UP	GSE2770_IL12_ACT_VS_ACT_CD4_TCELL_48H_UP		187	-0.343182	-1.37634	0.0707831	0.347048	1	4647	tags=32%, list=26%, signal=42%
GSE2770_TGFB_AND_IL4_ACT_VS_ACT_CD4_TCELL_6H_DN	GSE2770_TGFB_AND_IL4_ACT_VS_ACT_CD4_TCELL_6H_DN		177	-0.343746	-1.37587	0.0820189	0.347711	1	6268	tags=42%, list=35%, signal=63%
GSE17721_LPS_VS_GARDIQUIMOD_8H_BMDC_UP	GSE17721_LPS_VS_GARDIQUIMOD_8H_BMDC_UP		180	-0.345254	-1.37559	0.0864553	0.348015	1	4840	tags=36%, list=27%, signal=49%
REACTOME_G1_S_SPECIFIC_TRANSCRIPTION	REACTOME_G1_S_SPECIFIC_TRANSCRIPTION		17	-0.586359	-1.37556	0.150735	0.347751	1	3295	tags=41%, list=18%, signal=50%
GSE21670_UNTREATED_VS_TGFB_IL6_TREATED_CD4_TCELL_UP	GSE21670_UNTREATED_VS_TGFB_IL6_TREATED_CD4_TCELL_UP		174	-0.413226	-1.37549	0.149228	0.347567	1	4928	tags=43%, list=27%, signal=59%
GSE16522_ANTI_CD3CD28_STIM_VS_UNSTIM_NAIVE_CD8_TCELL_UP	GSE16522_ANTI_CD3CD28_STIM_VS_UNSTIM_NAIVE_CD8_TCELL_UP		168	-0.346994	-1.37485	0.0985507	0.348578	1	6539	tags=46%, list=36%, signal=72%
GSE9037_WT_VS_IRAK4_KO_BMDM_DN	GSE9037_WT_VS_IRAK4_KO_BMDM_DN		161	-0.319139	-1.37472	0.0358025	0.348521	1	4117	tags=32%, list=23%, signal=41%
GSE41176_WT_VS_TAK1_KO_ANTI_IGM_STIM_BCELL_6H_UP	GSE41176_WT_VS_TAK1_KO_ANTI_IGM_STIM_BCELL_6H_UP		182	-0.33804	-1.37448	0.0628415	0.348655	1	5678	tags=37%, list=31%, signal=53%
GSE33292_DN3_THYMOCYTE_VS_TCELL_LYMPHOMA_FROM_TCF1_KO_UP	GSE33292_DN3_THYMOCYTE_VS_TCELL_LYMPHOMA_FROM_TCF1_KO_UP		162	-0.364002	-1.37439	0.0986622	0.348524	1	5240	tags=36%, list=29%, signal=50%
GSE1460_CORD_VS_ADULT_BLOOD_NAIVE_CD4_TCELL_DN	GSE1460_CORD_VS_ADULT_BLOOD_NAIVE_CD4_TCELL_DN		182	-0.346183	-1.37417	0.0970395	0.348692	1	5146	tags=38%, list=28%, signal=52%
GSE21927_HEALTHY_VS_TUMOROUS_BALBC_MOUSE_MONOCYTE_UP	GSE21927_HEALTHY_VS_TUMOROUS_BALBC_MOUSE_MONOCYTE_UP		154	-0.334611	-1.37401	0.0742358	0.348744	1	4821	tags=32%, list=27%, signal=44%
GSE22601_DOUBLE_NEGATIVE_VS_DOUBLE_POSITIVE_THYMOCYTE_UP	GSE22601_DOUBLE_NEGATIVE_VS_DOUBLE_POSITIVE_THYMOCYTE_UP		161	-0.320144	-1.37309	0.0494792	0.350399	1	4162	tags=29%, list=23%, signal=38%
GSE17974_CTRL_VS_ACT_IL4_AND_ANTI_IL12_1H_CD4_TCELL_DN	GSE17974_CTRL_VS_ACT_IL4_AND_ANTI_IL12_1H_CD4_TCELL_DN		173	-0.355406	-1.3728	0.0900763	0.35068	1	4840	tags=34%, list=27%, signal=46%
GSE41176_WT_VS_TAK1_KO_ANTI_IGM_STIM_BCELL_3H_UP	GSE41176_WT_VS_TAK1_KO_ANTI_IGM_STIM_BCELL_3H_UP		160	-0.351686	-1.37258	0.0896359	0.35086	1	4677	tags=34%, list=26%, signal=46%
GSE22589_HEALTHY_VS_HIV_AND_SIV_INFECTED_DC_DN	GSE22589_HEALTHY_VS_HIV_AND_SIV_INFECTED_DC_DN		178	-0.354413	-1.37226	0.110561	0.351158	1	4058	tags=31%, list=22%, signal=39%
GSE339_CD4POS_VS_CD8POS_DC_DN	GSE339_CD4POS_VS_CD8POS_DC_DN		186	-0.348833	-1.37193	0.083086	0.351495	1	4373	tags=34%, list=24%, signal=45%
KEGG_SPLICEOSOME	KEGG_SPLICEOSOME		123	-0.447432	-1.37186	0.16171	0.351327	1	4327	tags=39%, list=24%, signal=51%
GSE411_UNSTIM_VS_400MIN_IL6_STIM_MACROPHAGE_UP	GSE411_UNSTIM_VS_400MIN_IL6_STIM_MACROPHAGE_UP		168	-0.332823	-1.3715	0.073718	0.351772	1	4156	tags=29%, list=23%, signal=37%
GSE7218_IGM_VS_IGG_SIGNAL_THGOUGH_ANTIGEN_BCELL_UP	GSE7218_IGM_VS_IGG_SIGNAL_THGOUGH_ANTIGEN_BCELL_UP		180	-0.356992	-1.37137	0.101695	0.351709	1	6501	tags=47%, list=36%, signal=73%
GSE9650_EFFECTOR_VS_EXHAUSTED_CD8_TCELL_UP	GSE9650_EFFECTOR_VS_EXHAUSTED_CD8_TCELL_UP		186	-0.350104	-1.37134	0.0886076	0.351455	1	3622	tags=29%, list=20%, signal=36%
GSE5542_IFNG_VS_IFNA_AND_IFNG_TREATED_EPITHELIAL_CELLS_6H_UP	GSE5542_IFNG_VS_IFNA_AND_IFNG_TREATED_EPITHELIAL_CELLS_6H_UP		172	-0.318686	-1.37128	0.0571031	0.351272	1	5176	tags=37%, list=28%, signal=52%
GSE45365_WT_VS_IFNAR_KO_BCELL_MCMV_INFECTION_DN	GSE45365_WT_VS_IFNAR_KO_BCELL_MCMV_INFECTION_DN		150	-0.359142	-1.37111	0.126348	0.351331	1	3582	tags=34%, list=20%, signal=42%
REACTOME_SHC1_EVENTS_IN_EGFR_SIGNALING	REACTOME_SHC1_EVENTS_IN_EGFR_SIGNALING		15	-0.521496	-1.37103	0.0899654	0.35119	1	3767	tags=47%, list=21%, signal=59%
GSE5589_LPS_VS_LPS_AND_IL6_STIM_IL10_KO_MACROPHAGE_45MIN_DN	GSE5589_LPS_VS_LPS_AND_IL6_STIM_IL10_KO_MACROPHAGE_45MIN_DN		188	-0.329048	-1.37101	0.070997	0.350905	1	4642	tags=31%, list=26%, signal=41%
GSE29164_DAY3_VS_DAY7_UNTREATED_MELANOMA_DN	GSE29164_DAY3_VS_DAY7_UNTREATED_MELANOMA_DN		183	-0.329437	-1.37097	0.0835866	0.350678	1	7429	tags=52%, list=41%, signal=88%
GSE37605_C57BL6_VS_NOD_FOXP3_FUSION_GFP_TREG_DN	GSE37605_C57BL6_VS_NOD_FOXP3_FUSION_GFP_TREG_DN		177	-0.359042	-1.37082	0.0860058	0.350679	1	5430	tags=38%, list=30%, signal=53%
GSE15733_BM_VS_SPLEEN_MEMORY_CD4_TCELL_DN	GSE15733_BM_VS_SPLEEN_MEMORY_CD4_TCELL_DN		186	-0.328439	-1.37075	0.0823699	0.350512	1	4201	tags=29%, list=23%, signal=37%
GSE37301_LYMPHOID_PRIMED_MPP_VS_GRAN_MONO_PROGENITOR_UP	GSE37301_LYMPHOID_PRIMED_MPP_VS_GRAN_MONO_PROGENITOR_UP		180	-0.361436	-1.37071	0.113238	0.350295	1	4660	tags=36%, list=26%, signal=47%
GSE16451_CTRL_VS_WEST_EQUINE_ENC_VIRUS_IMMATURE_NEURON_CELL_LINE_UP	GSE16451_CTRL_VS_WEST_EQUINE_ENC_VIRUS_IMMATURE_NEURON_CELL_LINE_UP		176	-0.31816	-1.37069	0.0405405	0.350005	1	4665	tags=29%, list=26%, signal=39%
GSE2770_UNTREATED_VS_IL12_TREATED_ACT_CD4_TCELL_6H_UP	GSE2770_UNTREATED_VS_IL12_TREATED_ACT_CD4_TCELL_6H_UP		175	-0.334725	-1.37021	0.0754986	0.350701	1	4934	tags=33%, list=27%, signal=44%
GCNP_SHH_UP_LATE.V1_UP	GCNP_SHH_UP_LATE.V1_UP		163	-0.383218	-1.37014	0.122867	0.350533	1	7352	tags=57%, list=40%, signal=95%
REACTOME_INSULIN_RECEPTOR_SIGNALLING_CASCADE	REACTOME_INSULIN_RECEPTOR_SIGNALLING_CASCADE		72	-0.361884	-1.37012	0.077961	0.350251	1	6116	tags=43%, list=34%, signal=65%
GSE13411_NAIVE_VS_MEMORY_BCELL_DN	GSE13411_NAIVE_VS_MEMORY_BCELL_DN		184	-0.349925	-1.3698	0.0980707	0.350601	1	4278	tags=32%, list=24%, signal=42%
REACTOME_ARMS_MEDIATED_ACTIVATION	REACTOME_ARMS_MEDIATED_ACTIVATION		16	-0.509079	-1.36973	0.106884	0.350439	1	4972	tags=56%, list=27%, signal=77%
REACTOME_UNFOLDED_PROTEIN_RESPONSE	REACTOME_UNFOLDED_PROTEIN_RESPONSE		71	-0.389999	-1.36968	0.107023	0.350206	1	2949	tags=27%, list=16%, signal=32%
GSE17721_4_VS_24H_GARDIQUIMOD_BMDC_UP	GSE17721_4_VS_24H_GARDIQUIMOD_BMDC_UP		173	-0.3406	-1.36962	0.0657698	0.350028	1	5614	tags=38%, list=31%, signal=54%
GSE41867_DAY6_VS_DAY8_LCMV_ARMSTRONG_EFFECTOR_CD8_TCELL_UP	GSE41867_DAY6_VS_DAY8_LCMV_ARMSTRONG_EFFECTOR_CD8_TCELL_UP		186	-0.334534	-1.36961	0.0736842	0.349727	1	5565	tags=40%, list=31%, signal=58%
GSE42021_TCONV_PLN_VS_CD24LO_TCONV_THYMUS_UP	GSE42021_TCONV_PLN_VS_CD24LO_TCONV_THYMUS_UP		169	-0.323036	-1.36918	0.0499307	0.35037	1	2000	tags=19%, list=11%, signal=21%
GSE17721_CTRL_VS_LPS_6H_BMDC_DN	GSE17721_CTRL_VS_LPS_6H_BMDC_DN		177	-0.324947	-1.369	0.0608575	0.350396	1	5635	tags=39%, list=31%, signal=56%
GSE17301_ACD3_ACD28_VS_ACD3_ACD28_AND_IFNA2_STIM_CD8_TCELL_UP	GSE17301_ACD3_ACD28_VS_ACD3_ACD28_AND_IFNA2_STIM_CD8_TCELL_UP		178	-0.359599	-1.36879	0.123053	0.350528	1	7427	tags=53%, list=41%, signal=89%
GSE17186_BLOOD_VS_CORD_BLOOD_NAIVE_BCELL_DN	GSE17186_BLOOD_VS_CORD_BLOOD_NAIVE_BCELL_DN		178	-0.316332	-1.36866	0.0473538	0.350472	1	4189	tags=29%, list=23%, signal=38%
GSE9006_HEALTHY_VS_TYPE_1_DIABETES_PBMC_AT_DX_UP	GSE9006_HEALTHY_VS_TYPE_1_DIABETES_PBMC_AT_DX_UP		187	-0.361532	-1.36835	0.101852	0.350784	1	5393	tags=43%, list=30%, signal=61%
REACTOME_HOST_INTERACTIONS_OF_HIV_FACTORS	REACTOME_HOST_INTERACTIONS_OF_HIV_FACTORS		118	-0.415956	-1.36758	0.16899	0.352067	1	6110	tags=53%, list=34%, signal=80%
GSE19888_ADENOSINE_A3R_INH_VS_ACT_IN_MAST_CELL_UP	GSE19888_ADENOSINE_A3R_INH_VS_ACT_IN_MAST_CELL_UP		173	-0.354832	-1.36747	0.0909091	0.351998	1	5182	tags=38%, list=29%, signal=52%
GSE17721_LPS_VS_PAM3CSK4_6H_BMDC_UP	GSE17721_LPS_VS_PAM3CSK4_6H_BMDC_UP		187	-0.324788	-1.36704	0.0602056	0.352557	1	5478	tags=37%, list=30%, signal=53%
GSE22443_NAIVE_VS_ACT_AND_IL12_TREATED_CD8_TCELL_DN	GSE22443_NAIVE_VS_ACT_AND_IL12_TREATED_CD8_TCELL_DN		169	-0.335485	-1.36695	0.0839363	0.352399	1	6368	tags=46%, list=35%, signal=70%
REACTOME_MITOCHONDRIAL_PROTEIN_IMPORT	REACTOME_MITOCHONDRIAL_PROTEIN_IMPORT		48	-0.518836	-1.36658	0.182609	0.352898	1	6180	tags=69%, list=34%, signal=104%
GSE27786_NKCELL_VS_MONO_MAC_DN	GSE27786_NKCELL_VS_MONO_MAC_DN		158	-0.30976	-1.36648	0.0362694	0.352807	1	5372	tags=34%, list=30%, signal=48%
REACTOME_PROCESSING_OF_CAPPED_INTRONLESS_PRE_MRNA	REACTOME_PROCESSING_OF_CAPPED_INTRONLESS_PRE_MRNA		23	-0.523804	-1.36591	0.137112	0.353712	1	6759	tags=74%, list=37%, signal=118%
GSE6674_ANTI_IGM_VS_ANTI_IGM_AND_CPG_STIM_BCELL_DN	GSE6674_ANTI_IGM_VS_ANTI_IGM_AND_CPG_STIM_BCELL_DN		188	-0.389574	-1.36538	0.13799	0.35451	1	6393	tags=48%, list=35%, signal=73%
PID_P75_NTR_PATHWAY	PID_P75_NTR_PATHWAY		64	-0.380126	-1.36523	0.0837139	0.354524	1	4949	tags=39%, list=27%, signal=54%
GSE17721_LPS_VS_POLYIC_12H_BMDC_DN	GSE17721_LPS_VS_POLYIC_12H_BMDC_DN		174	-0.334149	-1.36432	0.0670471	0.356078	1	5226	tags=36%, list=29%, signal=50%
GSE17721_POLYIC_VS_GARDIQUIMOD_0.5H_BMDC_DN	GSE17721_POLYIC_VS_GARDIQUIMOD_0.5H_BMDC_DN		179	-0.321595	-1.36429	0.0837004	0.355818	1	5100	tags=34%, list=28%, signal=46%
GSE18791_UNSTIM_VS_NEWCATSLE_VIRUS_DC_18H_UP	GSE18791_UNSTIM_VS_NEWCATSLE_VIRUS_DC_18H_UP		182	-0.339933	-1.36423	0.0882825	0.355623	1	4613	tags=35%, list=25%, signal=46%
GSE23321_CD8_STEM_CELL_MEMORY_VS_EFFECTOR_MEMORY_CD8_TCELL_UP	GSE23321_CD8_STEM_CELL_MEMORY_VS_EFFECTOR_MEMORY_CD8_TCELL_UP		185	-0.312205	-1.3641	0.0626667	0.355587	1	5659	tags=37%, list=31%, signal=54%
GSE1925_CTRL_VS_IFNG_PRIMED_MACROPHAGE_UP	GSE1925_CTRL_VS_IFNG_PRIMED_MACROPHAGE_UP		181	-0.323528	-1.36406	0.0550071	0.355366	1	5680	tags=35%, list=31%, signal=51%
GSE43955_TH0_VS_TGFB_IL6_IL23_TH17_ACT_CD4_TCELL_60H_DN	GSE43955_TH0_VS_TGFB_IL6_IL23_TH17_ACT_CD4_TCELL_60H_DN		181	-0.333275	-1.36404	0.0788321	0.355077	1	5652	tags=38%, list=31%, signal=55%
GSE9960_HEALTHY_VS_GRAM_NEG_AND_POS_SEPSIS_PBMC_DN	GSE9960_HEALTHY_VS_GRAM_NEG_AND_POS_SEPSIS_PBMC_DN		165	-0.356585	-1.36392	0.0919355	0.355032	1	4634	tags=36%, list=26%, signal=48%
GSE3691_IFN_PRODUCING_KILLER_DC_VS_PLASMACYTOID_DC_SPLEEN_DN	GSE3691_IFN_PRODUCING_KILLER_DC_VS_PLASMACYTOID_DC_SPLEEN_DN		156	-0.350198	-1.3639	0.110457	0.354757	1	6278	tags=47%, list=35%, signal=71%
GSE360_L_DONOVANI_VS_L_MAJOR_MAC_UP	GSE360_L_DONOVANI_VS_L_MAJOR_MAC_UP		179	-0.333704	-1.36377	0.0795632	0.354727	1	6049	tags=42%, list=33%, signal=62%
GSE21033_CTRL_VS_POLYIC_STIM_DC_12H_DN	GSE21033_CTRL_VS_POLYIC_STIM_DC_12H_DN		178	-0.344067	-1.36376	0.109231	0.354454	1	4087	tags=28%, list=23%, signal=35%
GSE6674_UNSTIM_VS_ANTI_IGM_AND_CPG_STIM_BCELL_DN	GSE6674_UNSTIM_VS_ANTI_IGM_AND_CPG_STIM_BCELL_DN		186	-0.365916	-1.36357	0.116358	0.354558	1	7602	tags=56%, list=42%, signal=95%
GSE46606_IRF4HIGH_VS_WT_CD40L_IL2_IL5_DAY1_STIMULATED_BCELL_DN	GSE46606_IRF4HIGH_VS_WT_CD40L_IL2_IL5_DAY1_STIMULATED_BCELL_DN		174	-0.341465	-1.3634	0.08418	0.354579	1	4836	tags=34%, list=27%, signal=46%
GSE17721_CTRL_VS_CPG_6H_BMDC_DN	GSE17721_CTRL_VS_CPG_6H_BMDC_DN		177	-0.32813	-1.36312	0.0828125	0.354857	1	6438	tags=42%, list=35%, signal=64%
GSE18281_CORTICAL_THYMOCYTE_VS_WHOLE_CORTEX_THYMUS_DN	GSE18281_CORTICAL_THYMOCYTE_VS_WHOLE_CORTEX_THYMUS_DN		184	-0.337461	-1.36289	0.0834621	0.355043	1	4706	tags=35%, list=26%, signal=46%
GSE17721_POLYIC_VS_PAM3CSK4_2H_BMDC_UP	GSE17721_POLYIC_VS_PAM3CSK4_2H_BMDC_UP		183	-0.320955	-1.36221	0.086478	0.356117	1	4883	tags=35%, list=27%, signal=47%
VEGF_A_UP.V1_DN	VEGF_A_UP.V1_DN		186	-0.372944	-1.3622	0.151565	0.355823	1	5435	tags=39%, list=30%, signal=55%
GSE14415_INDUCED_VS_NATURAL_TREG_DN	GSE14415_INDUCED_VS_NATURAL_TREG_DN		165	-0.427254	-1.36216	0.179756	0.355595	1	3866	tags=36%, list=21%, signal=45%
GSE27786_CD4_TCELL_VS_ERYTHTROBLAST_DN	GSE27786_CD4_TCELL_VS_ERYTHTROBLAST_DN		162	-0.314758	-1.36168	0.0452128	0.356322	1	4445	tags=33%, list=24%, signal=44%
BIOCARTA_CHREBP2_PATHWAY	BIOCARTA_CHREBP2_PATHWAY		38	-0.446871	-1.3616	0.134409	0.356159	1	7742	tags=68%, list=43%, signal=119%
PID_RETINOIC_ACID_PATHWAY	PID_RETINOIC_ACID_PATHWAY		29	-0.426231	-1.36159	0.117857	0.355884	1	3344	tags=31%, list=18%, signal=38%
GSE12392_CD8A_POS_VS_NEG_SPLEEN_IFNB_KO_DC_UP	GSE12392_CD8A_POS_VS_NEG_SPLEEN_IFNB_KO_DC_UP		186	-0.34418	-1.36127	0.102964	0.356234	1	5824	tags=42%, list=32%, signal=61%
GSE15324_ELF4_KO_VS_WT_ACTIVATED_CD8_TCELL_UP	GSE15324_ELF4_KO_VS_WT_ACTIVATED_CD8_TCELL_UP		181	-0.33978	-1.36122	0.0882801	0.356043	1	8033	tags=56%, list=44%, signal=100%
GSE11818_WT_VS_DICER_KO_TREG_DN	GSE11818_WT_VS_DICER_KO_TREG_DN		136	-0.332525	-1.36104	0.0966767	0.356105	1	4181	tags=31%, list=23%, signal=40%
GSE5589_WT_VS_IL6_KO_LPS_STIM_MACROPHAGE_180MIN_UP	GSE5589_WT_VS_IL6_KO_LPS_STIM_MACROPHAGE_180MIN_UP		108	-0.340814	-1.36071	0.0651872	0.356487	1	4626	tags=34%, list=25%, signal=46%
GSE37533_PPARG2_FOXP3_VS_FOXP3_TRANSDUCED_CD4_TCELL_PIOGLITAZONE_TREATED_DN	GSE37533_PPARG2_FOXP3_VS_FOXP3_TRANSDUCED_CD4_TCELL_PIOGLITAZONE_TREATED_DN		182	-0.316085	-1.36069	0.0592384	0.356228	1	3275	tags=23%, list=18%, signal=28%
GSE27786_CD4_TCELL_VS_ERYTHTROBLAST_UP	GSE27786_CD4_TCELL_VS_ERYTHTROBLAST_UP		184	-0.32404	-1.36065	0.0666667	0.356028	1	6479	tags=43%, list=36%, signal=66%
BIOCARTA_MPR_PATHWAY	BIOCARTA_MPR_PATHWAY		32	-0.446357	-1.35983	0.12013	0.357445	1	7742	tags=66%, list=43%, signal=114%
GSE22886_NAIVE_CD4_TCELL_VS_NEUTROPHIL_UP	GSE22886_NAIVE_CD4_TCELL_VS_NEUTROPHIL_UP		190	-0.329808	-1.35978	0.0863422	0.357256	1	4824	tags=35%, list=27%, signal=48%
GSE23505_IL6_IL1_IL23_VS_IL6_IL1_TGFB_TREATED_CD4_TCELL_DN	GSE23505_IL6_IL1_IL23_VS_IL6_IL1_TGFB_TREATED_CD4_TCELL_DN		181	-0.343262	-1.35958	0.0915916	0.357353	1	6422	tags=44%, list=35%, signal=68%
REACTOME_RNA_POL_I_TRANSCRIPTION_TERMINATION	REACTOME_RNA_POL_I_TRANSCRIPTION_TERMINATION		20	-0.512834	-1.35943	0.128857	0.357353	1	1629	tags=30%, list=9%, signal=33%
GSE17721_LPS_VS_CPG_16H_BMDC_UP	GSE17721_LPS_VS_CPG_16H_BMDC_UP		175	-0.325231	-1.35916	0.067701	0.357606	1	4397	tags=33%, list=24%, signal=43%
REACTOME_FATTY_ACID_TRIACYLGLYCEROL_AND_KETONE_BODY_METABOLISM	REACTOME_FATTY_ACID_TRIACYLGLYCEROL_AND_KETONE_BODY_METABOLISM		156	-0.330552	-1.35874	0.0882801	0.358151	1	6292	tags=40%, list=35%, signal=60%
BIOCARTA_ACTINY_PATHWAY	BIOCARTA_ACTINY_PATHWAY		18	-0.527333	-1.35854	0.166102	0.358275	1	7590	tags=72%, list=42%, signal=124%
REACTOME_HIV_LIFE_CYCLE	REACTOME_HIV_LIFE_CYCLE		105	-0.417842	-1.3582	0.165154	0.358698	1	3985	tags=39%, list=22%, signal=50%
GSE8835_HEALTHY_VS_CLL_CD8_TCELL_UP	GSE8835_HEALTHY_VS_CLL_CD8_TCELL_UP		178	-0.31712	-1.35818	0.0810811	0.358451	1	5335	tags=34%, list=29%, signal=47%
PID_FANCONI_PATHWAY	PID_FANCONI_PATHWAY		42	-0.491489	-1.35813	0.160142	0.35823	1	3121	tags=40%, list=17%, signal=49%
GSE37605_C57BL6_VS_NOD_FOXP3_IRES_GFP_TCONV_UP	GSE37605_C57BL6_VS_NOD_FOXP3_IRES_GFP_TCONV_UP		115	-0.346317	-1.35812	0.0797101	0.357962	1	4156	tags=29%, list=23%, signal=37%
GSE9509_LPS_VS_LPS_AND_IL10_STIM_IL10_KO_MACROPHAGE_10MIN_DN	GSE9509_LPS_VS_LPS_AND_IL10_STIM_IL10_KO_MACROPHAGE_10MIN_DN		189	-0.327612	-1.3581	0.0768025	0.357705	1	5642	tags=43%, list=31%, signal=62%
GSE2770_IL12_ACT_VS_ACT_CD4_TCELL_48H_DN	GSE2770_IL12_ACT_VS_ACT_CD4_TCELL_48H_DN		183	-0.326853	-1.35787	0.0816	0.357847	1	5099	tags=35%, list=28%, signal=48%
GSE5589_WT_VS_IL6_KO_LPS_AND_IL10_STIM_MACROPHAGE_45MIN_UP	GSE5589_WT_VS_IL6_KO_LPS_AND_IL10_STIM_MACROPHAGE_45MIN_UP		187	-0.341413	-1.35781	0.109524	0.357685	1	4857	tags=36%, list=27%, signal=49%
GSE33162_HDAC3_KO_VS_HDAC3_KO_4H_LPS_STIM_MACROPHAGE_UP	GSE33162_HDAC3_KO_VS_HDAC3_KO_4H_LPS_STIM_MACROPHAGE_UP		186	-0.340954	-1.35761	0.122314	0.357828	1	5245	tags=36%, list=29%, signal=50%
GSE17721_LPS_VS_POLYIC_4H_BMDC_UP	GSE17721_LPS_VS_POLYIC_4H_BMDC_UP		189	-0.330421	-1.35719	0.071831	0.358396	1	6292	tags=46%, list=35%, signal=70%
GSE3982_EOSINOPHIL_VS_BCELL_DN	GSE3982_EOSINOPHIL_VS_BCELL_DN		183	-0.341699	-1.35713	0.111111	0.358221	1	3784	tags=28%, list=21%, signal=35%
GSE17721_CTRL_VS_POLYIC_2H_BMDC_UP	GSE17721_CTRL_VS_POLYIC_2H_BMDC_UP		168	-0.326749	-1.35705	0.0681482	0.358073	1	4086	tags=31%, list=22%, signal=40%
PID_RB_1PATHWAY	PID_RB_1PATHWAY		61	-0.361668	-1.35703	0.0990854	0.357827	1	5376	tags=39%, list=30%, signal=56%
GSE3982_DC_VS_NEUTROPHIL_UP	GSE3982_DC_VS_NEUTROPHIL_UP		192	-0.34099	-1.35684	0.0962733	0.357911	1	5831	tags=42%, list=32%, signal=61%
GSE30962_PRIMARY_VS_SECONDARY_ACUTE_LCMV_INF_CD8_TCELL_UP	GSE30962_PRIMARY_VS_SECONDARY_ACUTE_LCMV_INF_CD8_TCELL_UP		187	-0.416665	-1.35678	0.170175	0.35773	1	6162	tags=52%, list=34%, signal=78%
GSE339_CD4POS_VS_CD4CD8DN_DC_DN	GSE339_CD4POS_VS_CD4CD8DN_DC_DN		180	-0.329533	-1.35661	0.0852601	0.357777	1	7512	tags=51%, list=41%, signal=86%
GSE33162_UNTREATED_VS_4H_LPS_STIM_HDAC3_KO_MACROPHAGE_UP	GSE33162_UNTREATED_VS_4H_LPS_STIM_HDAC3_KO_MACROPHAGE_UP		187	-0.373971	-1.35649	0.127359	0.357772	1	4748	tags=40%, list=26%, signal=53%
GSE15139_GMCSF_TREATED_VS_UNTREATED_NEUTROPHILS_UP	GSE15139_GMCSF_TREATED_VS_UNTREATED_NEUTROPHILS_UP		176	-0.347104	-1.35628	0.10687	0.357881	1	4921	tags=38%, list=27%, signal=52%
GSE36009_WT_VS_NLRP10_KO_DC_LPS_STIM_UP	GSE36009_WT_VS_NLRP10_KO_DC_LPS_STIM_UP		180	-0.320201	-1.35591	0.0750383	0.358329	1	5054	tags=34%, list=28%, signal=46%
GSE27670_BLIMP1_VS_LMP1_TRANSDUCED_GC_BCELL_DN	GSE27670_BLIMP1_VS_LMP1_TRANSDUCED_GC_BCELL_DN		188	-0.307078	-1.35574	0.0646617	0.358373	1	5350	tags=37%, list=29%, signal=51%
GSE40274_SATB1_VS_FOXP3_AND_SATB1_TRANSDUCED_ACTIVATED_CD4_TCELL_DN	GSE40274_SATB1_VS_FOXP3_AND_SATB1_TRANSDUCED_ACTIVATED_CD4_TCELL_DN		93	-0.337032	-1.35529	0.0910405	0.359001	1	4393	tags=32%, list=24%, signal=42%
GSE21360_PRIMARY_VS_SECONDARY_MEMORY_CD8_TCELL_UP	GSE21360_PRIMARY_VS_SECONDARY_MEMORY_CD8_TCELL_UP		161	-0.319765	-1.35522	0.051532	0.358865	1	7119	tags=52%, list=39%, signal=85%
GSE34156_UNTREATED_VS_6H_NOD2_AND_TLR1_TLR2_LIGAND_TREATED_MONOCYTE_UP	GSE34156_UNTREATED_VS_6H_NOD2_AND_TLR1_TLR2_LIGAND_TREATED_MONOCYTE_UP		135	-0.327083	-1.35482	0.0492754	0.359404	1	3142	tags=25%, list=17%, signal=30%
REACTOME_SIGNALING_BY_TGF_BETA_RECEPTOR_COMPLEX	REACTOME_SIGNALING_BY_TGF_BETA_RECEPTOR_COMPLEX		60	-0.377117	-1.35477	0.116393	0.359221	1	6239	tags=47%, list=34%, signal=71%
GSE11864_CSF1_VS_CSF1_PAM3CYS_IN_MAC_DN	GSE11864_CSF1_VS_CSF1_PAM3CYS_IN_MAC_DN		158	-0.329801	-1.35434	0.0860534	0.359808	1	4969	tags=34%, list=27%, signal=47%
GSE36078_WT_VS_IL1R_KO_LUNG_DC_AFTER_AD5_T425A_HEXON_INF_UP	GSE36078_WT_VS_IL1R_KO_LUNG_DC_AFTER_AD5_T425A_HEXON_INF_UP		177	-0.327244	-1.35433	0.0798859	0.359522	1	6162	tags=46%, list=34%, signal=69%
REACTOME_GLUCONEOGENESIS	REACTOME_GLUCONEOGENESIS		25	-0.535116	-1.35426	0.165187	0.359383	1	4658	tags=56%, list=26%, signal=75%
GSE25088_CTRL_VS_ROSIGLITAZONE_STIM_MACROPHAGE_UP	GSE25088_CTRL_VS_ROSIGLITAZONE_STIM_MACROPHAGE_UP		172	-0.330514	-1.35378	0.100464	0.360071	1	5292	tags=35%, list=29%, signal=50%
GSE6259_FLT3L_INDUCED_DEC205_POS_DC_VS_CD4_TCELL_UP	GSE6259_FLT3L_INDUCED_DEC205_POS_DC_VS_CD4_TCELL_UP		149	-0.339252	-1.35356	0.0812604	0.360236	1	5379	tags=38%, list=30%, signal=53%
GSE40655_FOXO1_KO_VS_WT_NTREG_DN	GSE40655_FOXO1_KO_VS_WT_NTREG_DN		171	-0.352654	-1.35345	0.118263	0.360132	1	5273	tags=39%, list=29%, signal=55%
GSE3982_EOSINOPHIL_VS_CENT_MEMORY_CD4_TCELL_DN	GSE3982_EOSINOPHIL_VS_CENT_MEMORY_CD4_TCELL_DN		178	-0.320953	-1.35325	0.0752688	0.360242	1	4126	tags=29%, list=23%, signal=37%
GSE18804_BRAIN_VS_COLON_TUMORAL_MACROPHAGE_DN	GSE18804_BRAIN_VS_COLON_TUMORAL_MACROPHAGE_DN		170	-0.375714	-1.35313	0.139969	0.360202	1	6555	tags=49%, list=36%, signal=77%
GSE7852_LN_VS_THYMUS_TCONV_DN	GSE7852_LN_VS_THYMUS_TCONV_DN		183	-0.352226	-1.35198	0.127063	0.362252	1	6822	tags=50%, list=38%, signal=79%
GSE6674_ANTI_IGM_VS_PL2_3_STIM_BCELL_UP	GSE6674_ANTI_IGM_VS_PL2_3_STIM_BCELL_UP		176	-0.373357	-1.35192	0.130293	0.362071	1	5549	tags=44%, list=31%, signal=62%
REACTOME_TRANSCRIPTIONAL_ACTIVITY_OF_SMAD2_SMAD3_SMAD4_HETEROTRIMER	REACTOME_TRANSCRIPTIONAL_ACTIVITY_OF_SMAD2_SMAD3_SMAD4_HETEROTRIMER		36	-0.417007	-1.3518	0.116319	0.362036	1	5966	tags=53%, list=33%, signal=78%
GSE2770_IL12_AND_TGFB_ACT_VS_ACT_CD4_TCELL_6H_DN	GSE2770_IL12_AND_TGFB_ACT_VS_ACT_CD4_TCELL_6H_DN		190	-0.350368	-1.3513	0.144216	0.362779	1	4332	tags=33%, list=24%, signal=43%
GSE2405_0H_VS_6H_A_PHAGOCYTOPHILUM_STIM_NEUTROPHIL_DN	GSE2405_0H_VS_6H_A_PHAGOCYTOPHILUM_STIM_NEUTROPHIL_DN		144	-0.318581	-1.35123	0.0533333	0.362647	1	5505	tags=37%, list=30%, signal=52%
REACTOME_PERK_REGULATED_GENE_EXPRESSION	REACTOME_PERK_REGULATED_GENE_EXPRESSION		25	-0.480563	-1.35106	0.139456	0.36269	1	6933	tags=60%, list=38%, signal=97%
GSE37301_LYMPHOID_PRIMED_MPP_VS_GRAN_MONO_PROGENITOR_DN	GSE37301_LYMPHOID_PRIMED_MPP_VS_GRAN_MONO_PROGENITOR_DN		184	-0.312487	-1.35096	0.0591806	0.362612	1	5026	tags=35%, list=28%, signal=48%
GSE7509_UNSTIM_VS_TNFA_IL1B_IL6_PGE_STIM_DC_UP	GSE7509_UNSTIM_VS_TNFA_IL1B_IL6_PGE_STIM_DC_UP		178	-0.35503	-1.3508	0.105611	0.362611	1	3493	tags=25%, list=19%, signal=31%
GSE27786_CD4_TCELL_VS_NEUTROPHIL_UP	GSE27786_CD4_TCELL_VS_NEUTROPHIL_UP		187	-0.338663	-1.35073	0.0940989	0.362479	1	5138	tags=37%, list=28%, signal=52%
GSE17721_PAM3CSK4_VS_CPG_24H_BMDC_DN	GSE17721_PAM3CSK4_VS_CPG_24H_BMDC_DN		187	-0.316382	-1.35068	0.0830769	0.362267	1	5894	tags=38%, list=32%, signal=56%
GSE17721_CTRL_VS_PAM3CSK4_24H_BMDC_UP	GSE17721_CTRL_VS_PAM3CSK4_24H_BMDC_UP		186	-0.322249	-1.35063	0.0876672	0.3621	1	4942	tags=33%, list=27%, signal=45%
GSE24574_BCL6_HIGH_TFH_VS_NAIVE_CD4_TCELL_DN	GSE24574_BCL6_HIGH_TFH_VS_NAIVE_CD4_TCELL_DN		192	-0.362668	-1.35059	0.157051	0.361866	1	4924	tags=38%, list=27%, signal=52%
GSE43955_TH0_VS_TGFB_IL6_TH17_ACT_CD4_TCELL_60H_UP	GSE43955_TH0_VS_TGFB_IL6_TH17_ACT_CD4_TCELL_60H_UP		177	-0.310331	-1.35057	0.0597403	0.361638	1	5654	tags=38%, list=31%, signal=54%
GSE13762_CTRL_VS_125_VITAMIND_DAY5_DC_DN	GSE13762_CTRL_VS_125_VITAMIND_DAY5_DC_DN		101	-0.327905	-1.35048	0.0695538	0.361547	1	4257	tags=30%, list=23%, signal=39%
GSE25123_CTRL_VS_ROSIGLITAZONE_STIM_MACROPHAGE_DN	GSE25123_CTRL_VS_ROSIGLITAZONE_STIM_MACROPHAGE_DN		165	-0.35501	-1.35013	0.120482	0.362022	1	6248	tags=49%, list=34%, signal=74%
GSE411_WT_VS_SOCS3_KO_MACROPHAGE_IL6_STIM_100MIN_UP	GSE411_WT_VS_SOCS3_KO_MACROPHAGE_IL6_STIM_100MIN_UP		188	-0.343386	-1.35002	0.112342	0.361927	1	5202	tags=37%, list=29%, signal=52%
GSE33424_CD161_HIGH_VS_NEG_CD8_TCELL_DN	GSE33424_CD161_HIGH_VS_NEG_CD8_TCELL_DN		179	-0.342741	-1.34994	0.119253	0.361818	1	6106	tags=41%, list=34%, signal=62%
GSE27786_NKTCELL_VS_MONO_MAC_UP	GSE27786_NKTCELL_VS_MONO_MAC_UP		186	-0.341318	-1.34972	0.089141	0.361934	1	6805	tags=49%, list=37%, signal=77%
GSE40685_NAIVE_CD4_TCELL_VS_TREG_UP	GSE40685_NAIVE_CD4_TCELL_VS_TREG_UP		162	-0.326504	-1.34971	0.0829493	0.361657	1	6118	tags=42%, list=34%, signal=63%
GSE11961_MARGINAL_ZONE_BCELL_VS_MEMORY_BCELL_DAY40_DN	GSE11961_MARGINAL_ZONE_BCELL_VS_MEMORY_BCELL_DAY40_DN		172	-0.330599	-1.34961	0.0989181	0.361581	1	5297	tags=39%, list=29%, signal=54%
GSE17721_POLYIC_VS_PAM3CSK4_24H_BMDC_UP	GSE17721_POLYIC_VS_PAM3CSK4_24H_BMDC_UP		178	-0.304925	-1.34956	0.0609929	0.36138	1	3478	tags=24%, list=19%, signal=29%
GSE17974_1H_VS_72H_UNTREATED_IN_VITRO_CD4_TCELL_UP	GSE17974_1H_VS_72H_UNTREATED_IN_VITRO_CD4_TCELL_UP		174	-0.327603	-1.34953	0.0930599	0.361134	1	5268	tags=36%, list=29%, signal=50%
[truncated: 3,677 more rows]

## Sheet: Pseudomonas putida KT2440+
Pseudomonas putida KT2440+
NAME	GS<br> follow link to MSigDB	GS DETAILS	SIZE	ES	NES	NOM p-val	FDR q-val	FWER p-val	RANK AT MAX	LEADING EDGE
[truncated: 2,539 more rows]

## Sheet: Pseudomonas putida KT2440-
Pseudomonas putida KT2440-
[truncated: 3,524 more rows]

## Sheet: Acinetobacter baumannii AYE+
Acinetobacter baumannii AYE+
[truncated: 3,231 more rows]

[truncated: 5 more sheets: Acinetobacter baumannii AYE-, Rothia dentocariosa ATCC 17931+, Rothia dentocariosa ATCC 17931-, Acinetobacter calcoaceticus DS+, Acinetobacter calcoaceticus DS-]
