# Supplementary material for: Comparative Analysis of Age- and Gender-Associated Microbiome in Lung Adenocarcinoma and Lung Squamous Cell Carcinoma
Source: Cancers (Basel). 2020 Jun 2;12(6):1447. doi: 10.3390/cancers12061447 (PMC7352186; doi:10.3390/cancers12061447)
Supplement: Supplementary file 1 [file cancers-12-01447-s001.zip › cancers-813686-suppl-proofreading/Table S1.xlsx]

## Sheet: Gender
Table S1. Comparison of Microbes across Cancer Cohorts
LUSC F1LM1H to LUAD F1LM1H
LUSC F1LM1H	p-value	LUAD F1LM1H	p-value	Similar Microbes
N/A	N/A	Staphylococcus aureus	0.0447173	N/A
LUSC F2HM2L to LUAD F2HM2L
LUSC F2HM2L	p-value	LUAD F2HM2L	p-value	Similar Microbes
Acinetobacter baumannii	0.00213377	N/A	N/A	N/A
LUSC F2LM2H to LUAD F2LM2H
LUSC F2LM2H	p-value	LUAD F2LM2H	p-value	Similar Microbes
Streptomyces nodosus	0.00301171	N/A	N/A	N/A
Candidatus Mycoplasma haemolamae	0.0235221	N/A	N/A	N/A
Acinetobacter calcoaceticus DSM 30006 = CIP 81.8	0.0479998	N/A	N/A	N/A
LUSC F3HM3L to LUAD F3HM3L
LUSC F3HM3L	p-value	LUSC F3HM3L	p-value	Similar Microbes
Acinetobacter baumannii AYE	0.032177	N/A	N/A	N/A
LUSC F3LM3H to LUAD F3LM3H
LUSC F3LM3H	p-value	LUAD F3LM3H	p-value	Similar Microbes
N/A	N/A	Agrobacterium rubi	0.0340709	N/A
LUSC F4HM4L to LUAD F4HM4L
LUSC F4HM4L	p-value	LUAD F4HM4L	p-value	Similar Microbes
Acinetobacter baumannii ATCC 17978	0.0158149	N/A	N/A	N/A
Pseudomonas aeruginosa PA7	0.0205821	N/A	N/A	N/A
LUSC F4LM4H to LUAD F4LM4H
LUSC F4LM4H	p-value	LUAD F4LM4H	p-value	Similar Microbes
uncultured bacterium	0.0480456	Rhodococcus fascians D188	0.0047619	Rhodococcus fascians D188
Rhodococcus fascians D188	0.03027	Micrococcus luteus	0.0204082	N/A
Escherichia coli 55989	0.0260189	Staphylococcus aureus	0.0454545	N/A

## Sheet: Age Bin
LUSC F1-4
Microbes	p-value
Candidatus Mycoplasma haemolamae	0.0488315
Paracoccus denitrificans	0.0283134
Corynebacterium aurimucosum ATCC 700975	0.0473998
LUAD M1-4
Microbes	p-value
Acinetobacter baylyi ADP1	0.00878824
