# Supplementary material for: Comparative Analysis of Age- and Gender-Associated Microbiome in Lung Adenocarcinoma and Lung Squamous Cell Carcinoma
Source: Cancers (Basel). 2020 Jun 2;12(6):1447. doi: 10.3390/cancers12061447 (PMC7352186; doi:10.3390/cancers12061447)
Supplement: Supplementary file 1 [file cancers-12-01447-s001.zip › cancers-813686-suppl-proofreading/Table S2 - Multivariate analysis of microbe abundance vs. clinical variables.xlsx]

## Sheet: Sheet1
Table S2: Multivariate analysis of microbe abundance vs. clinical variables
LUAD	uncultured.bacterium	Anabaena.sp..K119	Cutibacterium.acnes.KPA171202	Candidatus.Mycoplasma.haemolamae	Sphingomonas.wittichii.RW1	Escherichia.coli.str..K.12.substr.MG1655	Escherichia.coli	Ochrobactrum.anthropi.ATCC.49188	Acinetobacter.baylyi.ADP1	Corynebacterium.aurimucosum.ATCC.700975	Staphylococcus.aureus	Pseudomonas.stutzeri	Bradyrhizobium.japonicum	Rothia.mucilaginosa.DY.18	Pseudomonas.stutzeri.A1501	uncultured.Gammaproteobacteria.bacterium	Micrococcus.luteus	Pseudomonas.aeruginosa	Acinetobacter.calcoaceticus.DSM.30006	Rhodococcus.fascians.D188	Escherichia.coli.str..K.12.substr.W3110	Paracoccus.denitrificans	Mycoplasma.hyopneumoniae
(Intercept)	0.99447	0.986934	0.999882	0.999906	0.996123	0.996526	0.997533	0.996472	0.996122	0.994838	0.996846	0.997345	0.996706	0.994274	0.993591	0.990068	0.996651	0.997666	0.993704	0.99861	0.99362	0.998842	0.999486
not hispanic or latino	0.972594	0.952105	0.99164	0.992608	0.977839	0.667605	0.0912656	0.96543	0.571635	0.631675	0.0790907	0.996601	0.841434	0.815682	0.992294	0.987481	0.75931	0.385808	0.992451	0.0999016	0.992662	0.321756	0.99875
dead	0.605272	0.463681	0.156116	0.134733	0.540328	0.796439	0.870092	0.852127	0.199	0.880756	0.0280249	0.716592	0.604068	0.638733	0.0249138	0.762806	0.175291	0.123713	0.0951678	0.118777	0.588168	0.601629	0.996595
number_pack_years_smoked	0.655084	0.929	0.0560124	0.427992	0.48661	0.31971	0.911045	0.25212	0.92678	0.299071	0.513676	0.91219	0.879355	0.674223	0.865805	0.528435	0.867566	0.24533	0.597086	0.900003	0.0596971	0.953959	0.75196
Stage ii	0.506187	0.907891	0.78663	0.306805	0.235975	0.549912	0.932056	0.806586	0.279781	0.747606	0.999503	0.729474	0.747413	0.169074	0.94824	0.896335	0.851108	0.509478	0.853155	0.233138	0.664284	0.993806	0.997942
Stage iii	0.659707	0.637288	0.751636	0.193479	0.341204	0.684368	0.992552	0.342221	0.496576	0.383073	0.445832	0.994231	0.256072	0.973951	0.631756	0.61097	0.739138	0.433832	0.572214	0.505694	0.867574	0.992223	0.999965
Stage iv	0.626424	0.7081	0.179373	0.392367	0.784717	0.254495	0.989457	0.0420727	0.495465	0.307662	0.387639	0.119746	0.221313	0.647865	0.94124	0.046338	0.791746	0.598345	0.625178	0.859923	0.317437	0.99127	0.998447
n1	0.167599	0.507398	0.427779	0.410912	0.0143529	0.994371	0.734807	0.550078	0.0403917	0.773182	0.638008	0.64447	0.596907	0.186712	0.871959	0.602085	0.699428	0.709032	0.669595	0.213901	0.278253	0.994189	0.999942
n2	0.836845	0.936808	0.606314	0.151531	0.266337	0.491253	0.992515	0.809302	0.319577	0.365762	0.976899	0.994443	0.210065	0.952609	0.494635	0.473013	0.876719	0.392156	0.82494	0.477104	0.9181	0.992317	0.999963
t2	0.31115	0.450668	0.828382	0.629995	0.425226	0.131387	0.26502	0.727438	0.542122	0.161014	0.746106	0.247745	0.554816	0.779564	0.203526	0.940897	0.423626	0.747242	0.61773	0.478969	0.56606	0.125955	0.14575
t3	0.144082	0.569426	0.167133	0.408018	0.49085	0.945675	0.552274	0.46573	0.75947	0.149038	0.717545	0.992026	0.211559	0.550946	0.101126	0.871023	0.803145	0.991409	0.459189	0.967304	0.690817	0.616513	0.998191
t4	0.771469	0.76842	0.992868	0.101049	0.994147	0.993775	0.992201	0.992728	0.992844	0.519428	0.993476	0.99479	0.994118	0.986991	0.991771	0.748092	0.993683	0.996053	0.361032	0.997349	0.599545	0.992078	0.999314
Current reformed smokers > 15 years	0.600824	0.0835108	0.0820041	0.977025	0.238199	0.3841	0.135446	0.105576	0.565862	0.239877	0.263943	0.0267054	0.125751	0.991385	0.65914	0.857855	0.531888	0.207978	0.606063	0.572731	0.523679	0.686766	0.260412
Current reformed smokers < 15 years	0.809483	0.839447	0.611899	0.229292	0.417706	0.245583	0.853216	0.548113	0.486138	0.238428	0.095214	0.0885601	0.346037	0.345101	0.971766	0.625368	0.594039	0.991443	0.590368	0.0312554	0.179646	0.686917	0.563079
Current reformed smoker (duration not specified)	0.992172	0.236932	0.995251	0.51169	0.99559	0.995071	0.997003	0.995424	0.995403	0.993189	0.99557	0.997979	0.995509	0.99283	0.995529	0.240901	0.995467	0.128304	0.995364	0.995583	0.995573	0.998194	0.999188
asian	0.999947	0.98703	0.99662	0.99999	0.999985	0.999885	0.996294	0.996715	0.996313	0.994096	0.996373	0.999992	0.999937	0.999909	0.999896	0.994594	0.999943	0.997733	0.999924	0.998432	0.996467	0.999952	0.99998
black or african american	0.994691	0.985833	0.996472	0.996426	0.996504	0.996768	0.997569	0.996842	0.996634	0.994956	0.996837	0.998625	0.996225	0.99365	0.996919	0.995291	0.996808	0.997959	0.996676	0.999946	0.996699	0.998816	0.999561
white	0.994594	0.985529	0.99643	0.996274	0.996554	0.996726	0.997517	0.996928	0.99662	0.99513	0.996719	0.998625	0.996358	0.993901	0.996784	0.994984	0.996934	0.997829	0.996671	0.998656	0.996895	0.998861	0.999972
LUSC	Mycobacterium.leprae	Thermostaphylospora.chromogena	Rothia.dentocariosa.ATCC.17931	Acinetobacter.calcoaceticus.DSM.30006	Pseudomonas.entomophila.L48	Acinetobacter.baumannii.AYE	Pseudomonas.putida.KT2440	Pseudomonas.putida.GB	Meiothermus.silvanus.DSM.9946	Pseudomonas.fluorescens	Pseudomonas.putida.F1
(Intercept)	0.99399	0.995381	0.992212	0.997566	0.999758	0.991659	0.992312	0.996345	0.993812	0.991493	0.999942
not hispanic or latino	0.347715	0.995853	0.891679	0.635682	0.108666	0.990781	0.99168	0.239811	0.965644	0.994135	0.217916
dead	0.375702	0.681971	0.97033	0.090667	0.13133	0.434255	0.944579	0.0184682	0.0120642	0.112985	0.0142076
number_pack_years_smoked	0.765158	0.349146	0.278426	0.261531	0.268426	0.171107	0.876671	0.32177	0.192193	0.642315	0.542972
Stage ii	0.994343	0.998342	0.993397	0.99975	0.997572	0.995745	0.996156	0.995877	0.99311	0.99714	0.998654
Stage iii	0.996052	0.998116	0.992534	0.999902	0.997469	0.995828	0.995755	0.995421	0.992806	0.997076	0.998581
Stage iv	0.998577	0.997979	0.991824	0.996797	0.997765	0.995651	0.996032	0.995939	0.993663	0.996775	0.998738
n1	0.996003	0.998703	0.999881	0.9997	0.999928	0.99759	0.998831	0.997406	0.988759	0.993039	0.999975
n2	0.99282	0.499066	0.153481	0.771858	0.604048	0.808526	0.214082	0.743583	0.831793	0.172771	0.564687
t2	0.993859	0.840107	0.232112	0.99272	0.615971	0.995491	0.757499	0.900783	0.496362	0.706752	0.838779
t3	0.671575	0.606712	0.467715	0.271853	0.19344	0.900048	0.642478	0.31286	0.23031	0.870267	0.615424
t4	0.996534	0.886228	0.864974	0.991721	0.275724	0.457654	0.778458	0.875204	0.289071	0.287179	0.697404
Current reformed smokers > 15 years	0.99777	0.997621	0.761572	0.991916	0.997702	0.99416	0.353256	0.99458	0.991615	0.995713	0.99843
Current reformed smokers < 15 years	0.482644	0.687908	0.796146	0.122899	0.988191	0.434093	0.0857807	0.0363953	0.00353729	0.15453	0.992609
Current reformed smoker (duration not specified)	0.467876	0.178515	0.926747	0.548159	0.246174	0.750841	0.885945	0.0230678	0.00538549	0.852149	0.0835592
asian	0.999245	0.998726	0.995133	0.997903	0.998617	0.996057	0.996881	0.996584	0.994406	0.99803	0.999105
black or african american	0.999532	0.999823	0.410823	0.995314	0.991399	0.322822	0.643953	0.743377	0.771407	0.99352	0.99455
white	0.996033	0.997441	0.710132	0.995406	0.990606	0.452589	0.585393	0.401999	0.194186	0.993379	0.993947
