# Supplementary material for: Comparative Analysis of Age- and Gender-Associated Microbiome in Lung Adenocarcinoma and Lung Squamous Cell Carcinoma
Source: Cancers (Basel). 2020 Jun 2;12(6):1447. doi: 10.3390/cancers12061447 (PMC7352186; doi:10.3390/cancers12061447)
Supplement: Supplementary file 1 [file cancers-12-01447-s001.zip › cancers-813686-suppl-proofreading/Table S3 -Patient cohort size.xlsx]

## Sheet: Sheet1
Table S3: Patient cohort size
4 Age Bins
		Male	Female
LUSC	Age Bin 1	80	27
	Age Bin 2	75	23
	Age Bin 3	74	18
	Age Bin 4	92	44
LUAD	Age Bin 1	50	66
	Age Bin 2	59	64
	Age Bin 3	68	65
	Age Bin 4	52	73
3 Age Bins
		Male	Female
LUSC	Age Bin 1	107	37
	Age Bin 2	107	37
	Age Bin 3	107	38
LUAD	Age Bin 1	76	89
	Age Bin 2	76	89
	Age Bin 3	77	90
