# Supplementary material for: Comparative Analysis of Age- and Gender-Associated Microbiome in Lung Adenocarcinoma and Lung Squamous Cell Carcinoma
Source: Cancers (Basel). 2020 Jun 2;12(6):1447. doi: 10.3390/cancers12061447 (PMC7352186; doi:10.3390/cancers12061447)
Supplement: Supplementary file 1 [file cancers-12-01447-s001.zip › cancers-813686-suppl-proofreading/Table S4 - Pathologic Stage of LUAD and LUSC Cancer Cohorts.xlsx]

## Sheet: LUAD
Table S4. Pathologic Stage of LUAD and LUSC Cancer Cohorts
	Pathologic Stage				Pathologic M Stage			Pathologic N Stage				Pathologic T Stage
	stage i	stage ii	stage iii	stage iv	m0	m1	m2	n0	n1	n2	n3	t1	t2	t3	t4
Female Age Bin 1	33	13	12	6	43	5	0	44	8	11	1	21	35	6	3
Female Age Bin 2	38	19	6	1	36	1	0	39	17	4	1	31	28	2	3
Female Age Bin 3	40	12	9	3	42	3	0	109	31	19	1	70	81	9	5
Female Age Bin 4	46	9	16	2	48	2	0	50	7	13	0	30	35	6	1
Male Age Bin 1	26	11	8	3	39	3	0	32	11	7	0	14	30	3	3
Male Age Bin 2	27	18	8	6	37	6	0	33	17	8	0	15	34	7	2
Male Age Bin 3	31	19	14	3	52	3	0	43	12	13	0	18	39	8	3
Male Age Bin 4	25	16	7	2	31	2	0	34	10	6	0	13	29	8	2

## Sheet: LUSC
	Pathologic Stage				Pathologic M Stage			Pathologic N Stage				Pathologic T Stage
	stage i	stage ii	stage iii	stage iv	m0	m1	m2	n0	n1	n2	n3	t1	t2	t3	t4
Female Age Bin 1	12	8	6	1	22	1	0	17	5	4	0	8	11	7	1
Female Age Bin 2	11	7	5	0	20	0	0	13	7	3	0	8	10	4	1
Female Age Bin 3	11	5	2	0	15	0	0	11	6	0	1	9	8	1	0
Female Age Bin 4	25	15	4	0	37	0	0	32	10	2	0	14	24	5	1
Male Age Bin 1	29	33	16	0	70	0	0	40	28	12	0	14	51	13	2
Male Age Bin 2	38	19	16	2	62	2	0	48	15	8	3	17	46	8	4
Male Age Bin 3	35	25	11	2	65	2	0	50	21	2	0	9	49	12	4
Male Age Bin 4	49	27	13	2	71	2	0	65	20	4	1	20	53	11	8
